# Supplementary material for: A brain-specific angiogenic mechanism enabled by tip cell specialization
Source: Nature. 2024 Apr 3;628(8009):863–71. doi: 10.1038/s41586-024-07283-6 (PMC11041701; doi:10.1038/s41586-024-07283-6)
Supplement: Supplementary file 11 — Source Data Fig. 1 [file 41586_2024_7283_MOESM11_ESM.xlsx]

## Sheet: Fig. 1a
Numbers
	WT	gpr124MO	Total
CtA TCs in mosaic sprouts	23	0	23
ISV TCs in mosaic sprouts	24	19	43
Proportion (%)
	WT	gpr124MO	Total
CtA TCs in mosaic sprouts	100	0	100
ISV TCs in mosaic sprouts	55.81	44.19	100

## Sheet: Fig. 1c
Well	Seurat PHBC EC cluster (resolution=0.8)			Cluster number	Cluster name
SS2_2018_700S_A1_S1...2.	0			0	Venous G1/S
SS2_2018_700S_A10_S73...2.	1			1	Arterial BBB
SS2_2018_700S_A11_S81...2.	0			2	Venous G2/M
SS2_2018_700S_A12_S89...2.	0
SS2_2018_700S_A13_S97...2.	0
SS2_2018_700S_A14_S105...2.	0
SS2_2018_700S_A15_S113...2.	0
SS2_2018_700S_A16_S121...2.	2
SS2_2018_700S_A18_S137...2.	1
SS2_2018_700S_A19_S145...2.	1
SS2_2018_700S_A2_S9...2.	0
SS2_2018_700S_A20_S153...2.	0
SS2_2018_700S_A21_S161...2.	2
SS2_2018_700S_A22_S169...2.	0
SS2_2018_700S_A23_S177...2.	0
SS2_2018_700S_A24_S185...2.	0
SS2_2018_700S_A3_S17...2.	0
SS2_2018_700S_A4_S25...2.	0
SS2_2018_700S_A5_S33...2.	0
SS2_2018_700S_A6_S41...2.	0
SS2_2018_700S_A8_S57...2.	2
SS2_2018_700S_A9_S65...2.	1
SS2_2018_700S_B1_S193...2.	0
SS2_2018_700S_B11_S273...2.	0
SS2_2018_700S_B12_S281...2.	0
SS2_2018_700S_B13_S289...2.	0
SS2_2018_700S_B15_S305...2.	2
SS2_2018_700S_B16_S313...2.	1
SS2_2018_700S_B17_S321...2.	1
SS2_2018_700S_B18_S329...2.	1
SS2_2018_700S_B19_S337...2.	1
SS2_2018_700S_B2_S201...2.	0
SS2_2018_700S_B20_S345...2.	0
SS2_2018_700S_B21_S353...2.	2
SS2_2018_700S_B22_S361...2.	1
SS2_2018_700S_B23_S369...2.	1
SS2_2018_700S_B3_S209...2.	0
SS2_2018_700S_B4_S217...2.	0
SS2_2018_700S_B5_S225...2.	0
SS2_2018_700S_B6_S233...2.	2
SS2_2018_700S_B7_S241...2.	0
SS2_2018_700S_B8_S249...2.	1
SS2_2018_700S_B9_S257...2.	2
SS2_2018_700S_C1_S2...2.	1
SS2_2018_700S_C10_S74...2.	0
SS2_2018_700S_C11_S82...2.	1
SS2_2018_700S_C12_S90...2.	1
SS2_2018_700S_C13_S98...2.	1
SS2_2018_700S_C14_S106...2.	1
SS2_2018_700S_C15_S114...2.	1
SS2_2018_700S_C16_S122...2.	0
SS2_2018_700S_C17_S130...2.	1
SS2_2018_700S_C18_S138...2.	0
SS2_2018_700S_C19_S146...2.	0
SS2_2018_700S_C2_S10...2.	0
SS2_2018_700S_C20_S154...2.	0
SS2_2018_700S_C21_S162...2.	2
SS2_2018_700S_C22_S170...2.	2
SS2_2018_700S_C23_S178...2.	1
SS2_2018_700S_C24_S186...2.	1
SS2_2018_700S_C3_S18...2.	1
SS2_2018_700S_C4_S26...2.	2
SS2_2018_700S_C5_S34...2.	1
SS2_2018_700S_C6_S42...2.	1
SS2_2018_700S_C7_S50...2.	0
SS2_2018_700S_C8_S58...2.	2
SS2_2018_700S_C9_S66...2.	2
SS2_2018_700S_D1_S194...2.	2
SS2_2018_700S_D10_S266...2.	0
SS2_2018_700S_D11_S274...2.	0
SS2_2018_700S_D13_S290...2.	1
SS2_2018_700S_D14_S298...2.	1
SS2_2018_700S_D16_S314...2.	0
SS2_2018_700S_D17_S322...2.	1
SS2_2018_700S_D18_S330...2.	0
SS2_2018_700S_D19_S338...2.	0
SS2_2018_700S_D2_S202...2.	1
SS2_2018_700S_D20_S346...2.	1
SS2_2018_700S_D21_S354...2.	1
SS2_2018_700S_D22_S362...2.	0
SS2_2018_700S_D23_S370...2.	2
SS2_2018_700S_D24_S378...2.	1
SS2_2018_700S_D3_S210...2.	2
SS2_2018_700S_D4_S218...2.	2
SS2_2018_700S_D5_S226...2.	0
SS2_2018_700S_D6_S234...2.	1
SS2_2018_700S_D7_S242...2.	1
SS2_2018_700S_D8_S250...2.	0
SS2_2018_700S_E1_S3...2.	2
SS2_2018_700S_E10_S75...2.	0
SS2_2018_700S_E11_S83...2.	0
SS2_2018_700S_E12_S91...2.	0
SS2_2018_700S_E13_S99...2.	2
SS2_2018_700S_E14_S107...2.	1
SS2_2018_700S_E15_S115...2.	1
SS2_2018_700S_E17_S131...2.	2
SS2_2018_700S_E19_S147...2.	0
SS2_2018_700S_E20_S155...2.	1
SS2_2018_700S_E21_S163...2.	2
SS2_2018_700S_E22_S171...2.	1
SS2_2018_700S_E24_S187...2.	1
SS2_2018_700S_E3_S19...2.	1
SS2_2018_700S_E4_S27...2.	0
SS2_2018_700S_E6_S43...2.	1
SS2_2018_700S_E7_S51...2.	0
SS2_2018_700S_E8_S59...2.	0
SS2_2018_700S_F11_S275...2.	0
SS2_2018_700S_F12_S283...2.	0
SS2_2018_700S_F13_S291...2.	1
SS2_2018_700S_F15_S307...2.	1
SS2_2018_700S_F16_S315...2.	0
SS2_2018_700S_F17_S323...2.	2
SS2_2018_700S_F18_S331...2.	1
SS2_2018_700S_F19_S339...2.	2
SS2_2018_700S_F20_S347...2.	2
SS2_2018_700S_F21_S355...2.	0
SS2_2018_700S_F24_S379...2.	2
SS2_2018_700S_F4_S219...2.	2
SS2_2018_700S_F5_S227...2.	0
SS2_2018_700S_F6_S235...2.	2
SS2_2018_700S_F8_S251...2.	0
SS2_2018_700S_F9_S259...2.	0
SS2_2018_700S_G1_S4...2.	0
SS2_2018_700S_G12_S92...2.	1
SS2_2018_700S_G13_S100...2.	0
SS2_2018_700S_G14_S108...2.	0
SS2_2018_700S_G15_S116...2.	0
SS2_2018_700S_G16_S124...2.	0
SS2_2018_700S_G18_S140...2.	1
SS2_2018_700S_G19_S148...2.	0
SS2_2018_700S_G2_S12...2.	0
SS2_2018_700S_G21_S164...2.	0
SS2_2018_700S_G23_S180...2.	0
SS2_2018_700S_G24_S188...2.	0
SS2_2018_700S_G3_S20...2.	1
SS2_2018_700S_G6_S44...2.	1
SS2_2018_700S_G7_S52...2.	0
SS2_2018_700S_G8_S60...2.	0
SS2_2018_700S_G9_S68...2.	1
SS2_2018_700S_H10_S268...2.	1
SS2_2018_700S_H18_S332...2.	1
SS2_2018_700S_H19_S340...2.	1
SS2_2018_700S_H20_S348...2.	2
SS2_2018_700S_H24_S380...2.	1

## Sheet: Fig. 1d
Well	lef1 (nUMI)	nkd1 (nUMI)	zic2a (nUMI)	Wnt score	cxcr4a (nUMI)	angpt2a (nUMI)	esm1 (nUMI)	Tip cell Score
SS2_2018_700S_A1_S1...2.	4.80499	4.63197	1.7411	-0.868069	1.37112	0	2.15679	-1.5356
SS2_2018_700S_A10_S73...2.	4.27066	5.41186	0.815432	-1.36131	6.54168	4.48391	6.52704	2.97814
SS2_2018_700S_A11_S81...2.	5.71548	4.96743	6.10441	0.936309	1.45383	0	1.24115	-1.81379
SS2_2018_700S_A12_S89...2.	5.06469	2.45776	6.39883	0.444735	0.885343	0	6.46968	-0.0901972
SS2_2018_700S_A13_S97...2.	5.60561	6.67308	6.24247	1.74379	1.42031	0.420724	5.8827	-0.0952056
SS2_2018_700S_A14_S105...2.	1.39799	6.25307	5.21728	-0.274703	0.475867	0	1.66124	-1.92989
SS2_2018_700S_A15_S113...2.	4.67593	5.52406	5.96447	0.727923	1.32811	0	5.82723	-0.171524
SS2_2018_700S_A16_S121...2.	4.51291	4.28123	5.26616	0.133002	0.970685	0.598769	2.02274	-1.16691
SS2_2018_700S_A18_S137...2.	5.27041	5.34791	0.471748	-1.09353	1.38978	0.471748	4.26161	-0.791475
SS2_2018_700S_A19_S145...2.	5.11655	5.71881	5.32411	0.720792	4.67572	0	3.99184	0.1025
SS2_2018_700S_A2_S9...2.	1.28798	4.58642	2.73697	-1.21737	6.97746	5.48575	7.15533	4.18018
SS2_2018_700S_A20_S153...2.	4.6845	5.65715	5.97791	0.658581	0.706248	0	4.30926	-1.12541
SS2_2018_700S_A21_S161...2.	2.06841	6.15309	1.49428	-1.40969	1.27873	0	4.89829	-0.504268
SS2_2018_700S_A22_S169...2.	0.981265	5.07169	1.92241	-1.96605	5.32857	0.606453	5.41753	1.28431
SS2_2018_700S_A23_S177...2.	1.4322	2.69559	1.84264	-2.08817	1.99821	0	2.62116	-0.628648
SS2_2018_700S_A24_S185...2.	1.22288	4.73319	5.73724	-0.305569	2.10302	1.22288	5.60967	0.773748
SS2_2018_700S_A3_S17...2.	3.32114	2.47817	1.23155	-1.8828	0.794473	0	5.50566	-0.341531
SS2_2018_700S_A4_S25...2.	5.32644	6.29514	5.6201	0.948227	1.09119	0	2.06969	-1.62176
SS2_2018_700S_A5_S33...2.	0.907122	5.56446	6.02019	-0.0116831	1.37482	0	6.31353	0.222282
SS2_2018_700S_A6_S41...2.	4.93799	5.82023	1.28796	-0.526697	1.08824	0.838415	2.92967	-0.892652
SS2_2018_700S_A8_S57...2.	1.09097	2.55435	4.80889	-1.71121	6.21111	0	6.37035	1.36401
SS2_2018_700S_A9_S65...2.	1.16657	6.35585	5.58469	-0.173826	1.69045	0	6.00357	0.0273914
SS2_2018_700S_B1_S193...2.	2.53929	7.02439	2.07974	-0.402548	2.97925	0	6.61417	0.718601
SS2_2018_700S_B11_S273...2.	0	1.57548	1.57548	-3.23053	1.99991	0	5.01389	-0.0439071
SS2_2018_700S_B12_S281...2.	1.86763	2.85755	4.77171	-1.43377	1.86763	0	5.94233	-0.0981053
SS2_2018_700S_B13_S289...2.	2.1101	7.34046	2.1101	-0.00582531	2.1101	1.03399	5.88562	0.765777
SS2_2018_700S_B15_S305...2.	1.13218	4.26872	1.83354	-2.30732	0	0	5.63325	-0.870689
SS2_2018_700S_B16_S313...2.	6.44715	6.20867	1.71999	0.100587	6.33011	4.16302	4.5962	2.2223
SS2_2018_700S_B17_S321...2.	5.01463	6.83762	5.77073	1.32621	0.66011	0	5.71067	-0.332649
SS2_2018_700S_B18_S329...2.	4.6754	5.06517	5.74238	0.758195	4.84676	5.38707	6.31794	3.0254
SS2_2018_700S_B19_S337...2.	6.04887	5.86626	6.10061	1.52937	6.41221	4.81974	6.74651	3.34032
SS2_2018_700S_B2_S201...2.	5.81033	4.81641	2.105	-0.254117	2.105	0	5.85261	0.00522424
SS2_2018_700S_B20_S345...2.	5.18627	6.92953	6.0932	1.60422	1.14082	0.724969	5.13746	-0.350816
SS2_2018_700S_B21_S353...2.	5.53606	6.20657	5.88128	1.33282	0.71077	0.71077	6.6334	0.143258
SS2_2018_700S_B22_S361...2.	5.16815	6.4362	4.83597	1.11575	6.46005	0	6.94496	1.8379
SS2_2018_700S_B23_S369...2.	2.37218	6.61615	4.53632	0.0767076	6.61615	0	5.46691	1.69893
SS2_2018_700S_B3_S209...2.	2.22963	6.75334	5.94709	1.12072	0.868252	0	6.83837	0.265707
SS2_2018_700S_B4_S217...2.	5.16504	6.78166	5.33323	1.31586	1.19091	0	6.25105	-0.217101
SS2_2018_700S_B5_S225...2.	5.52764	6.52974	6.02149	1.25365	0	3.88358	5.20112	0.0819828
SS2_2018_700S_B6_S233...2.	5.03629	6.83534	5.70356	1.24455	1.37127	0.683154	2.17939	-1.25087
SS2_2018_700S_B7_S241...2.	1.91105	4.97677	0.972963	-1.82469	1.24377	0	2.12894	-1.52522
SS2_2018_700S_B8_S249...2.	1.93435	4.47078	1.21426	-2.04716	1.21426	0	5.67758	-0.290275
SS2_2018_700S_B9_S257...2.	4.71089	5.19947	5.40661	0.554522	0	0	4.76597	-0.829543
SS2_2018_700S_C1_S2...2.	1.14138	6.28097	4.84209	-0.509509	6.43755	0.954864	5.56245	1.67133
SS2_2018_700S_C10_S74...2.	5.57935	5.69643	4.60899	0.655142	1.10344	0	6.47853	-0.172721
SS2_2018_700S_C11_S82...2.	0.682128	6.06694	5.10194	-0.675578	4.86836	0	5.00842	0.69887
SS2_2018_700S_C12_S90...2.	4.76987	6.45677	4.75614	0.616203	0.42935	4.31754	6.37616	1.18309
SS2_2018_700S_C13_S98...2.	4.41407	5.36859	5.30598	0.498903	5.62739	0.62494	2.43516	0.189866
SS2_2018_700S_C14_S106...2.	5.67399	4.74826	1.13726	-0.712057	1.34137	3.37563	5.80558	0.958693
SS2_2018_700S_C15_S114...2.	5.27274	5.96332	5.51945	1.04318	6.44976	0	2.88874	0.382638
SS2_2018_700S_C16_S122...2.	4.82484	2.65299	1.94568	-1.22395	1.52584	0	5.08609	-0.439603
SS2_2018_700S_C17_S130...2.	1.70341	5.03532	2.44085	-1.49858	2.30111	1.38506	4.49262	-0.00302001
SS2_2018_700S_C18_S138...2.	5.24588	6.41546	4.73039	0.923857	1.4641	0.509664	2.61227	-1.21871
SS2_2018_700S_C19_S146...2.	1.65009	4.71667	5.23393	-0.945801	1.3363	0	2.75531	-1.42463
SS2_2018_700S_C2_S10...2.	5.36829	6.41401	5.19886	1.24724	1.39602	0	2.51742	-1.37421
SS2_2018_700S_C20_S154...2.	4.79317	6.42869	5.7688	1.68633	1.4643	1.4643	2.66013	-0.28049
SS2_2018_700S_C21_S162...2.	5.48532	5.15738	5.51929	0.633823	0	0	2.87158	-1.75378
SS2_2018_700S_C22_S170...2.	1.54191	6.09368	1.77462	-1.38211	1.54191	0	2.9636	-1.16857
SS2_2018_700S_C23_S178...2.	5.77413	6.32935	4.99224	1.56235	5.10984	5.51484	6.51795	3.33676
SS2_2018_700S_C24_S186...2.	5.51601	6.31854	5.114	0.985218	1.15245	1.35788	2.58579	-0.964732
SS2_2018_700S_C3_S18...2.	5.91998	6.88006	5.46035	1.50302	4.68724	0	6.44975	0.918828
SS2_2018_700S_C4_S26...2.	2.1653	2.1653	1.58075	-2.46107	1.19851	0.571952	2.1653	-1.34713
SS2_2018_700S_C5_S34...2.	1.65902	6.64296	5.92141	0.15156	1.23284	0.474829	2.25217	-1.27942
SS2_2018_700S_C6_S42...2.	1.81087	2.35144	1.53775	-2.48191	5.57076	4.43454	6.99118	3.05405
SS2_2018_700S_C7_S50...2.	5.03936	5.97863	5.12031	0.71045	0.757009	0	2.41475	-1.54975
SS2_2018_700S_C8_S58...2.	5.28773	6.5135	6.14312	1.42519	1.12488	0	6.22322	-0.240844
SS2_2018_700S_C9_S66...2.	3.57831	6.15941	5.94338	0.493023	0.434346	0	2.47478	-1.7479
SS2_2018_700S_D1_S194...2.	1.41788	5.87775	6.09577	-0.130574	1.25353	0	5.66576	-0.329879
SS2_2018_700S_D10_S266...2.	5.19165	4.83491	5.54837	0.546549	0.932587	0	2.46704	-1.82135
SS2_2018_700S_D11_S274...2.	3.07561	5.52364	1.99577	-0.430027	1.75239	0	2.49537	-0.732936
SS2_2018_700S_D13_S290...2.	6.44185	6.25294	6.43976	1.75688	5.15061	0	5.33702	0.967378
SS2_2018_700S_D14_S298...2.	0.729106	5.18225	1.43976	-1.41924	0	5.07416	6.80637	1.85096
SS2_2018_700S_D16_S314...2.	1.11081	5.17143	6.14288	-0.620718	1.80698	0	5.5235	-0.32738
SS2_2018_700S_D17_S322...2.	6.01182	6.98935	5.35459	1.63395	5.1954	0	4.72962	0.668194
SS2_2018_700S_D18_S330...2.	1.18155	1.94949	0.561407	-3.21068	1.56144	0	2.14375	-1.21783
SS2_2018_700S_D19_S338...2.	1.1772	5.39579	4.6087	-1.09957	0.987293	0.445531	5.26834	-0.534179
SS2_2018_700S_D2_S202...2.	5.37709	6.69761	5.01244	1.03633	5.38171	0	6.7376	1.41015
SS2_2018_700S_D20_S346...2.	1.71824	5.40043	1.04024	-1.81937	5.58475	5.91027	6.95957	3.43685
SS2_2018_700S_D21_S354...2.	4.80414	6.26606	5.88898	1.25382	1.18017	0.560554	5.83333	0.0289898
SS2_2018_700S_D22_S362...2.	0.625309	6.12497	6.0459	-0.382638	0.625309	0	2.81174	-1.49278
SS2_2018_700S_D23_S370...2.	3.70123	5.30773	5.25935	0.0983832	0.859496	0.51938	1.86375	-1.5225
SS2_2018_700S_D24_S378...2.	4.30011	4.8622	4.8399	0.645861	6.6567	3.92982	6.78225	3.4272
SS2_2018_700S_D3_S210...2.	4.58176	4.84243	1.27169	-0.846813	0.618224	0	2.49512	-1.40887
SS2_2018_700S_D4_S218...2.	2.01508	4.52199	1.58939	-1.42563	1.28108	0.833021	1.58939	-1.15407
SS2_2018_700S_D5_S226...2.	1.10438	6.02964	5.40223	-0.0201451	0.697477	0	6.20303	0.113837
SS2_2018_700S_D6_S234...2.	4.40772	5.67273	4.24859	-0.0448001	0	0	6.21375	-0.785887
SS2_2018_700S_D7_S242...2.	5.36805	6.02704	6.32587	1.47126	6.17263	0	6.80141	1.82477
SS2_2018_700S_D8_S250...2.	3.33944	5.35687	5.22465	-0.104955	1.33872	0.661682	4.56167	-0.607993
SS2_2018_700S_E1_S3...2.	1.63391	1.48988	1.32155	-3.25136	1.48988	0.523137	2.36296	-1.44968
SS2_2018_700S_E10_S75...2.	4.9666	6.08179	1.3241	-0.270543	0.652118	0.652118	5.33268	-0.270946
SS2_2018_700S_E11_S83...2.	6.11501	6.08167	6.41957	2.58248	0	0	5.76528	-0.14232
SS2_2018_700S_E12_S91...2.	0.789301	5.4913	1.52727	-1.28475	0.789301	0	2.65468	-0.948911
SS2_2018_700S_E13_S99...2.	5.96402	5.89157	2.13029	0.60708	1.5494	0	6.42428	0.442441
SS2_2018_700S_E14_S107...2.	5.80282	6.35566	5.35225	1.62304	0	0	6.42633	-0.174136
SS2_2018_700S_E15_S115...2.	6.03391	6.847	4.29214	1.21267	0	0.598604	5.83704	-0.377686
SS2_2018_700S_E17_S131...2.	3.69676	5.66271	5.51925	0.519168	0.607874	0	1.46928	-1.82601
SS2_2018_700S_E19_S147...2.	5.72821	1.96984	2.42325	-0.313995	1.63179	1.63179	3.07107	-0.0853302
SS2_2018_700S_E20_S155...2.	4.24732	7.68169	6.35911	2.4715	1.53196	0	5.75755	0.269797
SS2_2018_700S_E21_S163...2.	5.41521	5.03941	5.07622	0.612328	0	0.675315	2.04802	-1.62919
SS2_2018_700S_E22_S171...2.	5.33383	5.9766	5.44881	1.09959	0	0	5.61827	-0.742201
SS2_2018_700S_E24_S187...2.	4.94524	0.821549	1.06851	-2.08362	5.39133	5.88154	6.68993	3.31921
SS2_2018_700S_E3_S19...2.	1.51996	5.37765	2.09729	-1.40536	0	0.784211	5.32109	-0.618458
SS2_2018_700S_E4_S27...2.	3.59014	6.21291	5.98907	0.722419	0	0.588281	5.1636	-0.61778
SS2_2018_700S_E6_S43...2.	5.80239	6.72203	5.51962	1.49515	4.71213	0.574749	6.05954	1.00483
SS2_2018_700S_E7_S51...2.	1.47777	1.47777	5.18048	-1.7691	1.26338	0	1.93449	-1.46426
SS2_2018_700S_E8_S59...2.	0.946206	1.59732	5.46969	-1.98649	0.946206	0	5.83995	-0.313332
SS2_2018_700S_F11_S275...2.	1.31453	6.14748	6.33943	0.137534	0	0	0.645878	-2.14985
SS2_2018_700S_F12_S283...2.	1.33633	5.47827	1.55606	-1.71662	0	0	2.24233	-1.8693
SS2_2018_700S_F13_S291...2.	0.594509	1.23443	6.41496	-1.57884	6.7009	5.74576	6.32167	3.82437
SS2_2018_700S_F15_S307...2.	4.74026	6.52312	5.25325	1.06153	1.67193	0	5.27561	-0.23014
SS2_2018_700S_F16_S315...2.	4.09882	5.50203	1.74772	-0.383388	0.781789	0	1.21514	-1.66599
SS2_2018_700S_F17_S323...2.	5.44846	6.05803	5.02454	1.15101	0.622419	0	5.96276	-0.0708335
SS2_2018_700S_F18_S331...2.	5.96446	6.45606	0	-0.370582	0.607125	0.98219	5.17265	-0.352599
SS2_2018_700S_F19_S339...2.	4.12287	4.05409	5.67239	-0.0105275	0	0	4.84085	-1.24462
SS2_2018_700S_F20_S347...2.	1.15436	6.28689	6.36835	0.372876	1.15436	0.735246	2.47317	-0.836458
SS2_2018_700S_F21_S355...2.	3.49777	6.11128	5.93707	1.31492	0.848039	0	5.46371	-0.201108
SS2_2018_700S_F24_S379...2.	2.20394	5.12151	4.85692	-0.187222	1.61549	1.85219	5.70126	0.736008
SS2_2018_700S_F4_S219...2.	4.27424	4.78159	6.13419	0.396352	0	0.561592	1.38975	-2.01303
SS2_2018_700S_F5_S227...2.	0.965839	2.21211	2.37602	-2.14409	0	0	2.01596	-1.38762
SS2_2018_700S_F6_S235...2.	1.11558	5.28444	6.13379	-0.533733	0	0	2.42096	-1.90788
SS2_2018_700S_F8_S251...2.	0.742788	6.26005	5.75609	-0.165261	5.15894	0	1.68772	-0.158842
SS2_2018_700S_F9_S259...2.	0	1.87189	1.42146	-3.51619	0.579862	0	5.81636	-0.592059
SS2_2018_700S_G1_S4...2.	4.72995	2.04291	5.86337	-0.530527	1.04057	0	5.13247	-0.616098
SS2_2018_700S_G12_S92...2.	4.81363	6.14997	4.89839	0.714026	0.575605	0	6.52035	-0.22476
SS2_2018_700S_G13_S100...2.	1.71162	2.45001	2.14747	-1.9021	1.71162	0	2.5727	-0.845827
SS2_2018_700S_G14_S108...2.	2.14409	5.10134	1.79556	-1.18323	0	0	2.14409	-1.65872
SS2_2018_700S_G15_S116...2.	4.37826	5.89494	6.00445	0.630865	0	0	5.64124	-0.988052
SS2_2018_700S_G16_S124...2.	5.84445	6.92278	5.95458	1.50079	1.0802	0.499821	5.66384	-0.223628
SS2_2018_700S_G18_S140...2.	5.05563	6.17719	1.44248	-0.307413	6.01946	0.592105	1.44248	0.067605
SS2_2018_700S_G19_S148...2.	6.10388	6.09279	6.26321	1.8651	1.24339	0	1.63164	-1.44199
SS2_2018_700S_G2_S12...2.	4.03895	4.212	5.36625	-0.13004	0	0	5.8556	-0.851902
SS2_2018_700S_G21_S164...2.	5.43644	1.73445	0.575283	-1.69105	0	0	3.31198	-1.42074
SS2_2018_700S_G23_S180...2.	1.29368	4.74882	5.16092	-0.764399	1.09348	0.507749	1.09348	-1.63272
SS2_2018_700S_G24_S188...2.	0.575994	6.06056	0.939146	-1.8845	0	1.20498	1.86444	-1.45576
SS2_2018_700S_G3_S20...2.	1.78663	6.29647	5.09375	-0.0919875	0	0	2.47926	-1.78061
SS2_2018_700S_G6_S44...2.	6.52047	6.7114	6.34239	1.68568	0.710473	0	6.28234	-0.573233
SS2_2018_700S_G7_S52...2.	2.13687	6.74866	2.13687	0.0126673	1.25018	0	5.67827	0.104041
SS2_2018_700S_G8_S60...2.	4.54906	6.25333	0.934593	-0.675658	0.934593	0	5.29285	-0.635934
SS2_2018_700S_G9_S68...2.	3.47988	6.1991	1.17768	-0.894181	0	0	6.07279	-0.696102
SS2_2018_700S_H10_S268...2.	2.93424	6.13986	0	-1.35639	1.80629	0	6.06592	0.04774
SS2_2018_700S_H18_S332...2.	1.39183	6.6194	0	-0.985559	6.73838	5.37798	7.06009	4.28378
SS2_2018_700S_H19_S340...2.	4.6536	4.83029	0.818824	-1.12138	2.28999	0	2.28999	-0.899335
SS2_2018_700S_H20_S348...2.	4.91223	5.50245	4.45792	0.196117	0.574099	0.574099	6.3406	-0.188825
SS2_2018_700S_H24_S380...2.	2.59909	5.62854	6.11679	0.130648	0.604372	0	1.46335	-2.02874

## Sheet: Fig. 1e
WT														gpr124-/-													kdrl-/-
Time (s)	F/F0 1	F/F0 2	F/F0 3	F/F0 4	F/F0 5	F/F0 6	F/F0 7	F/F0 8	F/F0 9	F/F0 10	F/F0 11	F/F0 12		Time (s)	F/F0 1	F/F0 2	F/F0 3	F/F0 4	F/F0 5	F/F0 6	F/F0 7	F/F0 8	F/F0 9	F/F0 10	F/F0 11		Time (s)	F/F0 1	F/F0 2	F/F0 3	F/F0 4	F/F0 5
0	1	0.854042	1	1	1	1	1	1	1	1	1	1		0	1	0.792381	1	1	1	1	2.65388	1	1	1	1		0	1	1	1.13247	1	1
5	1.28553	0.795494	0.985904	0.943503	0.980368	0.972349	1.03582	0.953405	1.00091	1.0549	1.00166	1.05183		5	0.917396	0.857663	1.06163	0.987828	1.07973	0.954215	2.50173	0.954062	0.983751	1.00733	0.915129		5	0.962292	0.94681	1.13018	1.01142	1.03242
10	1.48875	0.855537	0.977212	1.00795	1.0572	0.991268	1.03544	0.997577	0.990024	1.08681	0.960291	1.02081		10	0.933084	0.820452	0.909951	0.99084	1.09578	0.909339	2.42939	0.941615	1.004	0.973622	0.989591		10	0.992796	0.987258	1.15585	0.986567	0.955671
15	1.60234	0.824925	1.01219	1.00228	1.02384	0.978721	1.02296	0.954969	0.992209	1.07607	0.926894	0.998301		15	0.89911	0.826246	0.979005	0.957914	1.09667	0.945565	2.30206	0.954154	0.963151	1.05692	1.09031		15	0.969609	1.03187	1.06827	1.02969	1.00446
20	1.86044	0.785221	0.986501	0.949052	1.08005	0.986857	1.07773	0.97061	1.03067	1.08553	0.959165	1.00856		20	0.866024	0.872009	0.975106	0.989936	1.16998	0.959562	2.38501	0.959939	0.974487	0.97878	0.997999		20	0.960673	1.07764	1.0982	0.987107	0.98692
25	1.86041	0.806505	0.961873	0.96775	1.02694	0.957708	1.01374	0.956578	1.02781	1.05404	0.966259	0.994804		25	0.890439	0.828234	0.995026	0.978601	1.20149	0.933429	2.2683	0.97951	1.0352	0.984918	0.987564		25	0.978943	1.04346	1.07951	1.03759	1.01626
30	1.86553	0.822942	0.974981	0.941736	1.01266	0.963307	1.04612	1.0028	0.982585	1.05035	1.02248	0.972915		30	0.890858	0.828231	1.00941	0.948939	1.1346	0.894317	2.26387	0.969879	1.00252	0.965116	0.965504		30	1.01773	0.995068	1.10045	1.07336	1.00287
35	1.91375	0.771546	1.01854	0.933367	0.987222	0.974481	1.05484	0.990207	1.03169	1.05594	0.997881	0.955812		35	0.931483	0.792421	0.970354	0.959428	1.28658	0.859877	2.26932	0.935519	1.02349	1.04285	0.943161		35	1.00559	1.01389	1.06242	1.06781	0.970606
40	1.83807	0.812245	1.0415	0.948108	1.08301	0.995505	1.06801	0.998461	1.00185	1.08168	0.976044	0.960892		40	0.942005	0.837843	0.987913	0.937167	1.2592	0.845876	2.28998	1.00439	1.03287	0.990118	1.0159		40	0.949169	1.00888	1.02214	1.03772	1.00582
45	1.84124	0.876552	0.966065	0.898607	1.1184	0.992403	1.06946	0.992696	0.994174	1.0488	0.985967	0.952162		45	0.931383	0.822033	0.968721	0.976267	1.16138	0.859759	2.36801	0.968878	1.00644	1.03821	1.11431		45	0.951918	0.999507	1.12833	1.06696	1.05142
50	1.7111	0.892152	1.03123	0.97159	1.03857	1.00775	1.06649	1.01549	1.02866	1.00151	1.08223	0.984995		50	0.952938	0.832028	1.02709	0.987884	1.1254	0.870965	2.62229	0.960081	0.995253	1.05286	1.06922		50	1.01131	0.941679	1.05598	1.05456	1.0135
55	1.57592	0.856689	1.04015	0.940267	1.03272	0.981134	1.05011	0.964583	0.980595	1.06972	1.04009	1.00864		55	0.909513	0.84288	1.02505	0.957075	1.18577	0.847046	2.60381	0.989868	0.996464	1.00283	1.13276		55	1.0012	0.981246	1.07387	1.03272	1.00359
60	1.5169	0.863917	1.07242	0.973006	0.997301	0.98523	1.11309	0.977472	1.05007	1.02937	1.00893	1.03533		60	0.932539	0.82335	1.01534	0.922886	1.13289	0.853717	2.22272	0.950466	0.995783	0.988358	1.10151		60	0.98664	0.982588	1.14546	1.02402	0.976029
65	1.34228	0.968467	1.06286	0.934504	0.964668	0.969614	1.05413	0.989828	1.01308	1.02001	0.961811	0.969327		65	0.871283	0.859128	1.01779	0.903378	1.16447	0.849686	2.20281	1.01858	1.03259	1.02275	1.03816		65	1.01964	0.985146	1.04205	1.11272	1.07832
70	1.27818	0.943435	1.0685	0.967077	1.00012	0.953328	1.07482	1.02343	1.02101	1.04389	1.02294	1.01899		70	0.86916	0.832146	0.991614	0.895724	1.14221	0.871627	2.13573	0.964755	0.97177	1.00239	1.06571		70	0.94874	0.959001	1.06546	1.05632	0.996255
75	1.16211	0.928275	1.1464	0.978494	1.03527	0.91206	1.07555	1.06535	1.02767	1.00837	1.02763	1.05649		75	0.932149	0.846755	0.987078	0.879491	1.09698	0.876676	2.36481	0.950243	1.01148	1.03015	1.10228		75	1.0192	0.998462	1.0337	0.999322	1.00198
80	1.00835	1.00706	1.08913	0.918394	0.985064	0.967514	1.07779	0.994614	0.966413	1.05059	0.951788	1.0182		80	0.934856	0.847699	1.03163	0.882678	1.17381	0.847087	2.55658	1.00261	0.945649	1.01218	1.01977		80	1.04239	1.02551	0.994995	1.03696	1.01619
85	0.882716	1.04304	1.11809	0.92578	1.00945	0.99112	1.09273	1.03271	0.990219	1.06494	0.97941	1.08638		85	0.932156	0.921402	1.01537	0.842735	1.17723	0.870218	2.71474	0.980295	0.988444	1.00051	1.13743		85	1.03506	0.98418	1.02057	1.05805	1.03599
90	0.951394	1.12724	1.11722	0.893325	0.998106	0.964762	1.10732	1.07766	0.968773	1.03585	0.929673	1.01302		90	0.876886	0.870959	1.00537	0.902617	1.13853	0.87787	2.58624	1.0059	0.998822	1.02326	1.1038		90	1.04038	0.960923	1.05101	1.03468	1.09319
95	0.899094	1.20095	1.14159	0.937753	0.978056	0.969364	1.07838	1.00784	0.989734	1.0332	0.948277	1.03349		95	0.92151	0.843916	0.963977	0.881882	1.11011	0.745255	2.38029	1.02335	1.02822	1.04475	0.985704		95	1.05588	0.9278	0.969835	1.07487	1.10506
100	0.880536	1.27781	1.16041	0.935964	0.935967	0.972273	1.0601	1.00122	0.954629	1.07599	0.939785	0.92928		100	0.872661	0.82902	1.02048	0.853836	1.16402	0.776965	2.30137	0.941427	1.00912	0.974369	1.06058		100	1.02198	0.968752	1.07791	1.02156	1.09333
105	0.872818	1.38599	1.09777	0.922238	1.00829	1.01767	1.11677	1.06023	0.997195	1.11332	0.910409	0.988504		105	0.898079	0.902097	0.959467	0.853021	1.19026	0.802684	2.25074	0.98067	0.968637	1.05884	0.972995		105	1.01735	0.96101	1.08605	0.996402	1.07163
110	0.800058	1.47585	1.10525	0.927236	1.0011	1.03357	1.13218	1.0802	0.991183	1.05267	0.986577	0.995798		110	0.960449	0.895054	0.970627	0.896751	1.14832	0.78401	2.13414	0.968978	1.00351	1.03482	1.07103		110	1.04876	0.987114	1.02841	0.977256	1.10384
115	0.781555	1.36089	1.15978	1.00344	0.949469	0.976055	1.07164	1.02531	0.989398	1.05964	1.01965	0.984614		115	0.879463	0.887821	0.970835	0.829353	1.16987	0.765722	1.88831	0.994491	0.998735	1.01059	1.06408		115	1.01044	1.00282	1.06339	1.05122	1.12454
120	0.765011	1.31289	1.22371	0.891851	0.94525	0.990252	1.16643	1.08099	0.991087	1.10764	1.03311	0.925292		120	0.921105	0.890585	1.00371	0.859682	1.26482	0.748491	1.77415	0.98232	1.05743	0.974169	1.00597		120	1.00993	1.01909	1.00633	1.02601	1.12196
125	0.806143	1.39258	1.25536	1.01974	0.95662	1.02989	1.14588	1.02323	1.04076	1.02991	1.04122	0.977007		125	0.949666	0.857414	0.972074	0.840708	1.18712	0.740436	1.78727	0.964693	1.03762	0.959737	1.0166		125	0.999843	1.05395	1.12543	0.998516	1.07837
130	0.797956	1.36692	1.2598	1.02951	0.933951	1.0023	1.07268	1.01216	0.993146	1.06679	1.018	1.06427		130	0.906356	0.88833	1.08472	0.898823	1.23504	0.709609	1.72021	1.04075	1.00494	1.03777	1.02231		130	0.946583	1.0122	1.05785	0.997718	1.10158
135	0.806921	1.33402	1.33657	0.994188	1.00665	0.968219	1.08068	1.03242	1.01215	1.08478	1.0278	1.07703		135	0.93255	0.909104	1.05377	0.837238	1.27327	0.742788	1.5322	1.01075	0.974689	1.00459	0.967227		135	1.0043	1.01034	1.04344	1.00635	1.03882
140	0.743615	1.31938	1.39516	0.969937	0.967903	0.992665	1.10745	0.97594	1.02933	1.05437	1.05332	0.980075		140	0.884139	0.837821	1.02965	0.840483	1.12193	0.737484	1.54561	1.00808	0.94239	1.04239	0.997706		140	1.00219	1.05259	1.08579	1.00612	1.03601
145	0.735792	1.3003	1.36804	0.98773	0.970308	1.01623	1.1318	0.986494	1.02341	1.04276	0.986782	0.941561		145	0.812096	0.864798	1.04296	0.815568	1.13	0.744778	1.43911	1.07139	0.956389	1.05346	1.09288		145	1.02231	1.03943	1.01474	1.02199	1.07389
150	0.758315	1.28587	1.35089	1.01609	0.95136	0.968861	1.11994	0.962476	1.01905	1.04386	0.997776	0.962082		150	0.872658	0.833034	1.02128	0.823818	1.11487	0.710849	1.30926	0.996406	0.998134	0.980348	0.998659		150	1.004	1.05377	1.11981	1.02011	1.05676
155	0.751996	1.19161	1.36924	0.993183	0.965665	0.981551	1.07214	1.03337	0.994076	1.04836	1.03376	0.973731		155	0.791211	0.863976	1.0147	0.872999	1.20153	0.752765	1.26431	0.968967	1.01561	1.02377	0.988936		155	1.01087	1.10793	1.07772	1.03681	1.08692
160	0.785352	1.07724	1.36677	1.12593	0.988869	1.00735	1.07562	1.08535	1.00538	1.05796	1.03423	1.02202		160	0.817888	0.899955	1.05159	0.819056	1.12745	0.756281	1.18618	0.995842	0.966321	1.06718	1.04951		160	0.998075	1.10064	1.12772	1.051	1.05591
165	0.764173	1.08097	1.3724	1.07134	0.994264	0.991237	1.16221	1.11814	0.995972	1.06685	1.01097	0.938795		165	0.87144	0.831857	1.03034	0.844542	1.10246	0.75496	1.09893	1.00197	0.979497	0.996218	1.0835		165	1.02278	1.05499	1.0854	1.06249	1.05191
170	0.762842	1.09223	1.35323	1.0316	0.952382	0.969626	1.13468	1.18068	1.00604	1.02389	1.10122	0.924654		170	0.868663	0.864331	1.07105	0.86158	1.12499	0.780328	1.09481	1.02634	1.04276	1.03473	1.02309		170	1.03772	1.08617	1.10529	1.01881	1.08342
175	0.714171	1.14441	1.47968	0.963911	0.907822	1.00365	1.04184	1.22954	1.00859	1.04227	1.12453	0.993767		175	0.899192	0.822123	1.04154	0.894128	1.20504	0.725451	1.01783	1.01318	0.979206	1.00268	1.03819		175	0.992558	1.04266	1.05592	1.04803	1.0886
180	0.796214	0.996974	1.56011	0.982911	0.928547	0.98291	1.18225	1.22843	1.00321	1.02015	1.07053	1.01153		180	0.871186	0.850016	1.08948	0.848927	1.14915	0.749744	1.00694	0.988733	1.01338	1.00235	1.04766		180	0.979059	1.01264	1.02513	0.963629	1.0729
185	0.80143	1.11975	1.56237	1.04132	0.965931	0.947729	1.12993	1.24789	0.996425	1.02195	1.12649	0.952358		185	0.804327	0.933455	0.982164	0.865724	1.17207	0.700824	1.01046	0.960298	0.980003	0.991694	0.936278		185	1.0158	1.04614	1.05307	0.971341	1.12646
190	0.749958	1.2315	1.49217	0.970479	0.9272	0.994675	1.11889	1.22002	0.969269	1.08233	1.14915	0.923292		190	0.929747	0.866288	1.06041	0.852428	1.14913	0.680724	1.06834	1.03988	0.998998	0.966088	1.09705		190	1.01383	1.13784	1.01219	1.06929	1.07331
195	0.793131	1.58942	1.50595	0.887548	0.942346	0.92609	1.09442	1.11118	0.992848	1.00699	1.17894	1.02645		195	0.869189	0.863801	1.07069	0.886191	1.15835	0.694891	1.04568	1.02332	0.938706	1.0224	1.03679		195	0.979992	1.02649	1.03333	1.04186	1.0787
200	0.842301	2.09612	1.41631	0.902394	0.924866	0.959175	1.09338	1.11035	0.940879	1.04221	1.16436	1.01575		200	0.925215	0.84204	1.05336	0.888751	1.23047	0.707576	0.992092	0.968291	0.934714	1.0262	1.09782		200	0.950792	1.03894	1.06615	1.03422	1.05893
205	0.859758	2.88937	1.42421	0.9461	0.92057	0.942827	1.13621	1.26197	1.0206	1.05242	1.22332	1.29551		205	0.89451	0.898031	1.10544	0.893402	1.17123	0.742096	1.04441	0.967453	0.963456	0.942283	1.06858		205	1.01156	0.996793	1.02056	1.03846	1.02811
210	0.898788	3.80801	1.42451	0.960601	0.939331	0.950939	1.05095	1.1983	1.03778	1.06893	1.28793	1.06857		210	0.905547	0.885202	1.05778	0.87589	1.11368	0.68916	1	0.985283	1.02423	1.0051	1.08622		210	1.00876	0.990466	1.03475	1.01429	1.07942
215	0.913182	3.67377	1.34129	0.921858	0.886175	0.968193	1.07816	1.17753	0.993594	1.04622	1.35207	1.26357		215	0.82193	0.84659	1.10924	0.903044	1.1563	0.746206	1.01571	1.0208	0.991738	0.990885	1.07308		215	0.964951	1.028	1.02879	0.996747	1.06466
220	0.951133	3.62115	1.30798	0.947456	0.926182	0.976451	1.09603	1.1403	1.02341	1.11396	1.23863	1.20371		220	0.878307	0.835644	1.11871	0.915913	1.18147	0.732998	0.987907	1.00202	1.02361	1.01669	1.01036		220	0.994498	1.01324	1.00993	1.04162	1.05612
225	0.993973	3.61042	1.28743	0.986291	0.964752	0.990383	1.12708	1.12267	0.937054	1.0716	1.18828	1.1408		225	0.840707	0.868783	1.08072	0.945454	1.17477	0.713108	1.02927	1.05182	1.01592	0.988	1.14469		225	1.07017	0.976997	1.03328	0.995007	1.08784
230	0.981269	3.40818	1.32161	0.983545	0.930974	0.981957	1.1053	1.16319	0.981351	1.14136	1.11969	1.22593		230	0.906413	0.862902	1.03273	0.990658	1.13432	0.712078	1.03728	1.06581	1.05388	1.04702	1.07531		230	0.99348	1.03553	1.02593	1.00725	1.14526
235	0.96115	3.46342	1.24853	0.876927	0.920898	1.00267	1.10139	1.18907	0.974756	1.15178	1.10524	1.16483		235	0.975839	0.837468	1.07152	0.954097	1.13753	0.728614	1.07528	1.06875	1.04929	1.00427	1.10925		235	1.04684	1.00612	0.990643	0.997514	1.09924
240	0.941937	3.90385	1.33891	1.05482	0.960009	1.00657	1.07328	1.17325	0.950623	1.07898	1.13198	1.1583		240	0.898147	0.850472	1.03018	0.947031	1.16674	0.715069	1.07616	1.05478	1.05181	0.999412	1.13326		240	1.04992	1.28084	1.07726	0.951064	1.0841
245	0.998896	4.0918	1.27198	1.0246	0.981786	0.930547	1.09038	1.29751	0.984143	1.06536	1.05364	1.24154		245	0.895115	0.867856	1.04003	0.935519	1.07026	0.733497	1.04244	1.04642	1.02154	0.991256	0.982047		245	1.02608	1.3998	1.03061	0.960916	1.14444
250	0.975714	3.70273	1.25987	1.00017	0.975412	0.985235	1.09898	1.23597	0.976692	1.05781	1.01864	1.1998		250	0.875056	0.849144	0.999295	0.937186	1.18576	0.734398	1.07369	1.08706	1.0793	1.00786	1.04217		250	1.0108	1.4515	0.990803	1.00818	1.21345
255	0.953652	3.16688	1.23471	1.00472	0.976477	0.958367	1.06039	1.17295	0.987145	1.07028	1.01471	1.16647		255	0.926432	0.899872	0.987624	0.914595	1.19022	0.728275	1.05259	1.06192	1.02538	1.0212	1.02461		255	0.978348	1.39973	1.07984	1.00929	1.1221
260	0.897168	2.65553	1.17211	1.05269	0.905197	0.991232	1.09847	1.12879	0.944195	1.0715	1.02479	1.17596		260	0.875289	0.862183	1.05007	0.903529	1.13488	0.728114	1.00825	1.07655	1.02671	0.948041	1.07846		260	1.02737	1.41187	0.901889	0.981327	1.12894
265	0.847404	2.16108	1.19388	1.03402	0.944872	0.96444	1.09261	1.20526	0.960508	1.08302	1.00902	1.086		265	0.824092	0.85369	1.03466	0.920231	1.07502	0.782341	1.05284	1.11594	1.01122	1.00911	1.20306		265	1.0134	1.32156	0.967684	1.02549	1.13709
270	0.84097	1.89992	1.16094	0.99083	0.931726	0.962089	1.0601	1.22368	1.02493	1.08073	0.954855	1.05092		270	0.872547	0.887017	0.976691	0.895743	1.116	0.734595	1.13516	1.05963	1.00762	1.06765	1.18141		270	1.03001	1.3384	0.95701	0.965543	1.15328
275	0.841072	1.76867	1.12868	0.956114	0.916561	0.947021	1.12709	1.27183	1.01033	1.0468	1.00229	1.03841		275	0.892813	0.857357	1.00028	0.914053	1.12637	0.704671	1.09254	1.03133	1.06461	1.03789	1.12828		275	1.01664	1.2609	1.00903	1.08341	1.15545
280	0.833387	1.70338	1.06373	1.01971	0.960074	0.950092	1.05436	1.25162	1.02019	1.05965	0.987553	1.02043		280	0.862541	0.877469	1.07746	0.929499	1.2156	0.724967	1.09336	1.01012	0.96386	1.06854	1.18321		280	1.02504	1.2543	1.06247	1.05491	1.11258
285	0.850783	1.61876	1.07411	1.03614	0.944179	0.958207	1.10252	1.25179	1.0429	1.04075	0.946957	1.01608		285	0.92815	0.920629	1.08444	0.883419	1.19094	0.737903	1.10009	1.00931	1.05282	1.01964	1.09954		285	0.974504	1.29109	1.09716	1.03856	1.17373
290	0.899491	2.25212	1.07436	1.12125	0.953397	0.942228	1.12506	1.17355	1.05996	1.06962	0.888456	1.00097		290	0.842636	0.879488	1.07163	0.928616	1.17025	0.745188	1.03421	1.05848	0.993573	1.10252	1.22585		290	1.00195	1.29842	1.03474	1.04218	1.14543
295	0.99562	2.44613	1.04729	1.09053	0.946758	0.96562	1.10678	1.20431	1.0096	1.06637	0.974618	1.00348		295	0.86335	0.869513	1.07843	0.856891	1.22968	0.701387	1.07127	0.983889	1.04388	1.05441	1.1085		295	0.919368	1.23978	0.989607	1.03299	1.11576
300	0.915943	2.17253	1.02588	1.24929	0.900684	0.980261	1.05959	1.20866	1.03321	1.03907	0.980398	1.00154		300	0.955626	0.887402	1.19904	0.897397	1.18313	0.670232	1.0443	0.997651	1.00371	1.04092	1.1004		300	0.984321	1.27994	1.02561	1.04744	1.15127
305	0.881762	2.08114	1.03682	1.16176	0.947955	0.982131	1.11647	1.17006	1.05054	1.06255	1.0371	0.957591		305	0.889917	0.865083	1.26297	0.967543	1.09616	0.685118	1.10753	0.99463	1.03047	1.05307	1.19189		305	1.04772	1.26701	1.08687	1.046	1.10776
310	0.801121	1.78602	1.00678	1.24858	0.941634	0.970108	1.09872	1.13218	1.02669	1.05458	1.00024	0.98313		310	0.9025	0.932487	1.39417	0.885352	1.16557	0.726741	1.05144	0.995876	0.979199	0.978155	1.02704		310	1.01856	1.3397	1.02093	1.03648	1.14301
315	0.848189	1.95332	0.983627	1.18063	0.891029	0.953936	1.03873	1.23911	1.05054	1.03829	1.02669	0.982903		315	0.885635	0.885351	1.37342	0.955942	1.13349	0.719137	1.0745	0.998955	1.02607	1.02916	1.12187		315	1.03386	1.29593	0.997269	1.03686	1.06948
320	0.828582	1.87095	0.976459	1.18957	0.904417	0.998407	1.05727	1.17437	1.0624	1.06529	0.969432	1.01805		320	0.963617	0.962749	1.38617	0.909011	1.20494	0.704603	1.0724	1.00971	0.9739	1.09676	1.14523		320	1.03868	1.20686	0.987427	1.01107	1.1474
325	0.845272	1.72362	0.961048	1.12017	0.866457	0.997336	1.11864	1.12891	0.999795	1.05927	0.966964	0.928715		325	0.95301	0.896396	1.33382	0.951987	1.1584	0.678749	1.06522	1.04174	1.0082	0.970349	1.00289		325	1.0436	1.16994	0.982433	1.03316	1.15845
330	0.789063	1.57109	0.977237	0.984013	0.910998	0.973301	1.00689	1.13901	1.06858	1.07443	0.990293	0.984412		330	0.950432	0.918204	1.43543	0.936337	1.2896	0.691999	1.10889	1.03456	0.970716	1.0359	1.15642		330	1.02351	1.17466	1.09907	1.04815	1.13188
335	0.872529	1.52632	0.969966	1.00807	0.910039	0.980442	1.07657	1.13548	1.04219	1.07346	1.00534	0.950892		335	0.966431	0.944399	1.53668	0.944048	1.20641	0.687627	1.04296	1.00715	0.932459	1.03614	1.10529		335	1.03175	1.14772	1.00615	1.05956	1.14155
340	0.870933	1.43916	1.00112	0.943166	0.910088	0.952389	1.05107	1.18853	1.24009	1.07366	0.976654	1.04487		340	0.963427	0.899079	1.7052	0.953758	1.27462	0.683736	1.09607	1.03808	0.996321	1.04784	1.05735		340	1.04231	1.20405	1.0713	1.03338	1.14572
345	0.856128	1.37587	0.960113	0.979124	0.960867	0.939796	1.07107	1.13122	1.23099	1.05184	0.958694	0.96694		345	1.06148	0.967563	2.017	0.943935	1.22304	0.70346	1.07143	1.01628	1.00961	1.00407	1.00445		345	1.03675	1.14784	0.987453	1.06835	1.09816
350	0.799807	1.27266	0.986431	0.968892	0.918362	1.00678	1.15439	1.13954	1.15642	1.023	1.01177	0.960247		350	0.949143	0.892148	2.19717	1.00017	1.1548	0.735918	1.07185	1.05894	0.998231	1.04194	1.02487		350	1.00173	1.19182	0.988059	1.04275	1.09044
355	0.806018	1.23518	0.968865	0.934478	0.912961	1.00137	1.10643	1.11895	1.11852	1.01086	0.998142	0.980909		355	1.01687	0.991467	2.776	0.936962	1.25592	0.698403	1.01846	1.00936	0.94093	1.04714	1.11827		355	1.03589	1.17134	1.01486	0.989003	1.11326
360	0.811981	1.16203	0.962172	0.976417	0.921217	0.920138	1.08855	1.10479	1.08803	1.04335	0.989056	0.964272		360	1.00028	0.972229	3.90741	1.00948	1.22249	0.702377	1.01764	1.02709	0.984922	1.06641	1.10539		360	1.03386	1.10058	1.01833	0.983252	1.08102
365	0.748322	1.07088	0.97257	0.905508	0.878582	0.974254	1.06945	1.13305	1.03749	1.0562	1.00192	0.966695		365	1.01185	0.906807	4.74014	1.13639	1.18678	0.692315	1.06798	1.03559	1.03989	1.00615	1.15897		365	1.01249	1.15939	0.995481	1.03423	1.14234
370	0.80012	0.976376	1.00507	0.916304	0.944002	0.991821	1.08451	1.11905	1.11744	1.05455	0.995674	0.973327		370	0.933324	0.962011	4.79646	1.12311	1.24917	0.728676	1.033	1.01075	0.997278	1.01602	1.11452		370	1.02036	1.15944	0.980251	1.02945	1.13338
375	0.734647	0.951899	0.968216	0.846461	0.932757	0.965658	1.05774	1.10472	1.10161	1.08707	1.05526	0.934635		375	0.944035	1.02477	5.00446	1.14054	1.33625	0.703981	1.06344	1.05527	1.0277	1.10081	1.04555		375	1.02935	1.13368	0.974372	1.03144	1.16118
380	0.78908	1.01193	0.985128	0.925867	0.952212	1.02058	1.05467	1.18837	1.11817	1.06627	1.04727	1.03846		380	0.941736	1.03559	5.00008	1.13964	1.30696	0.647402	1.05664	0.9971	0.91049	1.07673	1.10678		380	1.01776	1.10327	0.934692	1.01343	1.16833
385	0.763599	0.964694	0.997124	0.948925	0.925578	0.987455	1.1606	1.16401	1.08528	1.29692	1.13022	0.988516		385	0.979168	1.14697	5.17621	1.14686	1.32116	0.700872	1.00024	1.07137	0.969949	1.06852	1.07512		385	1.02306	1.07484	0.959975	1.00919	1.16359
390	0.727785	0.952358	0.970781	0.908358	0.960594	1.01048	1.13593	1.12471	1.10495	1.44202	1.10752	1.01		390	0.951366	1.25437	5.02928	1.11361	1.33405	0.623016	1.05482	1.03053	0.976765	1.0946	0.922222		390	0.996313	1.14245	0.972732	1.057	1.16944
395	0.748026	0.964916	0.984805	0.961357	0.874397	1.04868	1.15204	1.08839	1.10113	1.52798	1.16745	1.03632		395	0.947829	1.51894	4.83688	1.16536	1.39572	0.689059	1.04307	1.03446	0.948322	1.11212	1.14544		395	0.980327	1.15336	0.931973	0.996637	1.15601
400	0.785525	0.907876	0.981379	0.911035	0.941316	1.03354	1.13763	1.10719	1.10178	1.524	1.29483	1.01401		400	0.978986	2.13922	4.86424	1.06377	1.65798	0.710027	1.05624	0.949083	1.04148	1.02537	1.09011		400	0.992722	1.11171	0.957927	1.05034	1.14121
405	0.739337	0.852107	0.98977	0.934902	0.919548	1.02131	1.08279	1.09936	1.13499	1.4889	1.5471	1.0517		405	0.956751	2.44858	4.69336	1.01849	1.67577	0.726763	0.986261	0.967945	1.02304	1.12169	1.02625		405	1.00417	1.11021	1.00794	1.02905	1.14335
410	0.781192	0.893518	0.983461	1.03517	0.92134	1.03745	1.25257	1.10184	1.05459	1.36006	1.45921	0.954935		410	0.907244	2.49216	4.6873	1.06072	1.65104	0.677678	1.0283	0.99695	0.998036	1.19955	1.11742		410	0.993044	1.04458	0.984087	1.04942	1.13833
415	0.801967	0.888869	0.991397	1.00191	0.900421	1.02283	1.20327	1.10653	1.08366	1.35131	1.55652	1.07355		415	0.976813	2.48123	4.54197	1.03086	1.54428	0.668431	1.02283	1.02851	1.0455	1.45021	1.15807		415	1.03768	1.1744	0.981411	1.05099	1.16095
420	0.780248	0.88542	1.00255	1.11743	0.957189	1.02756	1.10868	1.08385	1.12072	1.18129	1.648	1.11025		420	0.906549	2.46144	4.34602	1.04042	1.50037	0.688365	1.03308	1.039	1.04662	1.54821	1.04546		420	1.01249	1.12701	0.956143	1.06805	1.09479
425	0.756777	0.975526	0.962254	1.04658	0.9282	0.943719	1.04287	1.15478	1.10271	1.109	1.72358	1.06875		425	0.926715	2.42299	4.30593	1.04774	1.66045	0.694712	0.968418	1.00385	1.1552	1.76575	1.09064		425	1.01612	1.10409	0.977779	1.032	1.13931
430	0.734396	0.93783	0.972797	1.23802	0.949732	0.991149	1.06167	1.12811	1.06177	1.11631	2.03028	1.14824		430	0.945707	2.40632	4.08707	1.01278	1.90361	0.681681	1.05747	1.00232	1.20651	1.86717	0.90768		430	1.02828	1.15954	0.932164	1.06577	1.21429
435	0.809104	0.923873	0.947117	1.51044	0.906643	1.02746	1.09642	1.24012	1.10571	1.06911	2.10879	1.26444		435	1.05682	2.24622	4.00789	1.01737	1.73466	0.684513	1.02701	1.0021	1.14751	2.46561	1.1599		435	1.04954	1.1342	0.910808	0.990614	1.13137
440	0.884903	0.976482	0.960758	1.65794	0.917127	1.00195	1.05537	1.18231	1.16574	1.09226	2.11145	1.16312		440	1.10782	2.55984	4.19973	0.972974	1.92538	0.710884	1.06111	0.98867	1.18572	2.60065	1.03851		440	1.0171	1.08464	0.939572	1.02825	1.14511
445	0.824837	0.9171	0.985558	1.61834	0.916035	0.993519	1.06499	1.21464	1.14511	1.06123	2.09546	1.32039		445	1.13307	3.09445	4.25347	1.04676	1.84411	0.690479	1.08065	0.97072	1.28685	2.88224	1.12993		445	0.970806	1.11995	0.888254	1.05311	1.10182
450	0.780642	0.930659	0.993731	1.92811	0.899694	0.993874	1.05521	1.28832	1.09168	1.05535	2.14323	1.27956		450	1.19171	3.33052	3.95641	1.01048	2.24073	0.70385	1.06295	0.957573	1.26976	2.87821	0.985735		450	1.02992	1.11832	0.931638	1.03052	1.16519
455	0.765779	0.926973	1.0957	2.49479	0.91167	1.00321	1.04331	1.1726	1.12869	1.09249	2.30745	1.32026		455	1.24379	3.49441	3.99997	1.05152	2.00254	0.692011	1.00455	0.98503	1.20346	2.87439	1.05406		455	1.07346	1.16534	1.0014	1.04218	1.14796
460	0.755368	0.960895	1.03461	2.61173	0.911258	0.964693	0.997897	1.16813	1.15168	1.08464	2.2253	1.11753		460	1.21378	3.55103	3.7123	1.02326	1.93076	0.684308	1.00999	0.957256	1.33285	3.16509	1.04784		460	1.04739	1.1314	0.97491	1.0356	1.1164
465	0.764764	0.942283	1.06571	2.31764	0.898214	0.991902	1.0381	1.14227	1.10873	1.11289	1.99447	1.14874		465	1.32843	3.64555	3.38869	1.03325	2.0652	0.661778	1.00434	1.03371	1.29488	3.26966	1.25235		465	1.06018	1.1121	0.937667	1.03983	1.12457
470	0.805729	0.957674	1.03679	2.13793	0.882464	0.977173	1.0508	1.21308	1.10433	1.11518	2.41946	1.20244		470	1.30717	3.70224	3.15921	1.07993	1.84415	0.701897	1.00126	0.948227	1.2532	3.39174	1.05011		470	1.03969	1.09193	0.959993	1.03615	1.11473
475	0.783779	0.885805	1.00306	1.83431	0.873277	0.971412	1.05451	1.31496	1.1016	1.06654	2.49497	1.2828		475	1.28687	3.69117	2.97227	0.953026	1.81221	0.672168	0.954218	0.984457	1.30985	4.03333	1.08833		475	1.0936	1.11543	0.928493	1.03173	1.12377
480	0.77635	0.890156	0.984111	1.51771	0.873834	0.977683	1.07508	1.38017	1.11742	1.07982	2.28801	1.15672		480	1.21776	3.64885	2.69713	0.968455	1.9646	0.643675	0.99854	0.958775	1.23263	4.52737	1.03688		480	1.08655	1.09617	0.966713	1.03888	1.13394
485	0.801356	0.892658	0.983228	1.35882	0.876403	0.970461	1.03012	1.41408	1.10644	1.1049	2.03091	1.15908		485	1.29851	3.3816	2.52983	0.928366	1.65599	0.733326	0.997708	1.02795	1.22953	4.70413	1.00749		485	1.0442	1.06385	0.96645	1.06469	1.12234
490	0.783708	0.897186	0.980653	1.26062	0.860099	0.961641	1.09897	1.5844	1.14202	1.08085	1.92764	1.14254		490	1.23772	3.02578	2.38966	0.941827	1.64537	0.681392	1.03854	1.05815	1.20303	4.53334	1.1084		490	1.0913	1.07497	0.968337	1.05391	1.10177
495	0.754189	0.933797	0.934997	1.14789	0.892834	0.98411	1.02731	1.63732	1.13049	1.13792	1.69093	1.29021		495	1.29188	2.8052	2.34777	0.879938	1.63646	0.696922	1.08266	1.00468	1.08933	4.0016	0.999911		495	1.04448	1.09591	0.975883	1.04855	1.09012
500	0.819587	0.966581	0.981764	1.09142	0.918455	0.980013	1.05575	1.83863	1.11335	1.10185	1.58731	1.22736		500	1.25221	2.67777	2.20557	0.923594	1.43706	0.68851	1.07244	1.0749	1.10666	3.37668	0.991021		500	1.04205	1.0982	1	1.09833	1.09427
505	0.773324	0.945874	0.9511	1.02634	0.868961	1.0037	1.06601	1.82577	1.1524	1.11139	1.56774	1.14346		505	1.15044	2.25042	2.25381	0.913366	1.38449	0.660303	1.08071	1.03279	1.08957	2.74526	1.09718		505	0.999107	1.10796	0.989888	1.12898	1.10952
510	0.746729	0.925786	0.945602	1.02449	0.890723	0.973377	1.04905	1.72342	1.17441	1.12433	1.47757	1.19334		510	1.29639	1.9868	2.05803	0.893897	1.27028	0.70939	1.02534	1.04889	1.00249	2.26239	1.17666		510	1.00435	1.10919	0.993372	1.0484	1.13091
515	0.778598	0.878095	0.943035	0.967763	0.861876	1.00577	1.02513	1.69616	1.12964	1.17023	1.30844	1.22226		515	1.17236	1.64941	1.82674	0.880159	1.29276	0.708402	1.06958	1.04269	0.949032	1.99754	1.09037		515	1.06953	1.15234	0.980651	1.09579	1.0981
520	0.730457	0.924278	0.95433	0.998701	0.865912	0.951583	1.0923	1.74287	1.12812	1.12107	1.26528	1.15345		520	1.17124	1.56595	1.76448	0.913512	1.42148	0.703812	1.10365	0.989751	0.936805	1.71555	1.01685		520	1.15281	1.12187	1.00513	1.07663	1.11058
525	0.785066	0.837993	0.978349	0.952244	0.900486	1.02169	0.992906	1.71356	1.12668	1.07469	1.21239	1.20937		525	1.17863	1.50118	1.75516	0.852506	1.26514	0.660651	1.05861	0.990974	0.953566	1.42588	1.01435		525	1.15992	1.09961	1.01258	1.08225	1.20792
530	0.758539	0.818755	0.942656	0.923781	0.907281	1.00258	1.04971	1.65508	1.14627	1.08831	1.10663	1.19188		530	1.1085	1.41427	1.55148	0.867991	1.33132	0.642974	1.0386	0.919934	0.963733	1.22471	1.02997		530	1.10069	1.1564	1.03121	1.01808	1.20688
535	0.807777	0.80554	0.963265	0.933817	0.863191	1.07377	1.54962	1.57437	1.17104	1.13251	1.1286	1.19897		535	1.13801	1.2713	1.40582	0.825801	1.30703	0.698624	1.05394	1.0386	0.959624	1.14818	1.11207		535	1.07281	1.12108	1.05026	1.04685	1.15355
540	0.756356	0.81307	0.936175	0.941837	0.907101	1.08919	2.74988	1.41975	1.20908	1.21698	1.09954	1.1637		540	1.23245	1.20036	1.4147	0.863295	1.16697	0.729791	1.06219	0.983572	0.92038	1.056	1.03801		540	1.15779	1.13657	1.11368	1.05341	1.15887
545	0.771158	0.844256	0.895072	0.947609	0.827086	1.11283	3.15127	1.42499	1.10303	1.35083	1.11456	1.06754		545	1.1692	1.19316	1.3429	0.827061	1.21183	0.69515	1.03685	0.991314	0.959479	1.13195	1.03721		545	1.12151	1.08917	1.05711	1.03235	1.13657
550	0.79198	0.811697	0.880743	0.90748	0.873948	1.12656	2.86429	1.45009	1.10646	1.36867	1.05914	1.12531		550	1.12991	1.15356	1.30246	0.846226	1.3055	0.675825	1.0677	0.976561	0.961619	0.991498	1.05671		550	1.14824	1.08786	1.09522	1.08322	1.1848
555	0.80852	0.861784	0.889482	0.992452	0.900452	1.05581	2.61327	1.53297	1.13864	1.37864	1.06679	1.11309		555	1.11984	1.10405	1.24198	0.808345	1.26306	0.684113	1.00964	1.0404	0.908573	1.07595	1.07162		555	1.06879	1.08655	1.09055	1.13724	1.14851
560	0.809767	0.813327	0.91839	0.983164	0.888568	1.12725	2.42786	1.42151	1.16382	1.38194	1.05268	1.00057		560	1.00499	1.0926	1.28037	0.803993	1.16446	0.712703	1.10148	0.999452	0.96221	0.999541	0.993756		560	1.15319	1.04735	1.00353	1.0976	1.09806
565	0.795399	0.924666	0.85412	0.943931	0.890311	1.06231	2.29762	1.31468	1.14239	1.34775	0.993982	1.10135		565	1.02817	1.0325	1.18329	0.784451	1.15472	0.70935	1.02544	1.01564	0.965507	1.09137	1.04193		565	1.20516	1.07333	1.08142	1.198	1.16022
570	0.809763	0.885763	0.888751	1.08322	0.855567	1.08202	2.11847	1.56103	1.10664	1.32728	1.04789	1.07284		570	0.996724	1.03067	1.21348	0.834112	1.10716	0.66592	1.06046	1.02782	0.969339	1.06173	0.982571		570	1.14823	1.12638	1.02726	1.24251	1.19915
575	0.798303	0.94433	0.914658	1.18258	0.872221	1.0998	1.93276	1.41192	1.14992	1.30969	1.00602	1.14699		575	0.978943	1.02025	1.17599	0.800172	1.07513	0.752097	1.00052	0.952977	0.96049	1.09396	1.04417		575	1.17714	1.07401	1.03196	1.30959	1.18728
580	0.793454	0.990609	0.87186	1.19358	0.863962	1.06767	1.82006	1.35267	1.14933	1.29194	1.01055	1.06762		580	0.939019	0.96874	1.13579	0.824753	1.17302	0.646521	1.00439	0.978044	0.981278	1.11355	1.0531		580	1.13919	1.13158	0.941696	1.31775	1.13715
585	0.866743	0.99521	0.886324	1.16288	0.870794	1.06976	1.67263	1.49206	1.10015	1.22305	0.979533	1.08705		585	1.00775	0.983585	1.04256	0.818621	1.0753	0.696975	1.01086	1.0183	0.981693	1.05167	0.977668		585	1.09585	1.12147	0.946779	1.32053	1.10613
590	0.809281	0.944356	0.899253	1.11359	0.857381	1.05316	1.6382	1.8212	1.1653	1.17105	1.09861	1.22568		590	0.950436	0.957544	1.08483	0.792524	1.14737	0.715459	1.01771	1.02362	0.944922	1.08619	1.10848		590	1.11325	1.14706	0.954241	1.24246	1.16939
595	0.81846	1.01799	0.87131	1.18699	0.877161	1.03012	1.53673	1.83272	1.08955	1.17146	1.07139	1.18821		595	0.957263	0.919281	1.07225	0.803699	1.0924	0.70351	1.07496	0.963735	0.945327	1.02463	1.03698		595	1.06217	1.05013	0.94518	1.20559	1.12361
600	0.819889	0.901963	0.910734	1.27875	0.885977	1.05131	1.42774	1.63215	1.09873	1.22726	1.02722	1.18675		600	0.921789	1	1.03666	0.792354	1.13935	0.702417	0.997057	1.01319	0.944877	1.04687	1.07201		600	1.14027	1.05242	0.967763	1.23513	1.11057
605	0.799434	0.926472	0.912212	1.11252	0.924588	0.984084	1.36316	1.60491	1.11118	1.17244	1.09538	1.20953		605	0.943032	0.950574	1.04462	0.779113	1.15476	0.706088	1.06728	0.991724	0.973616	1.11064	1.12399		605	1.11202	1.11658	1.04274	1.21309	1.10441
610	0.831842	0.873106	0.884261	1.14163	0.975446	1.04354	1.3004	2.17906	1.07613	1.13776	1.20229	1.23003		610	0.937326	0.973923	1.02561	0.817302	1.0772	0.685497	1.04091	1.01745	1.02754	1.0552	1.18085		610	1.10892	1.07716	1.01198	1.26964	1.09207
615	0.805114	0.844375	0.897643	1.13085	0.901851	1.02984	1.29649	2.3765	1.15062	1.13945	1.07649	1.33054		615	0.924975	0.903839	1.00651	0.854713	1.10928	0.705652	1.09672	1.02513	1.01016	1.05069	1.18765		615	1.09408	1.02775	0.95467	1.20751	1.117
620	0.862787	0.859095	0.891708	1.18039	0.915843	1.04811	1.25142	2.8724	1.16559	1.10499	1.19268	1.3829		620	1.02237	0.960393	1.04066	0.836712	1.13997	0.630278	1.03807	1.10193	1.14219	1.07466	1.09762		620	1.11306	0.974061	1.00561	1.20073	1.11608
625	0.799905	0.919423	0.896049	1.18646	0.883631	1.05185	1.17662	3.06001	1.13549	1.096	1.1565	1.37407		625	0.956271	0.961027	1.03496	0.890127	1.18662	0.696659	1.09	1.01072	1.13522	1.11397	1.11983		625	1.07496	1.01778	0.918714	1.16435	1.11531
630	0.840953	0.892992	0.917532	1.23154	0.914775	1.00619	1.17971	3.6671	1.11598	1.11245	1.25206	1.44306		630	1.00144	0.967127	1.00867	0.870317	1.18493	0.676508	1.0333	0.993865	1.24017	1.08303	1.09484		630	1.11771	1.0482	1.08278	1.17965	1.05522
635	0.856685	0.936104	0.890011	1.13643	0.987181	0.995298	1.188	4.44392	1.14504	1.1201	1.21732	1.54075		635	1.02525	0.946247	1.01198	0.911121	1.30029	0.725352	1.11324	1.02579	1.39308	1.08295	1.05535		635	1.11257	1.01954	0.993397	1.17029	1.07591
640	0.843805	0.916481	0.926979	1.19352	0.930079	1.02751	1.18528	4.58584	1.13827	1.14694	1.15541	1.49781		640	0.983221	0.928219	0.999857	0.935063	1.22001	0.707755	1.06966	1.00345	1.44915	1.10055	1.15868		640	1.11413	1.05973	1.01863	1.11642	1.09073
645	0.853085	0.951177	0.892758	1.20513	0.912079	1.04162	1.1335	3.83247	1.07181	1.13002	1.14498	1.44024		645	0.948961	0.909845	1.04243	0.851563	1.14444	0.69037	1.07538	1.00888	1.40152	1.06381	1.093		645	1.03631	1.02039	0.975209	1.12654	1.11206
650	0.845398	0.9208	0.893674	1.43868	0.920712	1.03963	1.12535	3.19196	1.11736	1.14082	1.2029	1.29241		650	0.922265	0.944695	0.987465	0.828354	1.09511	0.691057	1.01473	0.99641	1.51161	1.03605	1.11406		650	1.09375	1.04528	0.904438	1.18805	1.08798
655	0.901814	0.879603	0.906349	2.00656	0.967036	1.01122	1.10735	2.44893	1.10456	1.0712	1.20492	1.30802		655	1.03453	0.916179	1.06875	0.849776	1.08034	0.688987	1.02609	1.04348	1.3904	1.01462	1.24584		655	1.10818	1.05814	0.960592	1.14061	1.07374
660	0.941193	1.02056	0.906752	2.68111	0.974397	0.999905	1.09908	2.04678	1.18126	1.09497	1.13359	1.08033		660	1.08813	0.904775	1.00446	0.934793	1.063	0.724195	1.06728	1.03155	1.38444	0.965421	1.0655		660	1.11983	1.00812	1.02063	1.15481	1.11846
665	0.992825	0.989643	0.912813	2.83381	1.03558	1.01475	1.11995	1.56865	1.1362	1.14769	1.0962	1.12356		665	1.75578	0.928925	1.01969	0.908278	1.06934	0.69113	0.990327	0.986397	1.38732	1.1083	1.23815		665	1.08187	1.01503	0.982619	1.10244	1.10374
670	0.985602	0.967656	0.893353	3.22217	1.02622	1.00471	1.12147	1.36586	1.1269	1.15067	1.15272	1.11629		670	2.24534	0.943843	0.999324	0.852501	1.11053	0.6906	1.02423	0.994249	1.31952	1.13327	1.1221		670	1.10276	1.0128	1.03609	1.16827	1.10889
675	0.936446	0.919722	0.889554	3.20988	1.00973	1.01566	1.10707	1.1849	1.15792	1.11068	1.1276	1.11769		675	2.40081	0.940167	1.02937	0.887142	1.11489	0.673936	1.03583	1.0267	1.26791	1.12962	1.16987		675	1.10422	0.968007	1.01388	1.15993	1.068
680	0.941628	0.893691	0.877359	3.14683	1.05654	1.01494	1.11454	1.05458	1.13213	1.10003	1.2246	1.16716		680	2.27256	0.984063	1.02177	0.871097	1.12533	0.718953	1.05833	1.03528	1.28688	1.12344	1.28113		680	1.07801	1.02311	1.13281	1.1651	1.04913
685	0.938769	0.903833	0.887481	2.82527	1.16823	0.981174	1.08649	0.994639	1.14504	1.1066	1.17139	1.18697		685	2.12535	0.972551	1.01205	0.839902	1.13291	0.694825	1.02124	0.994922	1.28893	1.07671	1.29111		685	1.06661	1.00428	1.08488	1.20558	1.02394
690	0.93939	0.85751	0.862586	2.29651	1.06191	0.995915	1.07141	1.02517	1.10518	1.11173	1.19414	1.08588		690	1.89527	0.956956	1.01146	0.86642	1.13942	0.738459	1.02542	1.03189	1.36706	1.07696	1.32799		690	1.08547	0.970138	1.11131	1.19265	1.08158
695	0.956803	0.891324	0.8614	2.08163	1.03498	1.01695	1.09331	0.867725	1.13744	1.13272	1.14571	1.09836		695	1.6964	0.841871	1.00429	0.851693	1.09057	0.686165	0.986214	1.05333	1.25468	1.12503	1.21978		695	1.04327	0.959272	1.12425	1.18915	1.08841
700	0.943339	0.862505	0.890318	1.85	1.10241	0.989081	1.02387	1.03927	1.13412	1.10231	1.2063	1.08137		700	1.51822	0.891201	1.02379	0.874232	1.11568	0.681092	1.00062	1.01382	1.42887	1.03168	1.24372		700	1.12898	1.02073	1.08317	1.22321	1.06863
705	0.944294	0.886559	0.883842	1.543	1.07738	1.01654	1.04365	0.958864	1.13539	1.10307	1.13085	1.09388		705	1.43975	0.899444	1.02832	1.00054	1.08907	0.663502	1.02078	0.996539	1.55499	1.09991	1.28883		705	1.12319	0.957335	1.17417	1.13554	1.10671
710	0.916544	0.94905	0.854034	1.36231	1.09255	0.991263	1.09485	0.954741	1.19246	1.14653	1.10086	1.09827		710	1.24283	0.900115	1.01434	0.96512	1.06471	0.701225	0.979766	1.03149	1.65218	1.02112	1.16114		710	1.05959	0.991176	1.12179	1.12294	1.10746
715	0.907532	0.888475	0.86265	1.20245	1.06832	0.996066	1.13381	0.944001	1.19152	1.11871	1.13269	1.01884		715	1.09142	0.992532	1.01267	0.945376	1.03047	0.734779	1.03819	1.04678	1.69607	1.07808	1.31032		715	1.03079	0.954633	1.16361	1.18357	1.11545
720	0.964185	1.00186	0.870355	1.17558	1.11899	0.984663	1.0509	1.05497	1.15532	1.09522	1.14774	1.0809		720	1.09509	0.946541	0.983283	0.97608	1.04061	0.727979	1.03374	1.00912	1.67496	1.06658	1.35236		720	1.13377	0.971288	1.09392	1.19664	1.10722
725	0.914839	1.07194	0.86233	1.08049	1.08671	1.0134	1.08298	1.01038	1.18171	1.14543	1.15303	1.03729		725	1.04842	0.917516	1.03151	0.91622	1.03741	0.709397	1.02646	1.02618	1.69227	1.12277	1.40066		725	1.11607	0.976196	1.21799	1.14835	1.06024
730	0.910476	0.954575	0.886882	1.03897	1.05776	0.993204	1.09221	1.01649	1.13404	1.13722	1.17109	1.12853		730	1.02984	0.901582	1.0768	0.859699	1.11089	0.676898	1.0274	0.982896	1.63335	0.987462	1.34564		730	1.03653	0.978011	1.13276	1.19105	1.08435
735	0.902099	0.897866	0.860964	0.971222	1.01128	0.984718	1.05746	1.0252	1.1062	1.13268	1.14136	1.06915		735	0.982265	0.897494	1.04718	0.83713	1.08802	0.746024	0.99629	1.01186	1.5505	1.08466	1.52314		735	1.08077	0.996327	1.07328	1.20821	1.08563
740	0.914965	0.887384	0.852321	0.921595	0.969469	0.965892	1.06124	1.03848	1.14417	1.13888	1.17919	1.14504		740	1.00153	0.89935	1.01239	0.875013	1.04593	0.751994	0.990836	1.02517	1.41415	1.10833	1.71061		740	1.13564	0.965233	1.09751	1.13286	1.06616
745	0.884329	0.869898	0.844702	0.926908	1.02742	1.02915	1.02569	0.994446	1.13068	1.14132	1.17134	1.11002		745	1.00572	0.912252	1.12169	0.840819	1.17327	0.708557	1.00867	1.03976	1.33442	1.13858	2.26211		745	1.0478	0.994989	1.14929	1.16499	1.08176
750	0.818877	0.873135	0.858608	0.917533	0.975372	0.998495	1.05596	1.04523	1.14928	1.1562	1.17859	1.10881		750	0.965332	0.863807	1.25472	0.814332	1.13893	0.705006	0.984699	1.0363	1.29169	1.08577	2.73131		750	1.0569	0.938168	1.1292	1.18538	1.06079
755	0.868607	0.892639	0.870738	0.876966	1.01622	1.01921	1.02979	1.02699	1.13516	1.1457	1.16437	1.06237		755	0.919637	0.881382	1.64851	0.907803	1.13981	0.691474	0.959752	1.05325	1.24803	1.15076	2.99681		755	1.05785	0.946965	1.14466	1.18139	1.08429
760	0.847021	0.837111	0.854118	0.90807	0.951404	0.995691	1.04404	1.05718	1.20843	1.1975	1.07815	1.14407		760	0.947167	0.887324	1.93273	0.954886	1.10443	0.714058	1.03464	1.08969	1.27243	1.08344	4.06862		760	1.04142	0.962066	1.08024	1.1219	1.04267
765	0.847428	0.913921	0.855724	0.855496	0.917994	1.03361	1.05073	1.0037	1.16337	1.17301	1.20964	1.06767		765	0.985036	0.89183	2.29626	0.954398	1.1389	0.660156	0.984429	1.04593	1.17238	1.08848	5.22891		765	1.04912	0.962978	1.18341	1.17047	1.10198
770	0.870529	0.902264	0.846308	0.927512	0.971843	1.01436	1.079	1.06863	1.15815	1.1255	1.19947	1.11853		770	0.90579	0.918779	2.71806	0.982541	1.04666	0.704879	0.975909	1.04373	1.20704	1.09906	5.26224		770	1.04077	0.955922	1.14733	1.1131	1.06916
775	0.822171	0.958316	0.830106	0.976719	0.94798	0.999361	1.06679	1.04986	1.17486	1.1223	1.09442	1.16448		775	0.937065	1.02163	3.23117	0.977096	1.16204	0.724333	0.971671	1.00396	1.29259	1.0402	5.88411		775	1.04038	0.943361	1.14428	1.18483	1.07087
780	0.830616	0.891346	0.814487	1.04019	0.919471	1.02524	1.07873	1.02273	1.21555	1.13605	1.18086	1.06303		780	0.964422	1.11887	3.74129	1.04523	1.06168	0.698706	1.06824	1.1051	1.26482	1.00454	5.68318		780	1.0384	0.936319	1.11642	1.1941	1.07034
785	0.849622	0.940095	0.822759	0.968472	0.950398	1.00941	1.05473	0.981392	1.23023	1.14599	1.17366	1.13862		785	1.01303	1.25642	4.12891	1.063	1.09907	0.697807	0.992752	1.02115	1.26144	1.04845	4.83892		785	1.06249	0.923211	1.15837	1.07277	1.06853
790	0.893134	0.936778	0.804119	1.00835	0.967677	0.992758	0.994319	1.05944	1.23678	1.1579	1.11704	1.11403		790	1.08416	1.59522	4.46508	1.13956	1.0148	0.68812	0.98131	1.09403	1.0529	1.11681	4.69554		790	1.04476	0.893933	1.05214	1.17624	1.05384
795	0.861639	1.00492	0.819389	0.986295	0.918886	1.04197	1.0354	1.04857	1.19314	1.11489	1.13561	1.08199		795	1.11624	2.27464	4.83078	1.16962	1.0817	0.710111	0.97689	1.07758	1.11859	1.05152	3.84292		795	0.967201	0.891225	1.05251	1.11651	1.05117
800	0.823431	0.972292	0.844941	1.01259	0.929751	1.00608	1.02496	0.994975	1.14821	1.10854	1.08322	1.08399		800	1.10668	2.43543	4.93945	1.12565	1.11028	0.690339	1.00468	1.05966	1.09526	1.09541	3.4459		800	0.976365	0.938131	1.04819	1.0603	1.09545
805	0.901477	0.954832	0.825328	0.970033	0.938669	1.01388	1.03747	0.980203	1.17008	1.1379	1.05401	1.09382		805	1.17036	2.74872	4.78447	1.17026	1.20041	0.697755	0.940074	1.01834	1.02346	1.09457	3.16537		805	0.999222	0.918869	1.09684	1.16974	1.08566
810	0.892835	0.904119	0.82646	0.900492	0.966569	1.04011	1.0489	0.967405	1.20889	1.15269	1.09295	1.15593		810	1.13519	2.79914	4.64207	1.16362	1.13993	0.660169	0.99594	0.971738	0.998383	1.15461	3.02359		810	0.963927	0.91372	1.04016	1.16651	1.08551
815	0.940596	0.936742	0.828795	0.910344	0.929565	1.03994	1.09225	0.909671	1.18611	1.13963	1.11469	1.10546		815	1.16282	2.93902	4.37427	1.13158	1.04716	0.719014	0.997243	1.03294	0.996673	1.02247	2.60566		815	1.05495	0.883994	1.05557	1.22587	1.04749
820	0.926802	0.964322	0.828904	0.914271	0.951546	1.0017	1.04548	0.958731	1.18684	1.08828	1.10185	1.17604		820	1.23827	2.89749	3.89276	1.09605	1.12667	0.722438	0.976794	1.01421	0.963372	1.05842	2.54726		820	1.01077	0.925265	1.11921	1.12051	1.03957
825	0.884628	0.93005	0.805359	0.87732	0.969735	0.983297	1.04517	0.980414	1.16032	1.06732	1.17311	1.163		825	1.25968	2.77408	3.90429	1.11079	1.01796	0.730925	1.02449	1.04329	0.9425	1.11369	2.28773		825	0.99327	0.917071	1.16326	1.11578	1.07556
830	0.887012	0.963857	0.827794	0.873975	0.916567	0.966913	1.06034	0.977553	1.21108	1.10461	1.19503	1.20267		830	1.21028	2.5964	3.69972	1.08024	1.11925	0.712113	0.974536	1.09558	0.920652	1.09709	1.83365		830	0.998013	0.951829	1.02251	1.17487	1.06699
835	0.87818	1.03665	0.775333	0.902914	1.02076	1.00303	1.05133	1.02298	1.18175	1.08099	1.19097	1.06556		835	1.12254	2.44373	3.60747	1.04144	1.01502	0.687859	0.945827	1.10248	0.938788	1.09108	1.54461		835	0.947088	0.910161	1.09092	1.09601	1.02817
840	0.883243	1.02388	0.806135	0.863454	1.07045	1.03859	1.10428	1.0333	1.22637	1.10433	1.22186	1.09651		840	1.07261	2.44355	3.30346	1.03075	1.07576	0.652607	0.937624	1.01409	0.910774	1.08306	1.52383		840	1.01469	0.919351	1.08089	1.17248	1.07858
845	0.887046	1.12777	0.774382	0.973479	1.20551	1.00228	1.1017	1.00256	1.19728	1.08222	1.14486	1.06849		845	1.13491	2.29089	3.1513	0.993244	0.993595	0.71747	1.0078	1.0482	0.8654	1.12487	1.46335		845	0.967323	0.948438	1.12585	1.10976	1.04874
850	0.911726	1.11065	0.802934	1.00159	1.24246	0.997952	1.12111	1.0448	1.2461	1.10817	1.11831	1.07559		850	1.09633	2.20717	2.90054	0.96795	0.985755	0.718869	0.96782	1.02541	0.950363	1.02286	1.39323		850	0.979316	0.948886	1.06433	1.12832	0.998563
855	0.867582	1.18899	0.836027	0.901519	1.1355	0.990839	1.10738	1.06238	1.17925	1.09987	1.18448	1.12337		855	1.11278	2.04588	2.65497	0.920365	1.07444	0.771808	0.993239	1.02951	0.929869	1.0745	1.3346		855	0.984026	0.948305	1.10893	1.193	1.00672
860	0.898618	1.2564	0.781194	0.952655	1.26867	1.01939	1.07688	1.00201	1.21663	1.07074	1.12403	1.1786		860	1.09208	1.88487	2.47488	0.956387	1.11208	0.7423	1.02426	0.980979	0.953094	1.05727	1.24591		860	0.971076	0.886334	1.01386	1.15332	1.00898
865	0.900608	1.23908	0.822254	0.928692	1.36195	1.03057	1.07486	0.991423	1.2795	1.1232	1.18882	1.19484		865	1.00376	1.75668	2.39492	0.909059	1.24166	0.745591	0.98929	0.970313	0.926446	1.07952	1.17605		865	0.929601	0.940351	1.0747	1.2822	0.964021
870	0.910598	1.43308	0.780856	0.97134	1.25	1.01327	1.08772	0.996455	1.25901	1.09606	1.20803	1.177		870	0.994111	1.63218	2.2177	0.971458	1.26848	0.688532	1.06671	0.995924	0.947421	1.09844	1.15575		870	0.961582	0.968276	1.01274	1.21604	1.01649
875	0.931078	1.6249	0.817532	1.00005	1.34098	1.01451	1.11475	0.981048	1.24027	1.08862	1.24835	1.09152		875	1.05509	1.467	2.06833	0.899371	1.17897	0.732779	1.04401	0.978751	0.949096	1.05855	1.09531		875	0.965787	0.977226	1.01672	1.21474	0.976433
880	0.968515	1.78615	0.793246	1.00403	1.42732	1.02557	1.09429	1.01909	1.24016	1.06634	1.11786	1.23521		880	1.01925	1.3819	2.07286	0.934119	1.20643	0.723567	1.04714	1.04028	0.947268	1.04263	1.10923		880	0.986391	0.994071	1.07686	1.2241	0.990454
885	0.993806	1.87069	0.81346	0.955498	1.47085	1.05635	1.10314	0.954278	1.25953	1.06772	1.1525	1.15964		885	1.14535	1.25359	2.02124	1.20651	1.2112	0.667014	1.12554	0.986997	0.927647	1.0088	1.12527		885	0.99573	1.01504	1.03489	1.15016	1.02813
890	0.939485	1.87495	0.829042	0.92864	1.42886	1.06899	1.03654	0.981704	1.27708	1.07681	1.15518	1.14037		890	1.11705	1.22443	1.89355	1.23134	1.24343	0.729223	1.07271	1.07344	0.967621	1.1076	1.0129		890	0.983245	1.02687	0.936114	1.16555	0.988282
895	0.959537	1.72438	0.850036	0.981236	1.69962	1.04668	1.10107	1.02262	1.29251	1.14719	1.1656	1.12163		895	1.05945	1.30221	1.78991	1.52117	1.19077	0.724465	1.14069	0.988645	0.968736	1.10002	1.10416		895	0.962349	0.99076	0.96234	1.22394	0.985637
900	0.926932	1.66189	0.933801	0.985132	2.04141	1.08262	1.09736	0.967928	1.31939	1.07536	1.14353	1.29572		900	1.07781	1.27029	1.66778	1.81945	1.32727	0.715322	1.09041	1.00589	0.998214	1.10973	1.03565		900	0.988814	1.02498	0.914485	1.20526	1.00391
905	0.934392	1.54885	0.880889	0.969176	2.35197	1.06218	1.1014	1.00479	1.28704	1.09211	1.05431	1.21303		905	1.0232	1.35495	1.65932	1.72898	1.23529	0.74719	1.09191	1.05131	0.986766	1.01497	1.03434		905	0.958827	1.00209	0.967585	1.1885	0.983443
910	0.93248	1.52961	0.900887	0.94112	2.10254	1.05772	1.07095	1.02032	1.32324	1.06315	1.13742	1.18671		910	1.07634	1.35462	1.50417	1.88609	1.22827	0.742743	1.04495	1.03903	0.987939	1.15784	1.04582		910	0.96508	1.01637	0.927631	1.155	1.01639
915	1.06531	1.62668	0.914969	0.952677	2.19902	1.04935	1.09196	1.08927	1.34958	1.04195	1.20582	1.13577		915	1.0147	1.35149	1.42675	1.93026	1.31364	0.717251	1.12238	1.02845	1.07205	1.12439	1.12322		915	0.932052	0.963419	0.981359	1.18745	1.01677
920	1.11178	1.60213	0.918067	1.02872	2.29343	1.09131	1.13659	1.18196	1.31525	1.09819	1.18231	1.20346		920	1.00383	1.3927	1.34161	1.87847	1.39315	0.718861	1.02497	1.03142	1.03088	1.0842	1.06733		920	0.895213	0.977564	0.937787	1.17273	1.03473
925	1.02817	1.48118	0.932955	0.992348	2.29489	1.02861	1.09278	1.09982	1.34276	1.07462	1.18415	1.12572		925	1.01465	1.42745	1.28834	2.03464	1.36071	0.748719	1.06392	1.08222	1.10441	1.09296	1.0456		925	0.922176	1.02585	0.96018	1.15921	0.998901
930	1.00786	1.35736	0.912014	1.04201	3.04312	1.05627	1.06276	1.13405	1.35193	1.07925	1.16574	1.20102		930	1.05704	1.50994	1.26734	2.14122	1.32403	0.748255	1.0545	1.05343	1.10931	1.08563	1.05948		930	0.964369	1.01587	0.95895	1.22403	1.0516
935	0.979884	1.3171	0.929954	1.03217	3.31467	1.03643	1.08629	1.14143	1.38341	1.05761	1.27092	1.23155		935	1.0426	1.61355	1.14121	1.94558	1.2412	0.717987	1.04929	0.992096	1.15522	1.0367	1.04914		935	1.02385	1.03421	0.943098	1.22029	1.06021
940	0.963656	1.26767	0.90892	0.980926	3.04115	1.06881	1.05958	1.38902	1.34634	1.07888	1.26829	1.30604		940	1.00825	1.78979	1.17739	2.44454	1.23942	0.729893	1.00276	1.04226	1.10965	1.07121	1.04974		940	0.986842	0.93004	0.96979	1.15241	1.07774
945	0.984648	1.36796	0.895603	0.928915	3.1633	1.04854	1.08652	1.74942	1.35146	1.05328	1.21147	1.53962		945	0.984191	2.18517	1.13559	2.52501	1.09287	0.694786	1.05429	1.03568	1.07163	1.10689	1.07781		945	0.955788	0.922715	0.936995	1.09427	1.04129
950	0.955268	1.39478	0.886656	0.966006	3.40551	1.06433	1.07754	2.03056	1.33464	1.06749	1.25409	1.5522		950	1.14157	2.47491	1.12547	3.14505	1.26836	0.718048	1.0379	1.01935	1.12712	1.15054	1.14621		950	0.98783	0.981729	0.981132	1.15405	1.00488
955	1.01954	1.41845	0.857414	0.979172	3.57513	0.999883	1.03783	2.23562	1.31922	1.05926	1.22296	1.67937		955	1.13598	2.37792	1.07487	3.35139	1.20121	0.705403	1.03857	0.999032	1.17978	1.11581	1.06978		955	1.02561	0.983171	0.94289	1.12584	1.04399
960	0.976284	1.48129	0.84237	1.29522	3.26894	1.00869	1.07031	2.80102	1.3624	1.06055	1.25602	1.61374		960	1.08716	2.2498	1.18752	3.89668	1.20228	0.709392	1.04501	0.98386	1.26212	1.07994	0.947389		960	0.943276	1.0188	0.917058	1.18164	1.03117
965	0.96789	1.56031	0.869849	1.79681	3.19097	1.02585	1.06278	3.25068	1.30595	1.07846	1.2794	1.7394		965	1.11964	2.5721	1.12687	4.22083	1.17765	0.708246	1.03252	0.991873	1.23618	1.06632	0.932427		965	1.03963	1.01964	0.907831	1.09418	1.00599
970	0.926419	1.49469	0.853334	2.23786	2.79354	1.03197	1.05012	4.0855	1.32328	1.05568	1.29156	1.74323		970	1.15226	2.52971	1.066	4.04822	1.36518	0.712485	1.1181	1.00132	1.35805	1.09843	1.06572		970	1.00082	0.978806	0.953374	1.16363	1.03775
975	0.950997	1.47176	0.843524	2.65786	2.60706	0.980745	1.06478	3.7887	1.31721	1.04065	1.23015	1.68602		975	1.10265	2.3629	1.13684	4.23942	1.25425	0.683271	1.08601	1.02452	1.50289	1.02142	1.13099		975	0.987306	0.933308	0.854341	1.15027	1.041
980	0.948005	1.46417	0.839249	2.79475	2.22393	1.01848	1.07809	3.77472	1.30342	1.06453	1.24764	1.67486		980	1.08311	2.21922	1.11724	4.22561	1.35824	0.676064	1.09554	1.04528	1.8245	1.0457	1.06955		980	1.0125	0.9823	0.925035	1.16392	1.11931
985	0.910347	1.40519	0.866495	2.74328	1.93337	1.02026	1.05972	3.49031	1.32107	1.0736	1.23748	1.64729		985	1.05642	1.98402	1.11227	3.9733	1.34144	0.734705	1.14957	1.0407	2.5241	1.09607	1.09138		985	0.987414	1.02634	0.982326	1.13281	1.10781
990	0.907328	1.37376	0.816274	2.55589	1.5668	1.02208	1.08337	2.91361	1.37635	1.08198	1.23367	1.64698		990	1.07349	1.78694	1.05673	3.69297	1.52718	0.743825	1.0662	1.04865	3.03755	1.06764	1.08218		990	0.979444	1.04986	0.969901	1.11503	1.08122
995	0.925828	1.29818	0.82244	2.21443	1.38818	1.08797	1.06505	2.48114	1.38798	1.06823	1.27534	1.47089		995	1.09844	1.66803	1.02345	3.67526	1.77878	0.703081	1.06237	1.1043	3.37306	1.07572	0.994704		995	1.01873	1.06931	0.985505	1.12989	1.05807
1000	0.918921	1.36997	0.818551	2.02051	1.28469	1.03289	1.07436	2.3206	1.40844	1.06638	1.24565	1.61756		1000	1.03732	1.42211	1.02903	3.8281	1.91713	0.73684	1.07068	1.06557	3.42022	0.978117	1.12308		1000	0.937595	1.06357	1.04404	1.12041	1.0454
1005	0.907498	1.43437	0.863489	1.77866	1.17158	1.02418	1.11082	2.05654	1.40817	1.09848	1.25852	1.41624		1005	1.06037	1.21544	0.987057	3.77146	2.11741	0.777138	0.961726	1.04604	3.19484	1.08027	1.04659		1005	0.996705	1.00741	1.10826	1.07483	1.04072
1010	0.939557	1.379	0.806225	1.56952	1.06243	1.03202	1.08139	1.90617	1.3924	1.05644	1.33913	1.39588		1010	1.05865	1.13226	0.99584	3.68136	2.058	0.737874	1.00391	1.01295	2.94123	1.07308	1.01661		1010	0.966449	0.982454	1.03729	1.11772	1.01066
1015	0.919267	1.42876	0.828406	1.66343	0.99944	1.07128	1.12068	1.74869	1.40864	1.06559	1.2575	1.4216		1015	1.08298	1.07043	1.01523	3.29416	1.95252	0.676215	1.05276	0.976062	2.72439	1.13715	1.04451		1015	0.947938	0.954775	1.00562	1.15716	1.03339
1020	0.860631	1.38565	0.795137	1.53204	0.978313	1.05525	1.10343	1.44198	1.37251	1.07355	1.22548	1.21029		1020	1.09865	1.0136	1.00033	3.32409	2.07791	0.713084	1.01333	1.05832	2.52799	1.1091	1.01601		1020	0.984012	0.952871	0.969641	1.13388	1.00637
1025	0.83301	1.32625	0.822781	1.3316	0.927596	1.07068	1.1415	1.26747	1.4281	1.07665	1.27953	1.18773		1025	1.23232	0.987976	0.956642	3.09136	1.83109	0.704658	1.06074	1.01414	2.40396	1.16025	1.05929		1025	0.963694	1.03386	0.988969	1.16673	1.08515
1030	0.88004	1.31059	0.823739	1.20223	0.931435	1.04547	1.10374	1.13615	1.41857	1.08252	1.2174	1.12864		1030	1.28191	0.97525	1.03066	2.97365	1.80229	0.712521	1.0465	1.06937	2.30895	1.13833	1.03694		1030	0.983046	1.03415	1.00815	1.19329	1.09596
1035	0.861452	1.30489	0.79714	1.04859	0.926454	1.04737	1.08349	1.12893	1.39945	1.06524	1.21604	1.10744		1035	1.402	0.951269	1.02709	3.04714	1.9737	0.747746	1.01959	1.02658	2.18282	1.12545	1.05946		1035	0.976197	1.00571	0.981373	1.18559	1.05453
1040	0.86551	1.23317	0.779109	0.952817	0.928318	1.05105	1.1405	1.08355	1.36476	1.08385	1.35116	1.16396		1040	1.39289	0.928375	1.01003	2.68995	1.93735	0.720471	1.0472	0.959023	2.08971	1.15137	1.15237		1040	0.961036	0.9654	0.981318	1.14717	1.07752
1045	0.869195	1.22388	0.817649	0.902057	0.886451	1.08648	1.18387	1.02561	1.40287	1.07783	1.31291	1.16265		1045	1.33664	0.944191	0.96502	2.66428	2.65065	0.744681	1.05561	1.04154	1.91827	1.12777	1.01836		1045	1.02292	1.02173	0.944054	1.19155	1.0366
1050	0.866451	1.20725	0.838528	0.818226	0.887222	1.06434	1.11138	1.04017	1.37413	1.04931	1.23533	1.11363		1050	1.20708	0.882931	0.950765	2.34096	3.05509	0.74317	1.09943	1.01486	1.93936	1.21713	1.04606		1050	0.960308	1.00955	0.962789	1.19177	1.09169
1055	0.823971	1.17107	0.80749	0.851166	0.858	1.01984	1.11893	1.01171	1.33361	1.06165	1.25599	1.1228		1055	1.15568	0.862234	1.00456	2.4637	3.59828	0.770412	1.05754	1.02225	1.82112	1.089	1.0476		1055	0.984594	1.01902	0.959517	1.18527	1.07161
1060	0.816459	1.01364	0.798351	0.847659	0.904841	1.06526	1.11983	1.09485	1.34978	1.02443	1.26352	1.03659		1060	1.26219	0.881826	0.950759	2.35761	4.12976	0.729177	1.05932	1.00238	1.71017	1.11704	1.13525		1060	0.995078	0.972294	0.972866	1.11417	1.09833
1065	0.854702	1.15669	0.808066	0.877456	0.875372	1.05348	1.01146	1.01724	1.33832	1.03063	1.27981	1.12659		1065	1.11635	0.908438	0.977441	2.09259	3.78778	0.734926	1.05898	1.00957	1.49939	1.06372	1.12406		1065	1.00615	1.0196	0.962947	1.13459	1.07983
1070	0.832558	1.14574	0.834633	0.865789	0.871376	1.05446	1.10087	1.00731	1.36587	1.05281	1.30096	1.14397		1070	1.18468	0.909255	0.980973	1.70414	3.51063	0.749378	1.04835	1.04666	1.47714	1.14192	1.15103		1070	0.969661	1.07618	0.896507	1.11377	1.1119
1075	0.879287	1.06486	0.810903	0.802589	0.93007	1.07539	1.09907	1.03203	1.3326	1.11333	1.25041	1.10009		1075	1.11495	0.910448	0.987756	1.62874	3.27955	0.690063	1.02419	1.04581	1.54132	1.08333	1.07632		1075	0.937703	1.00135	0.893074	1.09651	1.07375
1080	0.82721	1.15876	0.83283	0.854818	0.940854	1.07436	1.07972	1.00342	1.32059	1.04969	1.30982	1.19879		1080	1.08877	0.88728	0.957719	1.49817	2.94348	0.734082	1.03422	0.994138	1.48285	1.13524	1.11163		1080	0.988636	1.04188	0.93257	1.13701	1.06553
1085	0.844661	1.09124	0.829054	0.826438	0.873187	1.07602	1.07926	0.989783	1.36566	1.05683	1.27744	1.11791		1085	1.03588	0.923073	0.905932	1.35483	2.54793	0.751541	1.03843	1.02431	1.50916	1.11953	1.02325		1085	0.969884	1.06893	0.896828	1.10341	1.03654
1090	0.863303	1.15775	0.81447	0.816433	0.957004	1.08947	1.15404	0.976055	1.33223	1.07099	1.24197	1.16864		1090	1.02157	0.861924	0.928298	1.22854	2.26958	0.750796	1.04808	0.985347	1.36802	1.04212	1.08892		1090	0.985003	1.091	0.952172	1.09856	1.06827
1095	0.849578	1.16989	0.812126	0.839911	0.914731	1.15766	1.09743	0.995386	1.27943	1.0782	1.23664	1.10224		1095	0.965622	0.907991	0.937012	1.11918	2.09696	0.719781	1.09887	1.04812	1.61379	1.0255	1.11006		1095	1.00146	1.08827	0.953806	1.11214	1.04506
1100	0.863643	1.07665	0.798899	0.83207	0.871001	1.17142	1.10896	1.00469	1.30046	1.03194	1.31003	1.10687		1100	1.03977	0.894607	0.956515	1.1458	1.81717	0.879603	1.10434	1.03786	1.55189	1.09018	1.50919		1100	0.949768	1.02963	0.945804	1.10186	1.04775
1105	0.901182	1.15837	0.79157	0.865255	0.914004	1.10663	1.12664	1.01941	1.37314	1.06752	1.30836	1.13516		1105	1.13336	0.927417	0.968645	1.04262	1.53101	0.959297	1.0699	1.04991	1.63346	1.08766	1.43413		1105	1.01814	1.07966	0.935267	1.04733	1.07122
1110	0.940823	1.20225	0.800663	0.844983	0.874917	1.10758	1.08921	1.05058	1.37796	1.07885	1.37794	1.29392		1110	0.981964	0.877818	0.965046	0.952488	1.42806	0.930447	1.14395	1.0586	1.55886	1.04549	1.27067		1110	0.993097	1.05375	0.930157	1.09278	1.06967
1115	0.943696	1.23276	0.811489	0.899259	0.918753	1.18412	1.10987	1.05524	1.40465	1.06092	1.31852	1.34645		1115	0.990685	0.879556	0.911214	0.890245	1.3741	1.17749	1.09139	1.01659	1.34582	0.995568	1.22584		1115	1.05228	1.08939	0.952081	1.11004	1.04696
1120	1.0808	1.22736	0.818024	0.845639	0.932432	1.26163	1.16097	1.0074	1.36876	1.06335	1.38411	1.38799		1120	1.04208	0.865885	0.91176	0.843779	1.13396	1.16412	1.09864	1.05459	1.32289	1.06115	1.17144		1120	1.02702	1.07407	0.932206	1.16011	1.00782
1125	1.02648	1.22141	0.827156	0.859667	0.923507	1.23138	1.1476	1.08089	1.42895	1.09272	1.42673	1.47562		1125	1.04126	0.883861	0.968291	0.823201	1.1416	1.06303	1.07175	1.09323	1.22133	1.09666	1.28688		1125	1.02739	1.08886	0.905245	1.06307	1.06488
1130	0.903213	1.23401	0.838174	0.859991	0.929986	1.32576	1.12849	1.05259	1.35136	1.05099	1.39805	1.31314		1130	1.11963	0.87083	0.957676	0.738702	1.03774	0.989602	1.10513	1.04676	1.22793	1.06524	1.18253		1130	1.03337	1.04456	0.925781	1.14673	1.04983
1135	0.874142	1.25358	0.81711	0.835109	0.888711	1.37395	1.16783	1.11495	1.36753	1.0833	1.35397	1.36988		1135	1.07235	0.873212	0.926462	0.746841	1.04511	0.946072	1.00687	1.0478	1.09464	1.08112	1.05955		1135	1.03403	1.10606	0.861201	1.07651	1.0548
1140	0.812425	1.1413	0.811539	0.853628	0.927822	1.40918	1.16698	1.07053	1.43409	1.08491	1.41928	1.25876		1140	1.00423	0.879089	1.00132	0.746813	1.07916	0.861864	1.02419	1.06058	1.01484	1.08575	1.18344		1140	1.03191	1.07601	0.916918	1.1548	1.00222
1145	0.845173	1.15342	0.821472	0.855285	0.919053	1.55332	1.15672	1.08253	1.41184	1.08506	1.5397	1.24194		1145	0.958598	0.871255	0.927676	0.728815	0.982611	0.84115	1.07045	1.02648	0.975745	1.13577	1.03592		1145	1.06283	1.10677	0.925901	1.0874	0.994625
1150	0.855985	1.06834	0.834263	0.804032	0.97067	1.74545	1.19162	1.08896	1.41123	1.09829	1.60375	1.24568		1150	1.03797	0.900242	0.956501	0.742105	0.973676	0.865501	1.02775	1.03945	0.99369	1.08361	1.10111		1150	1.05697	1.07937	0.974858	1.14558	0.993896
1155	0.851112	1.07314	0.816875	0.855889	0.972054	2.02063	1.187	1.14513	1.45192	1.14905	3.47303	1.48123		1155	1.10277	0.853635	0.933457	0.708669	0.946586	0.802855	1.0596	1.00007	0.933393	1.03455	1.15254		1155	1.01979	1.09703	0.927493	1.18379	1.01392
1160	0.870526	1.01672	0.81418	0.900815	0.953174	2.5234	1.26275	1.29112	1.43096	1.18756	4.39625	1.69659		1160	1.01041	0.862674	0.907036	0.636507	0.972163	0.830162	1.07488	1.04133	0.880664	1.02864	1.10249		1160	0.995148	1.12383	0.932365	1.15649	1.02162
1165	0.840402	1.00705	0.791057	0.928242	1.02022	2.74344	1.28903	1.29596	1.36963	1.2492	4.1741	1.64718		1165	0.985963	0.888336	0.963608	0.695711	0.992609	0.793148	1.05958	1.04616	0.926216	1.14227	1.10731		1165	1.03288	1.11294	1.00274	1.1284	0.976585
1170	0.819797	0.974794	0.781577	0.915368	0.99818	3.0493	1.33526	1.29177	1.36819	1.21154	3.6602	1.56889		1170	1.04813	0.880009	0.963577	0.682202	0.969582	0.766506	1.03475	1.05537	0.854182	1.10305	1.11445		1170	0.982071	1.08595	1.08377	1.13249	1.01687
1175	0.845285	1.01077	0.841836	0.926956	1.00937	3.18847	1.39898	1.25995	1.33153	1.2936	3.81112	1.48754		1175	1.11485	0.901384	0.979561	0.676935	0.933956	0.769521	1.07052	1.06457	0.938685	1.11238	1.06393		1175	1.00272	1.063	0.95129	1.16439	0.979239
1180	0.835706	0.997411	0.823047	0.908311	1.01041	3.12181	1.34872	1.24886	1.3804	1.22277	3.42779	1.56505		1180	1.01196	0.846279	1.01962	0.680315	0.878427	0.803868	1.0997	1.06666	0.907761	1.08961	0.986877		1180	1.00522	1.16126	1.04523	1.16229	0.964839
1185	0.85732	1.06304	0.821577	0.998662	1.03326	2.84359	1.30648	1.24816	1.35142	1.28015	2.74941	1.42189		1185	0.98069	0.87291	1.02232	0.669629	0.948017	0.808817	1.09681	1.04814	0.925657	1.10476	1.15042		1185	0.986586	1.13462	0.990552	1.18487	0.992249
1190	0.843136	1.05343	0.797632	1.08014	1.03887	2.46459	1.24086	1.19567	1.46955	1.20584	2.21315	1.25032		1190	1.06173	0.928105	0.969165	0.71076	0.925803	0.755155	1.06281	1.01707	0.886753	1.03892	1.10095		1190	1.00827	1.06921	1.00974	1.13589	0.997201
1195	0.913097	1.03199	0.811185	1.09053	1.01663	2.2095	1.20419	1.13722	1.39888	1.17002	2.02063	1.24894		1195	1.0778	0.871332	0.995433	0.727173	1.00744	0.741031	1.05805	1.01097	0.902408	1.06398	1.08403		1195	1.01803	1.12668	0.958131	1.08232	0.958525
1200	0.865948	1	0.821297	1.16591	1.06867	2.21307	1.26344	1.17453	1.42856	1.20208	1.66772	1.20609		1200	1.01804	0.916458	1.05146	0.738933	0.970732	0.783969	1.09899	1.0428	0.913071	1.03494	1.13538		1200	1.01864	1.11552	0.916682	1.14422	0.97257
1205	0.839829	1.04109	0.865394	1.15041	1.24647	2.05054	1.25695	1.13892	1.43891	1.1954	1.58415	1.2498		1205	1.05714	0.887212	1.03781	0.734831	1.03175	0.72923	1.07515	0.975841	0.933499	1.06054	1.16059		1205	1.06398	1.09033	0.977779	1.19199	0.978156
1210	0.828599	1.15282	0.82	1.13111	1.31413	1.97274	1.20304	1.19942	1.36137	1.18384	1.65978	1.28247		1210	1.04627	0.861063	1.03211	0.746315	0.994616	0.747715	1.17796	1.02062	0.924737	1.00852	1.03271		1210	1.0056	1.1386	0.978695	1.13348	1.01661
1215	0.893983	1.12776	0.859343	1.0045	1.44016	1.80735	1.23562	1.1831	1.39325	1.21319	1.92553	1.3001		1215	1.0271	0.813156	1.00308	0.697903	0.971487	0.759371	1.06319	1.01055	0.875537	1.06702	0.963047		1215	0.983086	1.09155	0.915921	1.01954	0.99762
1220	0.839869	1.1323	0.836863	1.00398	1.40367	1.8022	1.17071	1.25252	1.36564	1.16696	1.89138	1.35388		1220	1.0265	0.937969	0.977011	0.714164	1.02048	0.778294	1.03092	1.01654	0.921961	1.10651	1.08309		1220	0.934176	1.12724	0.905034	1.10736	0.910891
1225	0.901708	1.13674	0.855737	1.01006	1.39156	1.61868	1.2418	1.22448	1.3438	1.13918	2.34692	1.32603		1225	1.11935	0.860574	0.984692	0.703491	0.992778	0.762063	1.07992	1.02212	0.902986	1.13564	1.13407		1225	0.967585	1.21114	0.957431	1.12592	0.930806
1230	0.868743	1.16807	0.818213	0.936992	1.29562	1.6509	1.23765	1.28506	1.36466	1.11337	2.68223	1.49297		1230	1.01341	0.832957	0.991441	0.654694	0.963435	0.807737	1.10688	1.01765	0.893339	1.06226	1.10017		1230	0.997389	1.33935	1.01722	1.11818	0.991271
1235	0.778075	1.24924	0.808622	0.99686	1.35587	1.62149	1.25559	1.21603	1.43163	1.11974	2.55525	1.49372		1235	1.02633	0.865146	0.960929	0.706471	0.958653	0.709304	1.05199	1.01963	0.861141	1.11148	1.12351		1235	1.03226	1.28444	1.07764	1.1092	0.946378
1240	0.88326	1.24131	0.801062	0.994634	1.31819	1.68926	1.18601	1.20009	1.35811	1.09489	2.22869	1.47387		1240	1.06188	0.876616	0.990944	0.698583	0.97926	0.780856	1.04577	1.03177	0.865996	1.08286	1.13694		1240	0.951455	1.31528	1.17232	1.09266	0.930039
1245	0.843605	1.32801	0.840101	0.97985	1.33711	1.76613	1.24156	1.16031	1.36178	1.12575	2.39423	1.42477		1245	1.02564	0.835653	1.019	0.709652	0.961887	0.72127	1.02676	1.00031	0.856601	1.14174	1.10549		1245	0.997378	1.3042	1.25586	1.05485	0.924906
1250	0.85896	1.47517	0.86132	0.930288	1.4006	1.76947	1.27844	1.16198	1.39724	1.1577	2.19305	1.45112		1250	1.08032	0.841742	1.02178	0.704254	1.00258	0.7731	1.1159	1.04182	0.833246	1.11346	1.11568		1250	0.965461	1.30068	1.22967	1.0642	0.922207
1255	0.879755	1.67404	0.848873	0.942873	1.30833	1.61394	1.21325	1.22989	1.42943	1.12381	2.2216	1.38886		1255	1.06546	0.822826	0.956568	0.693035	0.977321	0.815117	1.09939	1.0473	0.861932	1.09885	1.07857		1255	0.910251	1.20825	1.21987	1.07214	0.954012
1260	0.864539	1.9275	0.882273	0.916859	1.22147	1.51451	1.21154	1.22276	1.40967	1.16199	2.21425	1.43095		1260	1.12029	0.828589	0.979635	0.697949	0.961179	0.799907	1.10377	1.01786	0.890247	1.09317	1.11511		1260	0.902518	1.278	1.20717	1.09801	0.908927
1265	0.852107	2.17462	0.865694	0.916168	1.20145	1.45859	1.21934	1.27522	1.39199	1.13015	2.31443	1.43126		1265	1.08661	0.864785	0.984776	0.651825	0.952737	0.79397	1.19256	1.05544	0.868816	1.0416	1.06595		1265	0.955241	1.21766	1.18731	1.12367	0.928398
1270	0.866797	2.19616	0.835662	0.905284	1.1451	1.52463	1.25574	1.1486	1.50523	1.1383	1.99456	1.46852		1270	1.03755	0.809824	0.982926	0.687892	0.935329	0.799666	1.17738	0.987763	0.900217	1.07097	1.27036		1270	1.01426	1.25796	1.12253	1.10214	0.942446
1275	0.9423	2.32191	0.853843	0.870932	1.13319	1.52374	1.28031	1.18125	1.47209	1.14589	2.06898	1.28953		1275	0.988494	0.819876	0.969872	0.656933	0.958551	0.802161	1.19704	1.01194	0.869152	1.09969	1.23683		1275	0.929135	1.29334	1.37569	1.07591	0.922516
1280	0.927342	2.22172	0.879189	0.884527	1.11127	1.48508	1.20747	1.16708	1.58141	1.1171	1.75097	1.41745		1280	1.10542	0.81697	1.03754	0.690343	1.06712	0.770013	1.22307	1.01874	0.896254	1.14289	1.18605		1280	1.01257	1.23513	1.63019	1.08107	0.945471
1285	1.07506	2.10976	0.884597	0.917213	1.05175	1.55211	1.2108	1.17427	1.59429	1.15734	1.7004	1.39888		1285	1.02525	0.842099	0.992174	0.684621	1.06099	0.799392	1.23462	1.01812	0.875323	1.15329	1.24685		1285	0.936348	1.23855	1.66528	1.0666	0.938294
1290	1.0236	1.97014	0.84997	0.893876	1.08353	1.50869	1.18735	1.17159	1.64391	1.12818	1.75395	1.37566		1290	1.07197	0.813737	0.991924	0.695866	1.08052	0.68645	1.16468	1.00475	0.847562	1.0615	1.30906		1290	0.930949	1.26586	1.81591	1.09949	0.920847
1295	1.0433	1.73896	0.869606	0.916146	1.12447	1.80012	1.26827	1.2029	1.66262	1.09688	1.8127	1.428		1295	1.15866	0.861153	0.915218	0.665228	0.936814	0.741338	1.23988	0.974416	0.872069	1.1549	1.19881		1295	1.0013	1.25713	1.88508	1.04474	0.932758
1300	0.987561	1.70975	0.901849	0.920038	1.02046	1.87724	1.23199	1.18765	1.69355	1.176	1.99431	1.41145		1300	1.08501	0.832104	0.926185	0.675672	1.05358	0.764526	1.19527	1.03416	0.864095	1.15699	1.21595		1300	0.966947	1.26972	1.69895	1.03406	0.983795
1305	1.09523	1.42441	0.8932	0.887679	1.07476	1.85635	1.24559	1.17121	2.1821	1.15041	1.77566	1.45529		1305	1.17504	0.858426	0.956636	0.738273	0.980331	0.755438	1.17706	0.99738	0.848796	1.10638	1.2646		1305	0.950465	1.23601	1.67969	1.10343	0.949589
1310	0.924752	1.4812	0.88042	0.910318	1.12333	1.83109	1.30109	1.13546	2.09946	1.09841	1.58041	1.39983		1310	1.11877	0.81729	0.96778	0.679921	1.02273	0.732428	1.26511	1.00299	0.854871	1.14203	1.26588		1310	0.936276	1.20824	1.48905	1.03392	0.97262
1315	0.840749	1.39775	0.878557	0.999357	1.16315	1.9881	1.26403	1.2044	2.06283	1.09833	1.43141	1.28721		1315	1.19345	0.872097	1.0223	0.655424	0.989997	0.766449	1.23836	1.0495	0.903246	1.02333	1.16821		1315	0.968811	1.18005	1.39449	1.05152	0.939375
1320	0.906079	1.27176	0.89207	0.908844	1.0876	1.98041	1.3734	1.1761	2.16071	1.13582	1.33662	1.30149		1320	1.16084	0.838507	0.998643	0.722505	0.9261	0.813718	1.24794	1.01992	0.900747	1.20082	1.20859		1320	0.972401	1.20712	1.25782	1.09403	0.975686
1325	0.904523	1.31686	0.865991	0.90106	1.0865	1.97542	1.30743	1.18353	1.98247	1.08406	1.28162	1.12272		1325	1.23306	0.872285	0.956456	0.720387	0.916481	0.8524	1.16003	1.01669	0.868246	1.08059	1.26098		1325	0.981939	1.21505	1.26265	1.07787	0.932286
1330	0.892479	1.35301	0.908039	0.930572	1.01416	2.00263	1.29592	1.14277	2.01491	1.1308	1.26528	1.2021		1330	1.15849	0.866806	1.00387	0.73226	1.11894	0.816933	1.24664	1.04383	0.889742	1.12759	1.32338		1330	0.908641	1.19355	1.12521	1.06427	0.942695
1335	0.968294	1.73326	0.941735	0.828909	1.03622	1.77987	1.26489	1.15602	1.91013	1.14785	1.21414	1.23127		1335	1.21081	0.886133	1.00456	0.713424	0.962415	0.891203	1.18316	0.997691	0.923733	1.14556	1.35265		1335	0.912299	1.21579	1.12903	1.07732	0.97535
1340	0.893345	1.7087	0.908054	0.896298	1.07816	1.59156	1.25271	1.17039	1.7747	1.1312	1.23009	1.33084		1340	1.16781	0.900896	0.975993	0.69582	1.02123	0.839766	1.18634	1.01326	0.912533	1.1833	1.40903		1340	1.01419	1.22956	1.04506	1.09093	0.921195
1345	0.92032	1.67924	0.881404	0.910934	1.06701	1.55479	1.2898	1.1442	1.72704	1.13809	1.24585	1.25729		1345	1.10374	0.856839	0.974516	0.709931	1.03043	0.802582	1.20261	1.01667	0.873143	1.0946	1.41274		1345	0.965921	1.22159	1.08659	1.10373	0.934968
1350	0.962186	1.74324	0.913945	0.879139	1.05857	1.53785	1.30858	1.14731	1.69348	1.09475	1.22154	1.30631		1350	1.25877	0.866931	0.992327	0.679104	1.04839	0.815593	1.2027	1.02785	0.87224	1.17576	1.34964		1350	0.95615	1.2305	1.01304	1.05918	0.92755
1355	0.894452	1.77631	0.893456	0.918175	1.05406	1.34852	1.19781	1.16733	1.62155	1.09977	1.3505	1.36159		1355	1.21785	0.889296	1.01212	0.653575	0.984379	0.756027	1.26626	1.00744	0.872458	1.13121	1.29389		1355	0.958586	1.25574	0.994597	1.09103	0.95816
1360	1.06701	1.98642	0.900607	0.898817	1.12201	1.35251	1.21358	1.0904	1.57577	1.09306	1.2483	1.32409		1360	1.19361	0.840444	1.014	0.663396	1.0378	0.774176	1.32151	0.996041	0.906515	1.06539	1.35295		1360	0.930062	1.16246	1.00684	1.07927	0.890622
1365	1.02718	2.2435	0.8722	0.927708	1.04649	1.29713	1.15686	1.16319	1.50687	1.08996	1.22933	1.49467		1365	1.13914	0.85824	1.01715	0.643437	0.950422	0.8061	1.40569	1.0413	0.870264	1.08166	1.62576		1365	1.01344	1.20378	1.01463	1.06218	0.935174
1370	1.12803	2.28768	0.863489	0.843947	1.06862	1.23423	1.17725	1.13157	1.4702	1.07411	1.25074	1.34776		1370	1.15144	0.850069	0.948726	0.657113	1.04776	0.845462	1.48024	1.073	0.913214	1.09422	1.56526		1370	1.02751	1.20975	0.918326	1.07091	0.911987
1375	1.13701	2.42902	0.881534	0.917017	1.04117	1.17745	1.08007	1.17645	1.45144	1.12793	1.17975	1.45135		1375	1.1273	0.817798	0.967417	0.693576	1.00345	0.828157	1.47299	1.03204	0.930388	1.13322	1.43788		1375	0.951654	1.20594	1.01464	1.06851	0.955952
1380	1.12069	2.73762	0.871424	0.848818	1.08661	1.17777	1.16573	1.15733	1.48626	1.10562	1.16711	1.45649		1380	1.0538	0.847349	0.975665	0.667875	0.972636	0.864774	1.51164	1.03917	0.907596	1.08953	1.47856		1380	1.01493	1.17235	0.934559	1.05551	0.93012
1385	1.25263	2.73698	0.871578	0.875777	1.00609	1.12589	1.14946	1.12952	1.43947	1.12151	1.23925	1.42887		1385	1.09405	0.862716	0.964869	0.734194	1.03467	0.823381	1.5392	1.0803	0.89764	1.11561	1.49012		1385	0.995807	1.18977	0.970667	1.09129	0.921741
1390	1.20287	3.11846	0.883596	0.871089	1.0077	1.15167	1.11721	1.08277	1.44569	1.10207	1.23707	1.36317		1390	1.08916	0.86859	0.941856	0.68399	1.01629	0.844938	1.68082	1.00017	0.948087	1.0557	1.55099		1390	0.946771	1.14716	0.967957	1.02864	0.902107
1395	1.22249	3.37981	0.862174	0.874701	0.996632	1.12059	1.06774	1.15534	1.43998	1.11097	1.30764	1.52913		1395	1.03854	0.909814	0.962958	0.762495	1.02815	0.835737	2.01186	1.07769	0.928991	1.11532	1.48299		1395	0.961215	1.16469	0.926721	1.04852	0.923688
1400	1.15034	3.82536	0.879596	0.931128	1.05034	1.0596	1.12466	1.18583	1.43399	1.12925	1.21932	1.53273		1400	1.12783	0.8812	0.977335	0.795764	1.07043	0.882611	2.85518	1.11175	0.959291	1.13222	1.44707		1400	0.947383	1.16515	0.987392	1.08312	0.911884
1405	1.16544	4.13467	0.845686	0.894304	1.03224	1.09945	1.11315	1.17656	1.44867	1.11999	1.28398	1.37387		1405	1.04187	0.876961	0.977103	0.780131	0.985868	0.897651	3.73468	1.03331	1.06373	1.02968	1.57358		1405	0.997837	1.14377	0.920381	1.04153	0.93177
1410	1.08573	4.36718	0.89411	0.894759	1.05726	1.10781	1.11469	1.19287	1.48364	1.12907	1.2767	1.52096		1410	0.983804	0.886806	1.02641	0.710481	1.01729	0.885312	4.50252	1.00025	1.02537	1.09205	1.52963		1410	0.940502	1.15068	0.967244	1.03398	0.906094
1415	1.12616	4.91683	0.905295	0.980602	1.06646	1.08493	1.0709	1.14731	1.40924	1.1006	1.25355	1.47738		1415	1.02398	0.862166	0.974074	0.681483	1.04269	0.859417	4.64206	1.0262	0.901467	0.999691	1.38373		1415	0.976034	1.15583	0.98429	1.08693	0.92736
1420	1.25384	5.55396	0.900123	0.884522	1.07337	1.08691	1.04013	1.11274	1.50474	1.03985	1.27139	1.59628		1420	1.06489	0.83263	0.928369	0.72532	0.976343	0.869778	4.9891	0.981755	0.965509	1.09011	1.51248		1420	0.981949	1.22837	0.971821	1.08078	0.934812
1425	1.34127	6.1455	0.865822	0.872908	1.07487	1.11779	1.0306	1.13457	1.4929	1.07297	1.31288	1.70233		1425	1.05757	0.826905	0.973438	0.653415	1.01498	0.870851	4.7043	0.99142	0.932762	1.03779	1.51317		1425	0.950169	1.21463	0.943702	1.10981	0.937803
1430	1.29087	5.67138	0.915306	0.915556	0.999019	1.07186	1.07153	1.14549	1.61309	1.08977	1.36517	1.78947		1430	0.993234	0.86133	0.897	0.683534	0.992621	0.86292	4.62965	0.979264	0.980095	1.04819	1.40389		1430	1.02931	1.14573	0.959323	1.06852	0.93219
1435	1.1998	5.63796	0.894604	0.902888	1.02202	1.07339	1.01913	1.24131	1.67082	1.08272	1.3206	1.80154		1435	1.05591	0.872119	0.943481	0.655786	0.929389	0.872222	4.42935	1.00387	1.00623	1.04291	1.30777		1435	0.96699	1.14495	0.961944	1.06052	0.935624
1440	1.1855	5.76408	0.939428	0.925885	1.04786	1.05138	1.05837	1.18335	1.81329	1.10019	1.35006	1.91831		1440	1.03534	0.84921	0.916145	0.690675	0.941276	0.848667	4.67343	1.00485	0.92599	1.11019	1.24807		1440	0.981748	1.14698	0.964152	1.04037	0.913399
1445	1.13324	5.99021	0.930588	0.917459	1.05726	1.06443	1.05864	1.18015	1.99596	1.10345	1.34531	2.03315		1445	1.2769	0.874948	0.886443	0.711268	0.982549	0.813947	4.4328	0.977481	0.97761	1.04173	1.51288		1445	0.945729	1.10772	0.949653	1.06653	0.916487
1450	1.19014	5.22405	0.911907	0.996843	1.03459	1.05286	1.05613	1.21894	1.97438	1.09824	1.37835	2.01892		1450	2.49191	0.940471	0.961799	0.685331	0.975064	0.922573	4.62631	0.987897	1.0359	1.10094	1.51424		1450	0.957735	1.15671	1.0833	1.07468	0.950027
1455	1.16185	5.05946	0.931918	0.910842	0.988448	1.10633	1.02589	1.24378	1.79024	1.07505	1.36751	1.94381		1455	3.5443	0.96349	0.921509	0.692403	0.981481	0.886622	4.67135	1.01082	0.932781	1.05824	1.51321		1455	0.905843	1.17526	0.993777	1.04988	0.92776
1460	1.11889	4.42999	0.932416	0.920602	0.955035	1.07551	1.07445	1.19756	1.63897	1.07876	1.41456	1.83621		1460	3.73669	0.976335	0.9236	0.654315	1.0579	1.0541	4.75791	0.987	0.971148	1.08725	1.43267		1460	0.98227	1.17617	1.01689	1.07333	0.949962
1465	1.12918	4.14248	0.909143	0.974305	1.09465	1.22314	1.07297	1.15827	1.61044	1.1087	1.46004	2.08791		1465	3.63173	0.941675	0.951588	0.668542	1.0021	0.985199	4.69043	1.05271	1.087	1.03562	1.43153		1465	1.01914	1.15529	0.97261	1.09448	0.918525
1470	1.13471	4.16803	0.904788	1.01047	1.05187	1.25913	1.08001	1.25717	1.54017	1.09893	1.71514	2.06141		1470	3.31652	0.956671	0.981262	0.740343	0.962243	0.972585	4.87513	1.0327	1.09373	1.14048	1.42516		1470	1.43651	1.18225	0.98523	1.08194	0.962595
1475	1.36211	3.74161	0.928305	0.941601	1.05163	1.31238	1.12119	1.2065	1.4746	1.10952	1.69373	2.02139		1475	3.1107	0.91089	0.891476	0.733901	0.938132	1.01867	5.06111	1.00289	1.30153	1.08289	1.429		1475	1.92708	1.23547	1.0006	1.06255	1.04711
1480	2.01471	3.18886	1.03938	0.945921	1.03954	1.27282	1.10782	1.23583	1.53988	1.07807	1.82587	1.73176		1480	2.66092	0.896152	0.942735	0.722749	1.03831	1.01872	4.85531	1.05241	1.58311	1.1475	1.70169		1480	1.89437	1.12041	0.999451	1.04253	1.10974
1485	2.45929	3.02471	0.997713	0.979955	1.01226	1.27171	1.11319	1.22586	1.4595	1.13556	2.23482	1.91505		1485	2.31583	0.898193	0.897246	0.781502	0.974243	0.990233	4.5734	1.06697	2.01011	1.09188	1.48444		1485	1.46653	1.15617	0.925446	1.07711	1.18322
1490	2.77551	2.88925	0.941612	0.938872	1.01769	1.27273	1.09478	1.27745	1.47159	1.08597	2.2036	1.86247		1490	2.18259	0.905132	1.0415	0.854152	0.96033	0.987125	4.8117	1.01013	2.45606	1.01055	1.41354		1490	1.16095	1.12216	0.9778	1.11447	1.17073
1495	3.25334	2.70981	0.978987	0.978101	1.06465	1.26481	1.18111	1.30594	1.49285	1.09158	2.12858	1.9996		1495	2.11261	0.89114	0.95622	0.876415	1.00504	0.998937	4.77682	1.08135	2.62616	1.04229	1.4974		1495	1.51678	1.15159	1.05695	1.08417	1.17884
1500	3.08004	2.13434	0.962063	0.944535	1.10863	1.21793	1.13121	1.28881	1.54078	1.12804	2.18297	2.10328		1500	1.9451	0.920697	0.979895	1.01062	0.943165	1.0036	4.39252	1.05778	2.71434	1.03201	1.48958		1500	1.69945	1.12621	0.996788	1.10263	1.26748
1505	2.90781	2.0484	0.966015	0.912491	1.10607	1.15609	1.09938	1.31408	1.4406	1.10426	2.34817	2.11895		1505	1.75662	0.950598	0.930041	0.905402	0.987651	0.957052	4.53882	1.04592	2.89712	1.13099	1.34502		1505	1.74053	1.18628	0.986132	1.10503	1.21582
1510	2.80873	1.81319	0.909208	0.950849	1.09227	1.13038	1.11532	1.27157	1.49118	1.11122	2.40413	2.1513		1510	1.50006	0.838899	0.909723	0.910538	0.94736	0.982535	4.60331	1.02966	2.75717	1.08519	1.5481		1510	1.34899	1.16044	1.02949	1.08823	1.21662
1515	2.70719	1.65034	0.935572	0.92055	1.04113	1.15855	1.06871	1.40805	1.53512	1.06339	2.57151	2.21818		1515	1.32787	0.903434	0.86118	0.904659	1.072	1.08455	4.45625	1.04677	2.58907	1.13408	1.55448		1515	1.17634	1.13909	0.995514	1.05108	1.27066
1520	2.66984	1.45898	0.880992	0.940696	1.10351	1.11721	1.04801	1.3826	1.50995	1.10232	2.91702	2.17964		1520	1.24296	0.8812	0.938281	0.801365	1.04973	1.05376	4.32236	1.05441	2.23584	1.17886	1.43505		1520	1.04378	1.16647	0.961068	1.18635	1.25286
1525	2.51114	1.38914	0.900191	0.940061	1.17381	1.16552	1.07949	1.43151	1.5161	1.09729	3.27242	2.22555		1525	1.2613	0.938332	0.940619	0.830766	1.15651	0.952826	4.19951	1.07279	2.27575	1.01263	1.60074		1525	1.06213	1.13995	0.997459	1.16416	1.23355
1530	2.21762	1.28667	0.902645	0.974489	1.12856	1.08854	1.06933	1.42657	1.57097	1.09476	3.7839	2.26239		1530	1.14212	0.91898	0.923757	0.803404	1.06885	0.915996	4.09237	1.05676	2.08738	1.05923	1.45204		1530	1.05028	1.21006	1.00212	1.16573	1.17812
1535	1.83464	1.12851	0.902207	0.936445	1.10181	1.08511	1.0298	1.48334	1.48082	1.13286	4.283	2.36469		1535	1.21646	0.937762	0.881556	0.835525	1.08394	0.899276	3.93192	1.057	1.96415	1.08941	1.5784		1535	1.02731	1.22369	1.0357	1.14206	1.16169
1540	1.51332	1.09919	0.894557	0.888672	1.01976	1.05868	1.00542	1.47617	1.52529	1.14258	4.16115	2.34879		1540	1.12621	0.869048	0.924077	0.791518	1.05277	0.948641	3.81215	1.03773	1.66789	1.09919	1.44098		1540	0.966118	1.23427	1.03479	1.10002	1.09262
1545	1.40848	1.05313	0.889295	0.890242	1.14355	1.08486	1.08767	1.43096	1.57519	1.14002	3.68836	2.20271		1545	1.1836	0.927735	0.902349	0.768672	0.977317	0.874006	3.80451	1.11075	1.5558	1.07774	1.54954		1545	0.992078	1.18014	1.08729	1.07862	1.13427
1550	1.21247	0.966815	0.889589	0.921477	1.18392	1.08518	1.05078	1.36219	1.56382	1.16547	3.41286	2.12251		1550	1.23348	0.889176	0.920808	0.751575	1.07472	0.880254	3.60739	1.05646	1.51897	1.15143	1.48228		1550	0.961562	1.24303	1.0645	1.11099	1.06405
1555	1.09946	0.928526	0.859942	0.933021	1.136	1.08427	1.05658	1.31883	1.48866	1.12229	3.06854	2.18894		1555	1.16231	0.901577	0.930347	0.692595	1.09208	0.84039	3.54787	1.09258	1.30562	1.06885	1.42824		1555	1.01088	1.21135	1.01147	1.14098	1.09394
1560	1.02163	0.880842	0.895562	0.928399	1.09185	1.08152	1.05746	1.37029	1.52699	1.10439	2.7749	2.04004		1560	1.14716	0.882008	0.946113	0.732591	1.06903	0.857963	3.42737	1.1184	1.23652	1.08096	1.41433		1560	0.977504	1.18364	1.04395	1.05257	1.01694
1565	1.01354	0.950073	0.867094	0.935409	1.14113	1.1013	1.06111	1.34931	1.48829	1.16328	2.52249	2.77173		1565	1.15587	0.907782	0.938411	0.688614	1.1284	0.909437	3.0294	1.17517	1.25255	1.08352	1.36939		1565	0.989239	1.2017	1.05971	1.08656	1.06503
1570	0.929692	0.906368	0.86983	0.929283	1.19275	1.09818	1.06401	1.36169	1.56824	1.1587	2.49504	3.75586		1570	1.20885	0.925499	0.979402	0.718756	1.218	0.834041	2.8553	1.20585	1.24424	1.21904	1.51229		1570	0.999888	1.19329	0.950487	1.05228	1.08235
1575	0.997935	0.882648	0.893324	0.985521	1.18996	1.07128	1.06852	1.34497	1.52115	1.18512	2.29512	3.62408		1575	1.3296	0.916379	0.933015	0.674302	1.22832	0.828784	2.61301	1.20519	1.15532	1.34454	1.36148		1575	0.986313	1.2444	1.04382	1.05299	1.06873
1580	0.907841	0.936563	0.844533	0.968463	1.17258	1.13112	1.02998	1.42329	1.52114	1.23196	2.24155	3.39247		1580	1.34129	0.921111	0.941707	0.701471	1.26	0.910565	2.36628	1.29757	1.11416	1.44909	1.48844		1580	0.953609	1.20372	1.01146	1.05298	1.04284
1585	0.933675	0.870572	0.829153	0.95304	1.14313	1.12132	1.03636	1.50741	1.49903	1.13754	2.36043	3.18827		1585	1.32546	0.919314	1.01096	0.719755	1.26856	1.03187	2.27816	1.3147	1.00288	1.48074	1.46354		1585	1.06085	1.0956	1.0175	1.13397	1.05093
1590	0.864264	0.887137	0.864307	0.907147	1.1537	1.14981	1.11104	1.60923	1.69087	1.1681	2.48319	3.15215		1590	1.29476	0.957035	0.989145	0.729578	1.32947	1.22953	1.96759	1.42983	1.06586	1.60929	1.43613		1590	0.957418	1.20661	1.03467	1.06812	1.02998
1595	0.832891	0.952964	0.826629	0.99568	1.17327	1.14293	1.12162	1.68369	1.62506	1.19622	3.41663	3.09244		1595	1.22694	0.945173	0.970574	0.678599	1.32064	1.36414	1.7952	1.60271	1.11716	1.43548	1.37252		1595	0.978916	1.15292	1.00054	1.09306	1.05778
1600	0.824178	0.91395	0.851992	0.982745	1.16099	1.106	1.05995	2.27796	1.61204	1.19798	3.66218	2.77997		1600	1.25882	0.970278	1.02895	0.736552	1.39427	1.25512	1.66623	1.62973	1.14104	1.5712	1.4899		1600	0.954086	1.17681	0.984252	1.10688	1.01118
1605	0.848678	0.959477	0.838168	0.968704	1.13698	1.14074	1.04331	2.26679	1.59757	1.15497	3.16955	2.52155		1605	1.29057	0.908166	1.11474	0.735814	1.41982	1.35697	1.55537	1.85507	1.19704	1.51955	1.51853		1605	0.972182	1.14434	0.942421	1.12292	0.998939
1610	0.882567	1.0245	0.846833	0.962595	1.09331	1.13107	1.01491	2.29384	1.54678	1.20161	2.85506	2.53978		1610	1.28023	0.915699	1.00531	0.704242	1.45574	1.49707	1.41783	2.01606	1.19142	1.60633	1.43149		1610	0.997235	1.17178	0.987245	1.10969	1.04351
1615	0.839968	0.984872	0.822112	0.973492	1.12278	1.11004	1.05595	2.04351	1.65774	1.12512	2.9386	2.41712		1615	1.25694	0.942782	1.03583	0.731486	1.72396	1.58	1.34602	2.2333	1.2212	1.46342	1.36161		1615	0.978164	1.18089	0.921551	1.10564	0.974663
1620	0.864145	1.16608	0.851712	0.909727	1.1141	1.15986	1.06802	2.03632	1.58518	1.21157	2.77992	2.29796		1620	1.25332	0.955426	1.03441	0.737626	1.93765	1.68654	1.33084	2.52738	1.27006	1.40305	1.41475		1620	0.987003	1.21375	0.956822	1.13534	0.963357
1625	0.940215	1.37831	0.82822	0.957566	1.13414	1.14813	1.02755	1.83431	1.57222	1.19402	2.52416	2.45733		1625	1.35623	0.985003	1.05897	0.702535	2.10149	1.92415	1.3133	2.48189	1.34946	1.40211	1.42392		1625	0.966636	1.13011	0.979902	1.08955	0.995945
1630	0.991059	1.48085	0.843949	0.94771	1.07881	1.12305	1.04872	1.58763	1.61659	1.18855	2.71973	2.45552		1630	1.33102	1.034	1.03698	0.717424	2.3317	2.16286	1.33181	2.46547	1.24504	1.2453	1.33067		1630	0.968013	1.10102	0.957248	1.11355	1.01193
1635	0.983935	1.75992	0.829616	0.897899	1.05647	1.18616	1.02355	1.59753	1.68284	1.14324	3.10585	2.91318		1635	1.36592	1.16189	1.01738	0.757982	2.72161	2.26274	1.35142	2.37874	1.2672	1.16489	1.35956		1635	0.983842	1.11386	0.930061	1.1402	0.98956
1640	1.02	2.34446	0.876484	1.00551	1.14523	1.16443	1.06528	1.46831	1.74995	1.10699	3.13034	2.89065		1640	1.44562	1.0918	0.940344	0.697054	2.81722	2.6086	1.29241	2.24304	1.25724	1.14435	1.47574		1640	1.04017	1.18449	0.919452	1.13923	0.983268
1645	1.0083	2.57149	0.852918	0.963941	1.05611	1.19179	1.04861	1.45284	1.7874	1.15689	3.13323	2.86499		1645	1.53044	1.09629	0.975775	0.750637	2.90028	3.0056	1.24771	2.21252	1.21085	1.13529	1.58069		1645	0.935327	1.13889	0.919942	1.13154	1.04299
1650	1.07319	2.90175	0.848669	0.993664	1.06132	1.22362	1.0896	1.41347	1.76009	1.15456	2.8382	2.43291		1650	1.43671	1.13365	0.96767	0.74212	3.14704	3.6017	1.25081	2.21612	1.17975	1.15059	1.51807		1650	0.919568	1.09085	0.989508	1.09339	0.985364
1655	1.08542	3.39052	0.830954	0.965253	1.10059	1.23498	1.10404	1.36951	1.80311	1.12045	2.5419	2.27505		1655	1.39958	1.15778	1.00209	0.741702	3.25907	3.67091	1.21815	2.12463	1.14316	1.03371	1.55313		1655	0.941923	1.13182	0.940607	1.23084	1.00606
1660	1.02516	3.62738	0.843625	0.997118	1.04961	1.29555	1.09334	1.32011	1.77141	1.14367	2.23191	2.10839		1660	1.37779	1.15871	1.09084	0.710252	2.9641	3.82325	1.16886	2.00465	1.19678	1.06506	1.53218		1660	0.966411	1.08646	0.960754	1.29184	0.951434
1665	1.1872	4.46991	0.864498	1.03267	1.09998	1.25402	1.07209	1.28366	1.7935	1.13362	2.15174	1.99885		1665	1.34281	1.13081	1.06784	0.68799	2.73788	4.04678	1.27093	2.0072	1.18055	1.04964	1.52088		1665	0.914849	1.10808	0.955688	1.22251	0.985684
1670	1.12988	4.15069	0.888492	1.07767	1.13365	1.27608	1.07767	1.15803	1.73915	1.09841	1.7583	1.94212		1670	1.52479	1.14857	1.04194	0.73274	2.61138	4.02365	1.29832	1.97505	1.16562	1.06107	1.50743		1670	0.923579	1.15694	0.963678	1.26156	0.971493
1675	1.1161	3.98918	0.850207	1.05357	1.11561	1.23529	1.08215	1.32846	1.78145	1.12093	1.74861	1.88878		1675	1.49584	1.18538	1.00986	0.691652	2.58747	4.3466	1.41704	1.80178	1.12393	1.06496	1.55495		1675	0.972778	1.12359	0.957263	1.33619	0.948835
1680	1.11484	3.94401	0.859438	1.0895	1.10219	1.25074	1.0565	1.32922	1.77225	1.11564	1.62299	2.02346		1680	1.41985	1.212	0.965366	0.739172	2.39387	4.72325	1.33913	1.73167	1.07431	1.09563	1.49542		1680	0.900115	1.18121	0.947969	1.34936	0.971718
1685	1.01961	3.8805	0.838073	1.02553	1.04662	1.22954	0.976272	1.30668	1.91992	1.13856	1.58725	2.10141		1685	1.42635	1.28732	1.00178	0.697104	2.20605	4.97678	1.32712	1.76368	1.03988	1.08845	1.44469		1685	0.905668	1.11902	0.999002	1.35174	1.0105
1690	0.999728	3.57853	0.854131	1.07313	1.10127	1.15248	1.07552	1.30541	2.27425	1.12421	1.51745	2.45046		1690	1.23562	1.31469	1.02588	0.700938	2.26203	4.94438	1.40006	1.67457	1.03506	1.12559	1.51343		1690	0.947208	1.11809	0.942404	1.33465	0.955917
1695	1.07099	3.40136	0.852336	1.01632	1.09892	1.13795	1.02942	1.28445	2.38811	1.08572	1.48277	2.59033		1695	1.22083	1.39175	1.0117	0.700903	1.8933	4.8799	1.34561	1.56321	1.05772	1.02667	1.41019		1695	0.949439	1.11698	0.975166	1.32313	0.941376
1700	1.14769	3.10382	0.878108	1.13783	0.996762	1.16434	1.09089	1.28411	2.45746	1.10985	1.51186	2.70587		1700	1.28073	1.56567	1.07276	0.687737	1.88762	4.87862	1.36494	1.53736	1.01304	1.08533	1.46072		1700	0.89193	1.09655	0.987418	1.34607	0.987458
1705	1.16472	2.79076	0.850069	1.23975	1.02428	1.16121	1.1132	1.21879	2.39505	1.07865	1.53983	2.71625		1705	1.23737	1.90317	1.00744	0.67943	1.71099	5.01506	1.30894	1.44169	0.973654	1.04198	1.58865		1705	0.959155	1.16072	1.00876	1.367	0.95125
1710	1.05176	2.58733	0.805349	1.24971	1.05932	1.13705	1.0916	1.27806	2.29812	1.08954	1.45694	2.77661		1710	1.36983	2.29699	0.991693	0.763623	1.64175	5.27061	1.32147	1.31135	0.993367	1.02305	1.4704		1710	0.970889	1.14147	0.965455	1.39034	1.11244
1715	1.01495	2.34668	0.800772	1.29302	1.05586	1.14092	1.05313	1.2407	2.0391	1.12928	1.4894	3.16088		1715	1.17103	2.26834	1.01277	0.642505	1.55627	5.20939	1.2828	1.27304	0.948875	1.1433	1.4904		1715	0.924234	1.10996	0.916234	1.39488	1.32492
1720	1.00152	2.21979	0.829075	1.31429	1.02817	1.14611	1.08917	1.28418	1.94	1.11281	1.58453	3.58312		1720	1.23748	2.28923	1.02483	0.641481	1.42867	5.0236	1.25666	1.22853	0.949682	1.15543	1.62545		1720	0.934384	1.10451	0.915444	1.43515	1.61549
1725	1.10938	2.16821	0.848231	1.40692	1.14047	1.17965	1.17836	1.29929	1.90912	1.11563	1.58612	4.32507		1725	1.14124	2.4767	1.0162	0.660269	1.32793	4.69444	1.24366	1.18334	1.00965	0.986649	1.58211		1725	0.912261	1.06819	0.922867	1.44777	1.74257
1730	1.18558	2.11423	0.874417	1.46931	1.20031	1.18588	1.15277	1.25162	1.84657	1.11877	1.57169	4.64834		1730	1.20945	2.41603	1.00497	0.631683	1.41688	4.5386	1.24859	1.12787	0.933656	0.953183	1.63612		1730	0.901387	1.10027	0.941118	1.4683	1.54638
1735	1.16238	2.08645	0.871782	1.47781	1.23152	1.19844	1.16042	1.29491	1.85354	1.065	1.68575	4.32958		1735	1.14315	2.59727	1.02461	0.699465	1.54546	4.12191	1.20132	1.11767	0.903589	1.01207	1.65108		1735	0.940529	1.17693	0.953986	1.4417	1.46495
1740	1.23981	1.77939	0.841721	1.4137	1.25258	1.19469	1.11956	1.30693	1.83619	1.06166	1.54377	4.57776		1740	1.07047	2.45517	1.00656	0.635901	1.76354	3.80216	1.20593	1.12085	0.951553	1.07213	1.48495		1740	0.95284	1.13472	0.933682	1.37387	1.53646
1745	1.56862	2.03143	0.874197	1.27375	1.2844	1.18984	1.09743	1.37427	1.7373	1.09872	1.56667	5.15381		1745	1.13446	2.35488	0.989895	0.654925	1.63945	3.54957	1.15664	1.07293	0.911487	1.04093	1.40152		1745	0.948019	1.1977	0.886523	1.47017	1.40539
1750	2.21576	1.82101	0.894118	1.2155	1.37192	1.1811	1.09684	1.31549	1.71334	1.06597	1.58063	4.53578		1750	1.09095	2.20781	1.03199	0.710558	1.63527	3.59517	1.19486	1.07434	0.883953	1.02948	1.50014		1750	0.994943	1.15373	0.987477	1.42013	1.42899
1755	2.84775	1.67122	0.911926	1.19889	1.35237	1.28034	1.07832	1.32658	1.84112	1.10109	1.43207	4.48704		1755	0.97014	2.07577	1.12117	0.727469	1.76969	3.3563	1.17566	1.10194	0.912695	1.04172	1.57696		1755	0.964244	1.15196	0.933695	1.44672	1.3728
1760	3.08208	1.59163	0.943734	1.15829	1.41687	1.32695	1.09219	1.43211	1.82304	1.08392	1.54103	4.93482		1760	1.01126	1.86657	1.138	0.699626	1.56636	3.63549	1.20426	1.07258	0.866001	1.06343	1.47393		1760	0.961064	1.1094	0.886348	1.41912	1.38254
1765	2.57179	1.37595	0.947961	1.01633	1.52723	1.41266	1.09055	1.36692	1.72719	1.10864	1.50874	5.07766		1765	0.978839	1.67442	1.2304	0.675492	1.57278	3.45588	1.23862	1.06047	0.8897	1.12643	1.38023		1765	0.948454	1.13174	0.917251	1.36508	1.25316
1770	2.26236	1.37342	0.98976	1.05213	1.54856	1.53734	1.18501	1.43643	1.81235	1.12306	1.57472	4.43643		1770	0.969764	1.4905	1.21199	0.719037	1.65037	3.16432	1.29645	1.04067	0.898471	1.06496	1.34812		1770	0.955662	1.12165	0.960341	1.41157	1.25559
1775	1.95909	1.37202	1.03732	1.01999	1.4952	1.6786	1.19219	1.37477	1.77177	1.11606	1.39694	3.55171		1775	0.870331	1.28383	1.27696	0.704115	1.81953	2.75422	1.28204	1.09722	0.916105	1.07176	1.32918		1775	0.943853	1.17324	0.974264	1.37733	1.26077
1780	1.65834	1.21671	1.34687	1.00048	1.61208	1.81565	1.14555	1.37071	1.74187	1.13613	1.43419	2.97414		1780	0.958186	1.28754	1.31651	0.745038	1.90288	2.51526	1.31046	1.09239	0.906963	1.11348	1.17677		1780	0.94178	1.19731	0.931234	1.34073	1.16195
1785	1.45539	1.25839	1.57448	0.984293	1.56306	1.82494	1.18402	1.44527	1.70265	1.15355	1.39831	2.67426		1785	0.894975	1.12879	1.51811	0.690485	2.2591	2.16263	1.27505	1.03408	0.917067	1.13989	1.23539		1785	0.947915	1.18289	0.997504	1.33686	1.19157
1790	1.42919	1.27102	1.72631	0.904008	1.78123	1.79005	1.34045	1.48059	1.84123	1.16423	1.39591	2.55786		1790	1.00523	1.0199	1.57904	0.760845	2.20258	1.99351	1.4122	1.00489	0.906207	1.33911	1.28277		1790	0.927612	1.12711	0.979429	1.38073	1.13955
1795	1.3757	1.20437	1.92748	0.918801	1.74882	1.81164	1.17797	1.69704	1.77421	1.09129	1.38035	2.33874		1795	1.02453	0.973183	2.00052	0.73914	2.15034	1.94373	1.41827	1.02317	0.897727	1.30148	1.2482		1795	0.928513	1.16386	0.981877	1.21582	1.07714

## Sheet: Fig. 1f
30 hpf																		36 hpf
Gene	WT s1	WT s2	WT s3	WT s4	gpr124 MO s1	gpr124 MO s2	gpr124 MO s3	gpr124 MO s4	reck MO s1	reck MO s2	reck MO s3	reck MO s4	wnt7aa MO s1	wnt7aa MO s2	wnt7aa MO s3	wnt7aa MO s4		Gene	WT s1	WT s2	WT s3	IWR-1 s1	IWR-1 s2	IWR-1 s3
lef1	975	1248	770	1032	46	89	173	317	124	193	335	103	430	232	353	380		lef1	3288	4151	5779	1873	1381	1730
fabp11a	912	3890	4314	2480	811	354	1477	504	1105	209	638	272	1046	889	1847	493		fabp11a	104887	102493	111378	30282	31342	58678
AL732488.2	269	322	208	310	158	14	20	123	47	120	143	77	186	54	101	118		AL732488.2	1013	911	1469	720	504	707
MYO1D	533	312	248	324	31	115	80	224	16	85	129	97	280	161	225	154		MYO1D	3583	3226	4518	1540	2007	3026
mmp25b	1245	1017	753	456	280	373	195	298	54	150	469	69	591	291	736	286		mmp25b	6024	7039	8992	2503	2263	7298
pex5la	64	3	28	16	0	0	0	0	0	0	1	0	0	0	0	0		pex5la	6	2	0	64	0	0
grk5	25	20	28	40	0	2	0	0	0	3	3	14	0	0	0	0		grk5	0	0	0	0	0	0
si:ch1073-90m23.1	14	6	43	4	0	0	0	0	0	3	0	2	0	0	0	0		si:ch1073-90m23.1	0	0	0	0	0	0
mamdc2b	0	31	139	2	0	0	0	0	0	0	0	0	0	0	0	0		mamdc2b	0	161	0	0	0	0
slco1d1	326	328	263	374	129	0	0	18	24	17	58	0	39	81	91	139		slco1d1	3084	3445	5068	2616	1535	3671
abcc2	389	463	457	714	135	189	80	355	277	76	123	190	67	152	147	198		abcc2	1039	1979	2098	531	519	2097
fam210b	284	246	669	226	100	270	114	32	223	145	232	197	117	131	218	154		fam210b	327	564	688	423	188	437
popdc3	50	13	3	4	0	0	0	0	0	3	1	0	0	0	0	0		popdc3	0	66	104	0	0	0
cyp51	17	88	63	14	0	0	0	0	0	1	12	8	0	0	1	3		cyp51	72	299	478	451	179	771
ptdss2	142	146	142	236	31	142	68	33	57	87	52	153	42	36	34	18		ptdss2	283	248	547	339	309	227
adam15	274	461	197	439	248	147	91	106	270	117	222	142	117	119	149	250		adam15	922	368	1360	335	1042	904
eif2ak2	19	22	26	27	0	0	0	0	0	0	1	1	0	0	0	0		eif2ak2	0	23	36	0	53	42
tomm20a	1053	915	1202	966	678	540	595	764	424	902	650	508	356	596	470	337		tomm20a	1246	798	473	1009	490	1260
p3h2	340	215	193	530	18	29	19	156	98	18	86	189	50	265	66	38		p3h2	674	775	581	681	317	882
si:ch73-299h12.2	139	101	343	38	0	42	34	59	33	14	114	11	34	70	25	82		si:ch73-299h12.2	0	3	0	4	0	0
FP102309.1	41	14	14	44	0	2	3	0	0	8	4	11	7	4	0	1		FP102309.1	23	24	0	26	0	20
fibina	384	114	120	151	125	12	71	50	26	17	20	29	106	47	95	126		fibina	308	248	166	20	20	55
FAR2	151	62	236	119	14	10	12	10	0	17	55	34	5	109	14	79		FAR2	429	1370	865	444	261	126
slc16a1a	100	112	45	83	0	30	0	9	21	1	24	49	75	14	6	2		slc16a1a	7560	6115	7334	2149	1848	3869
zic2b	1054	654	412	182	19	27	135	127	15	45	137	114	315	483	182	364		zic2b	1176	1931	1566	203	195	395
lrrc15	1414	1756	984	813	889	464	284	514	675	515	689	453	945	947	670	1239		lrrc15	5335	5097	3629	3639	1610	3328
cpamd8	84	37	108	89	6	24	0	0	35	59	23	25	71	67	9	40		cpamd8	120	95	130	2	1	12
zic2a	1184	1575	690	614	306	37	359	6	392	215	558	192	555	202	922	1238		zic2a	5004	5190	4965	492	940	1991
ptprz1b	275	258	197	306	87	15	0	100	86	142	80	129	95	363	94	194		ptprz1b	992	1338	934	131	666	202
hkdc1	69	137	62	124	0	7	0	0	6	5	80	16	31	5	253	216		hkdc1	1682	2005	2639	714	959	1062
foxq1a	805	1040	484	216	279	115	222	76	271	464	249	315	533	830	505	502		foxq1a	1734	2815	2328	590	576	1928
hspa1b	578	376	446	318	50	93	0	13	140	39	80	1371	240	211	70	234		hspa1b	1822	1130	1449	76	405	800
plat	32	34	0	40	0	0	0	0	0	0	6	0	1	0	0	0		plat	178	304	75	30	31	15
rhoj	249	210	151	206	23	59	161	31	279	120	67	55	106	99	105	36		rhoj	959	1443	1447	855	560	423
kif11	1465	1278	2324	745	1125	783	756	413	1539	1247	1709	904	732	768	777	1014		kif11	1122	930	1967	588	1016	452
nfatc3a	43	105	241	64	56	30	34	0	29	51	61	51	36	31	7	22		nfatc3a	475	844	784	201	329	236
lhfpl6	527	375	334	432	193	61	57	550	231	50	132	244	142	199	66	301		lhfpl6	910	1370	1953	640	605	440
dusp8b	80	396	281	1009	57	360	197	393	140	227	185	132	104	223	57	57		dusp8b	1325	2070	3617	991	1003	965
cyp1b1	196	340	170	1035	0	64	17	625	3	23	227	51	44	7	0	4		cyp1b1	383	1131	757	54	0	28
pdgfra	59	46	130	190	4	0	152	76	0	2	12	52	16	37	42	57		pdgfra	321	225	596	204	22	16

## Sheet: Fig. 1h
CtA sprouts (36 hpf)		ISV sprouts (24 hpf)
WT	mmp25a/b-/-	WT	mmp25a/b-/-
7	0	12	10
6	0	8	7
7	1	11	8
8	0	11	9
8	1	10	7
5	0	9	8
9	0	9	11
6	0	7	9
7	0	9	9
6	1	10	10
	1	9	7
	1	8	12
	1	10	10
	0	9	8
	0	7	12
	0	9
	0	8
	0	11
		6
		9
