# Supplementary material for: A brain-specific angiogenic mechanism enabled by tip cell specialization
Source: Nature. 2024 Apr 3;628(8009):863–71. doi: 10.1038/s41586-024-07283-6 (PMC11041701; doi:10.1038/s41586-024-07283-6)
Supplement: Supplementary file 12 — Source Data Fig. 2 [file 41586_2024_7283_MOESM12_ESM.xlsx]

## Sheet: Fig. 2a
Well	mmp25a (nUMI)	mmp25b (nUMI)	mmp2 (nUMI)	mmp9 (nUMI)	mmp14a (nUMI)	mmp14b (nUMI)	furina (nUMI)	furinb (nUMI)
SS2_2018_700S_A1_S1...2.	0.462446	1.01663	5.96672	1.7411	0.777445	5.86031	3.54135	0.462446
SS2_2018_700S_A10_S73...2.	4.29672	4.08761	0.488627	2.28453	0.488627	6.74267	5.15699	5.18207
SS2_2018_700S_A11_S81...2.	0.598763	5.45465	0.598763	1.62911	0	6.0652	0.598763	0.598763
SS2_2018_700S_A12_S89...2.	0.537609	1.14286	1.14286	1.51722	0	5.58286	0	0
SS2_2018_700S_A13_S97...2.	0	1.28518	4.92756	2.23741	0	4.61418	0.420724	0.420724
SS2_2018_700S_A14_S105...2.	1.03965	0.796974	5.82125	1.23478	0	5.87059	0	4.95852
SS2_2018_700S_A15_S113...2.	1.32811	5.67764	1.32811	1.72689	0	5.96209	0	0
SS2_2018_700S_A16_S121...2.	0	5.08572	1.24116	2.45603	0	5.47548	0.598769	0
SS2_2018_700S_A18_S137...2.	0	4.22702	1.03261	0.790993	0.471748	5.1166	0.471748	4.73905
SS2_2018_700S_A19_S145...2.	4.59428	5.90859	4.79825	1.88635	0	6.5606	0.874971	4.68221
SS2_2018_700S_A2_S9...2.	0	0.838431	1.597	3.0297	0.838431	6.1033	1.83273	1.28798
SS2_2018_700S_A20_S153...2.	4.02376	5.28339	4.99913	1.11604	0	5.76574	3.84318	0.706248
SS2_2018_700S_A21_S161...2.	0.622741	4.35541	1.49428	2.06841	0.622741	4.85886	0	0
SS2_2018_700S_A22_S169...2.	0.981265	1.79234	5.51278	1.64279	0	5.03439	5.60281	0
SS2_2018_700S_A23_S177...2.	0	1.65834	1.13952	1.4322	0	1.4322	0	0
SS2_2018_700S_A24_S185...2.	0	1.22288	5.30997	1.94482	0	2.23958	1.22288	0
SS2_2018_700S_A3_S17...2.	0	2.25055	5.88983	1.76697	0	2.37082	1.23155	2.66347
SS2_2018_700S_A4_S25...2.	0	4.48878	5.44422	1.09119	0	5.27717	0.687586	0
SS2_2018_700S_A5_S33...2.	0.553075	4.64116	0.553075	2.42836	0	5.81806	0	0
SS2_2018_700S_A6_S41...2.	0.504616	4.61279	0	1.83271	0	1.45436	4.38724	3.73035
SS2_2018_700S_A8_S57...2.	0	4.85613	1.37769	1.60026	0	6.07531	0	0
SS2_2018_700S_A9_S65...2.	6.04807	5.29086	1.3732	2.20903	0	5.41302	4.59532	0.905828
SS2_2018_700S_B1_S193...2.	0	2.70837	2.33568	1.20421	0	6.46959	1.73488	1.20421
SS2_2018_700S_B11_S273...2.	0	4.75352	4.55963	0	0	1.57548	0.823158	0
SS2_2018_700S_B12_S281...2.	0	2.02387	0.739357	0	0	4.35184	0	0
SS2_2018_700S_B13_S289...2.	0	5.21514	1.03399	0	0	3.87367	4.97098	0
SS2_2018_700S_B15_S305...2.	0.718425	1.13218	0	0	0.718425	5.04682	0	0
SS2_2018_700S_B16_S313...2.	0	5.69117	1.04161	0	0.650705	4.65023	4.70977	0
SS2_2018_700S_B17_S321...2.	0	5.4625	0.66011	0	0	6.34144	0	0
SS2_2018_700S_B18_S329...2.	0.694444	5.52404	4.64696	0	0	4.82285	4.30662	0
SS2_2018_700S_B19_S337...2.	0.58972	5.58104	0.958188	0	0.58972	6.37595	5.51856	0
SS2_2018_700S_B2_S201...2.	1.22447	4.63571	5.71207	0	0	3.6438	1.22447	0
SS2_2018_700S_B20_S345...2.	3.84547	5.1981	0.724969	0	4.03181	5.1922	0	0
SS2_2018_700S_B21_S353...2.	0	4.53437	5.33808	0	4.679	5.58388	3.58931	0
SS2_2018_700S_B22_S361...2.	0	6.04492	4.81463	0	0	6.108	4.68431	1.01974
SS2_2018_700S_B23_S369...2.	0	6.37309	0	0	0.593361	5.98424	0	0
SS2_2018_700S_B3_S209...2.	1.32588	2.22963	1.32588	0	0	5.15815	0	5.40375
SS2_2018_700S_B4_S217...2.	0	4.17626	4.72927	0	0	5.15187	2.60973	0
SS2_2018_700S_B5_S225...2.	4.09161	5.28158	4.3355	1.9387	0	5.08539	1.83875	4.05791
SS2_2018_700S_B6_S233...2.	0	5.54451	4.8476	0	0	3.95059	1.08527	2.37965
SS2_2018_700S_B7_S241...2.	0	1.24377	5.09945	2.38643	0	5.6317	0	0
SS2_2018_700S_B8_S249...2.	4.1914	3.25278	4.97974	0	0	4.74193	0	0
SS2_2018_700S_B9_S257...2.	0	6.30019	3.57287	0	0	5.5356	0	0
SS2_2018_700S_C1_S2...2.	4.60079	5.87294	0.954864	0	0	5.59267	4.59003	0
SS2_2018_700S_C10_S74...2.	0.851433	3.91242	4.91245	0	0	5.2454	0.513722	0.513722
SS2_2018_700S_C11_S82...2.	0	0.682128	1.59175	0	0	5.53861	5.17646	0.682128
SS2_2018_700S_C12_S90...2.	4.39325	4.57461	5.47912	0.42935	0	5.5912	0.958881	0
SS2_2018_700S_C13_S98...2.	1.00659	1.49796	5.16265	0	0	5.44641	0	0.62494
SS2_2018_700S_C14_S106...2.	4.63156	4.98185	2.45023	0	0	5.47328	2.71611	0
SS2_2018_700S_C15_S114...2.	5.65552	4.1403	4.96163	0	0	5.72907	1.23092	0
SS2_2018_700S_C16_S122...2.	0.788309	1.52584	5.11533	0	0	5.21792	0.788309	0
SS2_2018_700S_C17_S130...2.	4.71687	1.38506	1.70341	0	0	6.24058	0	0
SS2_2018_700S_C18_S138...2.	0.509664	4.30569	1.09667	4.00448	4.6637	4.49322	1.09667	3.96744
SS2_2018_700S_C19_S146...2.	0	1.77642	5.29907	0	0	5.66472	0	0
SS2_2018_700S_C2_S10...2.	0.92408	4.77073	4.73801	0	0	6.30357	0.92408	0
SS2_2018_700S_C20_S154...2.	0.745823	2.03458	0.745823	0	0.745823	4.93822	0.745823	0.745823
SS2_2018_700S_C21_S162...2.	0	4.59225	5.83665	0	0	5.68409	2.57413	0
SS2_2018_700S_C22_S170...2.	4.44841	4.47665	0.799535	0	0	6.02059	0.477633	0
SS2_2018_700S_C23_S178...2.	5.41436	6.01785	0.928841	0	0	5.13269	2.64037	0.568597
SS2_2018_700S_C24_S186...2.	0.543478	5.53897	0.893624	0	0	6.04481	3.18236	0.543478
SS2_2018_700S_C3_S18...2.	4.66253	5.61454	4.81962	0	0	6.04925	4.86149	0
SS2_2018_700S_C4_S26...2.	0.571952	1.40778	5.87708	0	0	4.90735	0	5.64704
SS2_2018_700S_C5_S34...2.	4.54957	5.30907	5.87641	2.25217	0	6.27809	0.474829	0
SS2_2018_700S_C6_S42...2.	4.17918	6.36396	1.16079	0	0	6.1135	5.30815	0
SS2_2018_700S_C7_S50...2.	1.18289	1.60173	4.98667	2.36284	0	4.5942	0	0.44849
SS2_2018_700S_C8_S58...2.	0.869858	5.1609	0.869858	0	0	5.54297	0.526671	0
SS2_2018_700S_C9_S66...2.	0.434346	4.92386	5.51324	0	0	5.02889	0.434346	5.16826
SS2_2018_700S_D1_S194...2.	5.32286	5.02659	4.73836	0	0	5.36763	1.05675	0
SS2_2018_700S_D10_S266...2.	0	3.87126	5.06379	0	3.97775	5.57501	0.571283	0.571283
SS2_2018_700S_D11_S274...2.	0	1.43005	5.28874	0	0	3.85215	5.17858	0
SS2_2018_700S_D13_S290...2.	5.79411	4.89716	0.503633	0	0	6.48374	4.62328	0
SS2_2018_700S_D14_S298...2.	0	0	1.14628	0	0	0.729106	1.43976	6.37316
SS2_2018_700S_D16_S314...2.	1.4	4.88563	5.72861	0	0	5.6846	1.11081	0
SS2_2018_700S_D17_S322...2.	0.598487	5.64785	0	0	0	5.86274	4.71505	0
SS2_2018_700S_D18_S330...2.	0	4.28425	5.01645	0	4.40165	5.70125	1.18155	0
SS2_2018_700S_D19_S338...2.	0	0.445531	0.75266	0	0	5.6817	0	0
SS2_2018_700S_D2_S202...2.	5.58906	6.04682	1.09982	0	0	6.67131	3.9138	0
SS2_2018_700S_D20_S346...2.	0	5.76644	0.649688	0	0	5.37109	5.60178	1.04024
SS2_2018_700S_D21_S354...2.	5.50242	1.55987	1.38794	3.22098	0	5.6634	4.33289	0.560554
SS2_2018_700S_D22_S362...2.	0.625309	0.625309	0.625309	0	0	6.23467	3.12327	1.28273
SS2_2018_700S_D23_S370...2.	0.51938	5.31445	4.98395	0	0	4.49455	0.51938	0
SS2_2018_700S_D24_S378...2.	0	5.58948	0	0	0	4.47693	4.87316	0.886098
SS2_2018_700S_D3_S210...2.	0.618224	0.618224	5.05449	0	0	4.44091	4.03629	0
SS2_2018_700S_D4_S218...2.	0	0.833021	4.88527	0.833021	0	2.01508	4.6417	0
SS2_2018_700S_D5_S226...2.	0.697477	5.50167	1.39278	1.95332	0.697477	1.61636	1.10438	0
SS2_2018_700S_D6_S234...2.	0	4.43876	4.68176	0	0	5.94158	3.61707	0
SS2_2018_700S_D7_S242...2.	4.3207	6.07084	0.708594	2.10632	0	6.28058	6.02952	0
SS2_2018_700S_D8_S250...2.	0.661682	5.31163	5.25449	0	0	4.26765	0	0
SS2_2018_700S_E1_S3...2.	0.523137	3.6406	5.46989	0	0	5.03871	0.864839	0
SS2_2018_700S_E10_S75...2.	0	1.04352	1.3241	0	0	5.55485	0	0
SS2_2018_700S_E11_S83...2.	5.80438	5.36139	1.6564	0	0	6.96506	1.1379	0
SS2_2018_700S_E12_S91...2.	0	0.789301	0	0	0	6.45265	0	0
SS2_2018_700S_E13_S99...2.	0	1.24485	0	0	0	5.88127	4.54027	0
SS2_2018_700S_E14_S107...2.	0.532168	5.63206	0.87765	0	0	6.16683	0.532168	0
SS2_2018_700S_E15_S115...2.	3.54393	6.17813	0	0	0	0.598604	5.14442	0.598604
SS2_2018_700S_E17_S131...2.	0.983219	0.983219	0.607874	0	0	4.71332	0	0
SS2_2018_700S_E19_S147...2.	0	2.42325	4.97643	0	0	5.66612	0	1.11727
SS2_2018_700S_E20_S155...2.	1.03447	5.66141	0	0	0	6.29761	0	4.99656
SS2_2018_700S_E21_S163...2.	0	1.35943	5.84744	0	0	5.97782	0.675315	0
SS2_2018_700S_E22_S171...2.	0	5.63644	0.987124	0	0	6.00399	0	0.610717
SS2_2018_700S_E24_S187...2.	0	5.70085	0	0	4.50182	6.34313	5.04443	0
SS2_2018_700S_E3_S19...2.	4.08334	5.89758	0	0	0	6.16308	0.784211	0
SS2_2018_700S_E4_S27...2.	0	6.05132	1.61033	0	0	5.46917	0.588281	0
SS2_2018_700S_E6_S43...2.	4.02793	5.8813	0.937414	0	0	6.06496	0	0
SS2_2018_700S_E7_S51...2.	0	1.26338	4.93349	2.04979	0	6.14276	0.612904	4.73913
SS2_2018_700S_E8_S59...2.	0	4.42767	4.90493	0	0	5.29614	0.946206	0
SS2_2018_700S_F11_S275...2.	0	5.86696	5.69339	0	0	3.83693	0	0
SS2_2018_700S_F12_S283...2.	0.660119	5.47827	1.05433	0	0	5.06902	0	0
SS2_2018_700S_F13_S291...2.	2.57886	4.45754	0	0	0	6.50637	5.45221	2.01452
SS2_2018_700S_F15_S307...2.	0	5.74022	0	0	3.37059	2.01272	3.47623	0
SS2_2018_700S_F16_S315...2.	0	5.4676	0.781789	0	0	4.71169	0	0
SS2_2018_700S_F17_S323...2.	0	0.622419	1.00315	0	0	5.78847	0	0
SS2_2018_700S_F18_S331...2.	0	5.30961	0	0.607125	0.607125	5.55059	0.607125	0
SS2_2018_700S_F19_S339...2.	0	4.23589	4.50494	0	4.21186	3.59162	1.77911	0.599255
SS2_2018_700S_F20_S347...2.	5.05868	0.735246	5.34478	0.735246	0	4.7357	1.4488	0.735246
SS2_2018_700S_F21_S355...2.	0	0	1.30023	0	0	4.53388	0	0
SS2_2018_700S_F24_S379...2.	0	0.851623	1.30478	0	0	5.62187	0	0
SS2_2018_700S_F4_S219...2.	0.561592	4.33528	4.43834	3.28158	0	5.83354	3.46235	0
SS2_2018_700S_F5_S227...2.	0	0.965839	0.965839	2.84896	0	6.48222	0	0
SS2_2018_700S_F6_S235...2.	0	4.19934	5.79878	0	0	5.60749	4.04427	0
SS2_2018_700S_F8_S251...2.	0	5.02352	0	0.742788	0	5.626	0	0
SS2_2018_700S_F9_S259...2.	0	0.579862	4.93663	0	0	5.0636	0	0.579862
SS2_2018_700S_G1_S4...2.	1.23579	4.21242	5.11062	1.23579	0	5.36876	0	0
SS2_2018_700S_G12_S92...2.	5.21427	4.81363	4.73479	0.938604	0	5.71867	0	0.938604
SS2_2018_700S_G13_S100...2.	0	0.921334	1.39259	1.95311	0	5.27104	0.921334	0
SS2_2018_700S_G14_S108...2.	0	1.56174	1.79556	2.14409	0	6.30028	0	1.25602
SS2_2018_700S_G15_S116...2.	4.44341	5.33554	4.53382	1.30371	0	5.1721	0	1.02554
SS2_2018_700S_G16_S124...2.	5.21767	5.1372	0.499821	1.82252	0	6.13282	0.499821	4.49797
SS2_2018_700S_G18_S140...2.	0	5.55561	0.592105	1.44248	0.592105	5.52389	5.13953	0
SS2_2018_700S_G19_S148...2.	0	0.972635	5.07351	0.972635	0	6.19514	1.78082	0.600183
SS2_2018_700S_G2_S12...2.	0	4.20135	0.53939	2.18206	0	6.42187	5.18753	0.887859
SS2_2018_700S_G21_S164...2.	0	0	5.41591	1.977	0	1.20384	0.575283	0.575283
SS2_2018_700S_G23_S180...2.	0.507749	0.8429	4.8827	2.19038	0	1.29368	0.507749	0.507749
SS2_2018_700S_G24_S188...2.	0.575994	4.07139	4.36805	0.939146	0	5.42442	0	4.9391
SS2_2018_700S_G3_S20...2.	0.690072	4.50477	1.38168	2.07405	0	5.55069	1.09451	0
SS2_2018_700S_G6_S44...2.	4.44066	5.35231	1.12165	2.10957	0	5.82421	0	4.37772
SS2_2018_700S_G7_S52...2.	0	1.25018	1.25018	3.25462	0	5.01369	0	0
SS2_2018_700S_G8_S60...2.	0	1.19974	0.934593	0.934593	0	5.79306	0.934593	0.572723
SS2_2018_700S_G9_S68...2.	0.559013	5.5698	5.82533	1.38524	0	5.21354	0.559013	4.4324
SS2_2018_700S_H10_S268...2.	0	5.59139	5.86379	0	0	5.03457	0	4.34791
SS2_2018_700S_H18_S332...2.	0	5.07623	0	0	0	6.09413	4.93457	0.696841
SS2_2018_700S_H19_S340...2.	0	5.3174	0.818824	0	0	6.47912	1.2629	0
SS2_2018_700S_H20_S348...2.	0	5.23592	4.72452	0	0	5.61024	0	4.99434
SS2_2018_700S_H24_S380...2.	3.45675	5.09295	0	0	0	5.97332	0	0

## Sheet: Fig. 2b
mmp25a (nUMI)		mmp25b (nUMI)		mmp2 (nUMI)		mmp9 (nUMI)		mmp14a (nUMI)		mmp14b (nUMI)
WT	gpr124 MO	WT	gpr124 MO	WT	gpr124 MO	WT	gpr124 MO	WT	gpr124 MO	WT	gpr124 MO
0	0	0.613536	0	4.65964	3.84754	0.99099	1.12667	0	0	5.85535	6.06756
3.25551	0	4.54858	4.04072	1.12419	4.08679	0.712395	0.369448	0	0.369448	5.23088	5.19666
0	0	0	2.73321	2.14064	4.13048	0.728572	0.288533	2.20176	0	6.22965	5.17197
0	0	1.73945	0.410806	4.22654	0.410806	0	4.63584	3.48695	4.35302	6.03315	6.22651
1.2752	0.314118	5.05542	0	5.33442	5.22319	3.35468	0.314118	0	0	5.85041	5.89553
0	0.314423	0	4.64518	4.66391	0.314423	0.871873	0	0	0	5.82836	5.90877
0	0	0.276083	0.630372	4.0753	0.364056	0	0.840474	0	0	3.7151	6.16392
5.34364	0	5.66593	0	0.352991	5.22089	0	0.985339	0	0	5.65562	5.58858
0	0	0.320598	3.79619	5.14212	4.21835	1.18409	1.44659	0	0	5.69224	6.04966
0.603192	0	5.97704	0.597822	0.603192	3.96164	0	0	0	0	6.20513	4.85696
0	0	4.51679	0.524412	5.10573	5.2538	0.322393	0	0	0	5.27698	5.34995
1.43869	0	0	4.10631	5.21347	4.11892	0	1.07381	0	0	6.08405	5.47049
1.85349	0	0	0	4.37674	3.74797	0.730644	0	0	0	4.87708	5.19602
0	0	0	4.09285	5.49492	4.09285	0	0.541404	0	0	5.80309	6.46208
0	0	4.91119	0	5.63562	5.48718	0.924384	0.859947	0	0	5.75159	5.69528
3.92649	0	4.33719	0	0	0.734962	0.469468	0.734962	0	4.8935	4.72774	6.3211
0	0.348005	5.50405	0	4.81244	0	1.67864	1.55733	0	0	5.21857	5.2621
5.10609	0	5.06659	0.765625	1.6602	5.11589	1.72551	1.72301	3.8976	0	6.09039	6.41269
4.69106	0	5.26535	4.47714	3.50278	4.90231	2.07367	0	0	0	5.86464	5.71708
5.4859	4.05094	5.7469	0	0.356471	4.73042	0.356471	0	0	0	6.0348	4.31452
0	0	5.68051	0	4.16132	0	0.890099	0	0	0	5.09935	2.59598
0	0	0	0	5.43773	4.5041	0	0	0	4.79753	4.88837	5.53229
4.92568		5.15303		0		1.36891		0		5.73573
0		0.311365		5.11045		0.548454		0		5.44771
0		0		4.4593		0.619806		0		4.2921
4.44523		0		3.59323		0.712825		0		2.43339
0		5.04593		4.78945		0.667872		0		5.27449
0		0.643202		5.55035		0		0		4.39849
0		0		3.13187		0.767101		2.432		5.21088
0.429446		2.00645		4.56376		4.86964		0		5.36325
2.97634		3.90576		1.66695		2.97634		0		5.77827
3.69616		4.32818		3.54458		6.05541		2.14665		4.6163

## Sheet: Fig. 2e
Number of CtA sprouts at 38 hpf
mmp25a-/-;-b+/-	mmp25a/b-/-	mmp25a/b-/- + mmp25b RNA	mmp25a/b-/- + ΔZn2+BD RNA	mmp25a/b-/- + Zn2+BDH-A RNA
8	0	2	1	2
8	0	3	2	1
8	1	4	3	6
9	0	4	3	4
8	2	6	0	1
8	3	3	4	3
8	0	3	3	3
7	2	4	2	1
9	1	2	0	1
9	2	6	1	1
8	1	7	1	4
6	1	5	0	0
9	0	2	0	1
9	0	1	0	2
10		0	0	0
		5	1	0
		6	0	0
		5	1	0
			3	1
			1
			2
			3

## Sheet: Fig. 2g
Number of CtAs at 48 hpf
mmp25a-/-;-b+/-	mmp25a/b-/- + control MO	mmp25a/b-/- + lama1 MO	mmp25a/b-/- + lama2 MO	mmp25a/b-/- + lama4 MO	mmp25a/b-/- + lama5 MO	mmp25a/b-/- + lamb1a MO	mmp25a/b-/- + lamc1 MO
14	9	14	9	11	9	13	13
14	8	14	8	9	9	13	10
14	8	14	7	8	7	9	7
13	7	14	7	8	7	8	11
13	7	13	7	7	7	7	8
13	7	13	7	7	6	10	5
13	7	12	7	6	6	8	8
13	7	11	6	6	6	10	7
12	7	10	6	6	5	8	8
14	6	8	5	6	5	12	10
14	6	11	4	6	5	7	7
13	6	12	6	5	4	7	7
13	6	12	7	4	4	6	10
14	6	7	4	4	3	7	7
12	6	12	5	5	3	8	9
13	5	11	6	6	7	9	6
12	4	13	6	4	5	10	11
12	6	11	7	6	6	9	9
13	6	11	7	5	5	13	11
13	5	10	6	4	7	6	13
13	5	11	4		6		10
14	8	14	6		5		10
13	4	12	6		8
14	3		7		5
14	5		8		7
14	5				5
14	3				5
14	4
14	7
13	5
12	9
	6
	6
	8
	2
	8
	5
	2
	6
