# Supplementary material for: A brain-specific angiogenic mechanism enabled by tip cell specialization
Source: Nature. 2024 Apr 3;628(8009):863–71. doi: 10.1038/s41586-024-07283-6 (PMC11041701; doi:10.1038/s41586-024-07283-6)
Supplement: Supplementary file 13 — Source Data Fig. 3 [file 41586_2024_7283_MOESM13_ESM.xlsx]

## Sheet: Fig. 3h
Number of CtAs at 48 hpf
mmp25a-/-;-b+/-	mmp25a/b-/-	mmp25a/b-/- + col4a1 sgRNAs	mmp25a/b-/- + col4a2 sgRNAs	mmp25a/b-/- + col4a3 sgRNAs	mmp25a/b-/- + col4a4 sgRNAs	mmp25a/b-/- + col4a5 sgRNAs	mmp25a/b-/- + col4a6 sgRNAs
13	3	4	3	4	4	14	13
14	7	8	8	5	6	13	11
13	7	6	5	6	7	11	11
14	6	7	4	6	7	13	11
14	8	9	6	5	6	13	13
14	7	6	7	7	4	10	12
14	8	4	4	5	2	8	11
13	9	5	5	7	8	9	13
14	7	6	3	4	6	10	13
14	8	3	3	3	5	11	9
14	7	4	6	2	5	9	10
12	5	5	4	3	3		12
14	8	5	4	4	5		11
13	8	4	4	4	4		12
13	7	5	4	3			13
13	6	7	2	4
14	5	6	6	4
13	6	4		4
14	5	8
12	4	6
13	3	2
14	5	4
14	5	5
13	4	4
14	4	6
14	3	6
13	5	5
13	5	3
14	3	6
13	6
13	4
14
13

## Sheet: Fig. 3i
Number of CtAs at 48 hpf
WT	mmp25a-/-;mmp25b-/-	mmp25a-/-; mmp25b-/-; col4a5+/-	mmp25a-/-; mmp25b-/-; col4a5-/-
13	2	4	11
12	4	5	12
14	4	7	13
11	6	6	9
14	3	9	10
13	3	7	11
14	6	10	10
		11	11
		5
		8
		9
		8
		6
		6
		9
		12
		10
		7
