# Supplementary material for: A brain-specific angiogenic mechanism enabled by tip cell specialization
Source: Nature. 2024 Apr 3;628(8009):863–71. doi: 10.1038/s41586-024-07283-6 (PMC11041701; doi:10.1038/s41586-024-07283-6)
Supplement: Supplementary file 14 — Source Data Fig. 4 [file 41586_2024_7283_MOESM14_ESM.xlsx]

## Sheet: Fig. 4a
Number of CtAs at 48 hpf
WT	gpr124-/-	gpr124-/- + col4a5 MO	gpr124-/- + col4a6 MO	gpr124-/- + col4a5; -6 MO	gpr124-/-; col4a5-/-
14	0	5	5	6	3
14	2	5	7	8	4
14	1	4	4	7	6
14	1	7	9	6	7
13	1	7	5	9	6
14	1	7	6	10	4
14	0	6	9	7	4
13	0	8	5	7	6
14	0	8	5	7	5
12	0	6	7	9	9
14	2	3	5	5	7
14	1	6	6	9	6
14	1	7	4	7	6
13	0	9	7	4	5
15	0	6	6	8	4
14	1	4	9		3
14	0	5	4		4
12	2	9	11
12	0	9	8
13	1
12	0
13	1
13	0
10	0
13	0
14	0
13	3
12	2
12	3
13	2
12	0
14	0
	0
	0
	4
	0
	0
	2

## Sheet: Fig. 4b
	Number of sprouts
	7xTCF:GFP+	7xTCF:GFP-	Total
WT	68	1	69
gpr124-/- + col4a5 MO	7	58	65
gpr124-/- + col4a6 MO	9	92	101
gpr124-/- + col4a5 and -6 MO	2	91	93
	Proportion spouts (%)
	7xTCF:GFP+	7xTCF:GFP-	Total
WT	98.5507	1.44928	100
gpr124-/- + col4a5 MO	10.7692	89.2308	100
gpr124-/- + col4a6 MO	8.91089	91.0891	100
gpr124-/- + col4a5 and -6 MO	2.15054	97.8495	100

## Sheet: Fig. 4c
	Number of sprouts
	slc2a1a+sprouts	slc2a1a- sprouts	Total
WT	81	1	82
gpr124-/- + col4a5 MO	0	18	18
gpr124-/- + col4a6 MO	0	63	63
gpr124-/- + col4a5 and -6 MO	0	39	39
	Proportion of spouts (%)
	slc2a1a+sprouts	slc2a1a- sprouts	Total
WT	98.7805	1.21951	100
gpr124-/- + col4a5 MO	0	100	100
gpr124-/- + col4a6 MO	0	100	100
gpr124-/- + col4a5 and -6 MO	0	100	100

## Sheet: Fig. 4d
	Number of spouts
	Lumenized sprouts	Non lumenized sprouts	Total
WT	167	11	178
gpr124-/- + col4a5 MO	127	42	169
gpr124-/- + col4a6 MO	76	27	103
gpr124-/- + col4a5 and -6 MO	76	12	88
	Proportion of spouts (%)
	Lumenized sprouts	Non-lumenized sprouts	Total
WT	93.8202	6.17978	100
gpr124-/- + col4a5 MO	75.1479	24.8521	100
gpr124-/- + col4a6 MO	73.7864	26.2136	100
gpr124-/- + col4a5 and -6 MO	86.3636	13.6364	100

## Sheet: Fig. 4f
Normalized signal intensity				Normalized signal intensity
Neuropil (ventral)				Gray matter (dorsal)
WT	gpr124-/- + col4a5 MO	gpr124-/-; col4a5-/-		WT	gpr124-/- + col4a5 MO	gpr124-/-; col4a5-/-
4.25701	5.85419	3.18816		2.10592	2.82268	1.26977
2.64005	7.21285	2.78136		1.49204	3.57485	1.8172
4.30136	5.49385	8.62679		1.98861	3.00499	4.14084
2.37487	7.77791	7.17115		1.33847	4.23095	3.18634
3.54083	4.61499	5.9091		1.79479	2.35536	2.83705
3.82253	6.93507	5.38929		1.88111	3.74094	2.25226
2.86901	7.41717	4.45898		1.7877	2.98345	2.33893
3.60846	4.84492	7.82084		1.76899	3.03243	3.04999
	6.88456				3.16962
	10.9938				4.95108
	5.10428				3.08707

## Sheet: Fig. 4g
Number of sprouts at 36 hpf
	WT			col4a5 MO			col4a6 MO			col4a5 and -6 MO
Clutch	7xTCF:GFP+	7xTCF:GFP-	Total	7xTCF:GFP+	7xTCF:GFP-	Total	7xTCF:GFP+	7xTCF:GFP-	Total	7xTCF:GFP+	7xTCF:GFP-	Total
1	32	1	33	21	6	27	17	2	19	19	5	24
2	25	1	26	19	5	24	25	2	27	8	1	9
3	26	0	26	38	3	41	29	2	31	8	2	10
4	23	0	23	31	4	35	29	5	34	31	1	32
5	32	0	32	28	7	35	21	4	25	21	12	33
6	23	0	23	24	7	31	18	3	21	21	4	25
Proportion of Wnt negative sprouts at 36 hpf (%)
Clutch	WT	col4a5 MO	col4a6 MO	col4a5 and -6 MO
1	3.0303	22.2222	10.5263	20.8333
2	3.84615	20.8333	7.40741	11.1111
3	0	7.31707	6.45161	20
4	0	11.4286	14.7059	3.125
5	0	20	16	36.3636
6	0	22.5806	14.2857	16
