# Supplementary material for: A brain-specific angiogenic mechanism enabled by tip cell specialization
Source: Nature. 2024 Apr 3;628(8009):863–71. doi: 10.1038/s41586-024-07283-6 (PMC11041701; doi:10.1038/s41586-024-07283-6)
Supplement: Supplementary file 15 — Source Data Extended Data Fig. 1 [file 41586_2024_7283_MOESM15_ESM.xlsx]

## Sheet: Ext Fig. 1a
Number of CtA sprouts at 36 hpf
WT	wnt7aa-/-	gpr124-/-	reck-/-
8	1	0	0
9	0	0	0
8	0	0	0
6	1	0	0
7	1	0	0
9	0	0	0
8	0	0	0
8	1	0	0
7	0	0	0
8	1	0	0
9	0	0	0
7	1	0	0
9	1	0	0
8	0	0	0
9	0	0	0
9	2	0	0
8	1	0	0
8	0	0	0
9	0	0	0
8	0	0	0
		0	0
		0	0
		0	0
		0	0
		0
		0
		0
		0
		0

## Sheet: Ext Fig. 1b
Number
	WT	gpr124 MO
Becomes intraneural branch TC	2	4
remains stalk cell	6	8
Total	8	12
Proportion (%)
	WT	gpr124 MO
Becomes intraneural branch TC	25	33
remains stalk cell	75	67
Total	100	100

## Sheet: Ext Fig. 1c
Normalized count (nUMI) matrix Heatmap
	SS2_2018_700S_A10_S73...2.	SS2_2018_700S_A18_S137...2.	SS2_2018_700S_A19_S145...2.	SS2_2018_700S_A9_S65...2.	SS2_2018_700S_B16_S313...2.	SS2_2018_700S_B17_S321...2.	SS2_2018_700S_B18_S329...2.	SS2_2018_700S_B19_S337...2.	SS2_2018_700S_B22_S361...2.	SS2_2018_700S_B23_S369...2.	SS2_2018_700S_B8_S249...2.	SS2_2018_700S_C1_S2...2.	SS2_2018_700S_C11_S82...2.	SS2_2018_700S_C12_S90...2.	SS2_2018_700S_C13_S98...2.	SS2_2018_700S_C14_S106...2.	SS2_2018_700S_C15_S114...2.	SS2_2018_700S_C17_S130...2.	SS2_2018_700S_C23_S178...2.	SS2_2018_700S_C24_S186...2.	SS2_2018_700S_C3_S18...2.	SS2_2018_700S_C5_S34...2.	SS2_2018_700S_C6_S42...2.	SS2_2018_700S_D13_S290...2.	SS2_2018_700S_D14_S298...2.	SS2_2018_700S_D17_S322...2.	SS2_2018_700S_D2_S202...2.	SS2_2018_700S_D20_S346...2.	SS2_2018_700S_D21_S354...2.	SS2_2018_700S_D24_S378...2.	SS2_2018_700S_D6_S234...2.	SS2_2018_700S_D7_S242...2.	SS2_2018_700S_E14_S107...2.	SS2_2018_700S_E15_S115...2.	SS2_2018_700S_E20_S155...2.	SS2_2018_700S_E22_S171...2.	SS2_2018_700S_E24_S187...2.	SS2_2018_700S_E3_S19...2.	SS2_2018_700S_E6_S43...2.	SS2_2018_700S_F13_S291...2.	SS2_2018_700S_F15_S307...2.	SS2_2018_700S_F18_S331...2.	SS2_2018_700S_G12_S92...2.	SS2_2018_700S_G18_S140...2.	SS2_2018_700S_G3_S20...2.	SS2_2018_700S_G6_S44...2.	SS2_2018_700S_G9_S68...2.	SS2_2018_700S_H10_S268...2.	SS2_2018_700S_H18_S332...2.
igfbp1a	6.25418	6.64032	6.62573	6.92998	7.14964	6.83962	7.2193	7.25043	7.06926	7.16036	6.76848	6.86192	6.99177	6.56366	6.87713	6.72643	7.35856	7.14867	6.91193	6.28815	6.99519	6.35703	7.14769	6.87119	6.70915	6.98405	7.4845	7.22038	6.18117	7.22748	7.26804	7.11066	7.03935	6.96205	5.93071	7.02605	6.41238	6.04619	6.99812	6.6979	7.34987	7.13321	6.17132	6.27154	7.13271	7.27498	5.9863	5.9268	7.28185
itga4	5.31446	1.03261	6.00279	6.40578	4.89746	5.52031	6.12727	6.16004	4.87732	6.057	5.47135	5.42214	4.02128	4.8857	5.2206	5.8349	6.25114	6.39696	6.39922	1.8007	5.8354	1.03788	6.63854	5.53882	6.29905	1.77769	4.29225	6.51653	5.39921	6.39655	1.27752	5.98642	5.71415	5.27002	1.53196	4.91649	6.40714	3.25826	4.73285	5.93014	5.59468	0.607125	6.33304	5.27647	3.90599	2.86558	6.02868	5.88524	0.696841
fabp11a	5.89174	4.3194	6.43642	6.37109	6.25375	6.54089	6.75135	6.47854	6.2074	5.88345	2.6407	4.50541	4.02128	5.05315	5.33986	5.77317	5.30336	3.68728	6.52134	5.94218	6.33352	5.21785	6.57943	6.29611	6.40737	5.29885	6.80087	6.71249	2.62307	7.04634	3.46739	6.92732	6.28618	6.43858	5.43598	4.49294	6.35649	3.53628	6.44343	6.51963	4.44603	3.51366	6.42668	5.41502	4.90654	6.04063	5.20123	5.18779	4.76948
kdrl	6.58524	6.77841	6.45309	7.62623	6.66093	6.897	6.10514	6.33548	6.71563	7.15088	6.75478	6.41164	7.11354	6.3121	5.80702	6.60126	7.0623	6.86633	7.24265	5.87554	6.86026	6.35386	7.29794	7.23917	6.57336	6.80586	7.33615	6.47085	7.10489	7.07086	6.84808	7.53998	7.23813	6.706	6.60058	6.73467	7.34244	6.74518	7.06335	7.24677	6.95577	7.12786	7.68671	6.83601	6.23996	6.7701	7.02168	6.99607	7.14623
sema3ga	4.11883	5.02981	5.20481	3.72652	4.718	0.66011	5.87751	5.92161	6.01724	2.0123	3.59778	5.4431	0.682128	5.7719	4.8225	5.52243	5.82659	3.92036	5.59765	5.43751	6.31836	4.91651	6.00424	0.837007	5.6614	5.49188	4.3456	4.83177	5.35404	4.52441	5.26898	5.64732	6.44659	5.42223	6.13483	5.16617	5.68366	3.63524	5.70386	6.28904	5.49773	5.51425	6.13491	4.43322	6.05764	3.64436	5.42904	5.21581	6.32272
spry4	5.68138	4.92605	0.874971	5.28714	5.8404	6.00138	5.33045	2.00524	2.09062	6.08321	5.69365	5.85173	4.53195	5.82078	1.49796	5.84517	4.59701	4.20308	5.35827	5.73893	5.69963	1.23284	5.88157	1.28617	5.65014	6.06078	6.52977	5.96576	5.74599	6.13753	5.77952	5.47295	6.44993	5.65099	6.73209	5.62739	6.50516	0	4.99055	6.33328	5.88844	5.93397	5.816	4.22019	0.690072	1.12165	0	1.80629	5.17212
mmp25b	4.08761	4.22702	5.90859	5.29086	5.69117	5.4625	5.52404	5.58104	6.04492	6.37309	3.25278	5.87294	0.682128	4.57461	1.49796	4.98185	4.1403	1.38506	6.01785	5.53897	5.61454	5.30907	6.36396	4.89716	0	5.64785	6.04682	5.76644	1.55987	5.58948	4.43876	6.07084	5.63206	6.17813	5.66141	5.63644	5.70085	5.89758	5.8813	4.45754	5.74022	5.30961	4.81363	5.55561	4.50477	5.35231	5.5698	5.59139	5.07623
dll4	6.36635	6.09186	6.50881	6.50315	6.2952	6.71507	6.79381	6.34681	6.05952	7.00108	6.50891	6.61305	6.31293	6.23843	6.44635	5.97885	6.95842	7.14749	6.99107	7.02758	1.92103	5.88659	6.84366	5.15061	6.64844	6.52487	6.27091	5.80577	6.65408	7.06722	6.25601	6.34957	7.02007	6.26128	7.03236	5.62436	6.70643	2.23374	6.08815	6.76193	6.13881	5.93176	6.84619	5.10092	6.77604	6.02323	6.05713	5.87814	6.2339
tshz1	5.14604	5.20643	4.57284	1.54436	5.54118	0	4.94422	5.65962	1.01974	4.54496	0	4.73574	5.69165	4.42585	4.68812	0.534193	5.15405	0.915306	6.46334	4.75183	5.65243	5.80762	5.51644	6.39048	5.37363	5.09519	5.39088	5.49495	0	5.64138	4.42852	5.06742	6.02281	5.52207	1.53196	5.45243	6.03148	0.784211	5.57707	3.02	0	5.03042	5.6389	5.1903	5.4144	5.01773	5.63606	5.45975	5.64214
lama4	6.17349	6.18548	1.77424	6.39967	4.32106	6.18868	6.43069	5.91296	6.26633	6.32639	4.59779	5.95634	6.13909	6.29937	4.34893	5.07433	4.86362	5.31403	4.74582	5.84675	6.21373	2.57679	6.67609	5.70665	6.3147	5.77514	6.07486	6.70803	1.18017	6.32513	5.2996	6.35137	6.28749	5.62177	5.65508	6.09718	6.78	5.89758	5.82558	6.82121	6.33121	5.3697	6.02641	4.78537	7.09799	6.30906	6.59267	6.46468	6.88878
palm1b	5.12379	6.21964	4.4252	3.82769	5.26077	5.64014	5.93217	6.28136	5.44425	5.43209	5.82077	6.31431	6.22979	5.5669	6.10886	6.33334	5.26651	2.94288	6.05626	5.07415	5.62031	4.96855	1.92375	5.66443	5.43164	5.2134	5.26967	5.56392	4.79174	5.81294	5.82129	5.91668	6.06121	5.70699	1.03447	5.93294	1.06851	5.90085	6.28003	6.19588	5.7877	3.40884	4.08371	5.48444	6.3074	5.23267	4.90017	4.55518	5.63856
csrp2	6.25297	5.93422	5.16964	6.02161	6.26428	5.21635	4.99979	6.09881	5.97535	6.23068	5.92407	6.20432	6.13275	5.48803	5.89204	6.11875	5.7601	4.89993	6.0345	6.11102	6.1781	4.99771	5.94287	6.45738	4.8659	5.95398	5.95506	5.57091	5.7043	5.69073	5.5498	5.61779	5.69779	6.07244	6.764	6.42377	5.41428	5.59877	6.11938	6.17413	6.74693	5.88874	5.53701	6.42673	4.99783	6.0934	6.22908	6.43247	3.00274
neurl1b	4.32213	5.70974	4.99637	5.82682	4.93111	0	4.87777	5.84788	3.34898	1.23261	5.89842	5.08367	5.84437	5.04282	4.8225	5.10478	4.93584	5.59493	5.94637	5.12694	5.66168	1.03788	1.16079	5.45287	5.59585	4.98939	4.92906	5.32762	3.83078	5.99192	4.5541	5.72092	6.75401	4.90831	1.53196	4.27259	6.50612	4.96068	5.71416	5.59171	4.62002	5.75527	5.88542	6.14998	5.96256	1.12165	5.60348	5.43786	6.32272
adra1aa	4.9389	5.43835	5.39957	6.45449	5.212	5.63012	4.16143	6.10061	5.89814	5.04807	3.25278	1.5538	5.74623	5.50562	2.17625	5.98598	5.80856	4.9542	5.95037	5.1852	6.15587	1.76848	6.21052	0.837007	6.92284	4.67765	6.27846	5.97975	2.44435	2.39603	6.26425	5.90269	5.67636	5.75485	6.27054	5.17573	6.21671	1.51996	6.21852	6.19918	4.39402	5.28452	5.99589	5.09599	1.09451	3.90485	4.94381	4.63236	6.17697
mpped2a	5.51593	4.46126	5.55983	6.00539	5.35171	5.47433	1.61151	5.06056	4.65944	6.66689	6.43952	6.1248	0.682128	5.83812	5.81999	0.880514	4.84472	5.00567	6.33071	5.38264	5.38795	4.87563	4.90335	5.16568	1.85099	5.4885	5.04523	5.08778	5.41271	5.36993	5.73872	5.70388	5.75947	5.58861	1.03447	5.5221	5.9419	0.784211	3.22196	2.11737	5.81062	4.77001	5.94829	0.961486	4.54778	5.14614	5.88122	5.75714	0
ywhabl	6.42929	5.97946	6.50568	6.64598	6.04683	6.50936	6.82042	6.65669	6.60442	6.59312	6.52466	6.36324	6.68961	6.38524	6.5874	6.1907	6.75321	6.36912	6.17139	6.68039	6.38755	6.36647	6.75405	6.09195	6.40914	6.68036	6.61116	6.37116	6.36003	6.88507	6.48701	6.63456	6.54317	6.67235	4.07815	6.40307	6.29728	6.61999	6.66329	6.54796	6.37449	6.29251	6.45032	6.13084	6.32357	6.38344	6.49913	6.62538	6.77009
cd81b	6.27693	5.85107	6.27372	4.10588	6.44715	4.7125	5.99904	6.49324	6.10997	5.96571	1.7467	6.33247	6.22399	6.16905	5.94798	6.37509	4.62116	4.18043	6.02528	5.55306	5.9042	4.833	6.3123	4.91172	4.61324	6.29486	6.40539	6.53397	6.4181	2.51811	5.86628	6.20021	5.89205	6.5981	2.61706	5.39297	6.26873	5.87108	6.05954	6.28299	5.27007	6.08932	5.93603	6.0969	5.57736	4.53379	0.915446	0	6.47971
spred2b	4.77233	2.77694	4.90739	0	2.80863	2.88089	4.89292	4.88256	4.74004	3.68595	1.51551	1.29852	4.89798	1.85043	1.95684	5.17508	4.42399	0.915306	2.46138	0.893624	5.46485	4.31129	5.46829	4.40898	5.52996	0.598487	4.94345	4.35485	0	5.13963	3.80647	3.76761	5.32184	4.25794	6.10695	5.0862	2.93578	1.93923	2.59726	5.3912	5.15846	5.50411	0	0.961486	0	2.22782	4.90017	4.8732	2.57176
CABZ01030107.1	6.02362	4.92167	5.43984	2.35905	5.76282	5.15353	6.11848	5.54087	5.88837	5.52345	6.02631	5.99025	2.37777	4.99677	6.01801	5.77536	5.62538	1.9445	5.5571	6.07348	4.73023	5.11016	5.89172	3.3266	5.6614	1.24072	5.10167	5.98206	4.99431	5.98477	6.07308	5.82663	5.74833	1.77791	5.2354	3.90845	6.02534	4.56699	5.05697	5.11606	5.61849	5.87241	5.9584	6.03505	5.34098	2.42918	3.87502	3.78977	4.91259
slco1d1	0.815432	4.82004	4.67572	6.3006	5.57303	5.21127	5.6047	5.83151	5.45567	5.09383	0	4.80788	5.73048	5.04628	1.28216	1.5108	1.23092	4.57309	5.11445	5.24024	6.46471	0.795469	5.65862	0.837007	5.97857	5.88805	5.82781	5.22477	4.99431	5.52909	1.27752	5.35352	6.08868	5.4186	1.53196	5.05984	0.821549	5.38859	6.07036	5.83272	5.08097	6.47812	5.92777	5.65933	0.690072	5.40948	5.58678	5.52267	2.89734
sox7	6.57123	6.1929	5.28944	6.43102	6.08721	6.71846	6.28111	6.43953	6.12753	6.64185	6.43002	6.19458	6.5599	6.39245	6.60401	5.51393	6.58907	4.92199	6.32387	6.63211	6.42773	5.8849	6.9479	6.55702	5.61558	6.80222	6.59074	6.86009	6.04837	6.53195	5.98157	6.39191	5.42911	6.5347	6.47181	6.36759	6.64124	6.70953	6.31436	6.08021	6.4387	6.13557	5.52467	6.58698	6.56473	6.68589	6.85873	7.20543	6.4996
rasgrp3	5.12379	5.00183	1.50341	5.89808	5.24639	1.05432	1.38824	5.47912	4.73227	5.84669	5.49107	5.76873	5.06557	4.43225	3.16004	4.4005	5.41723	5.47064	5.51791	5.12265	5.47155	5.76281	5.90376	0	0.729106	0.970297	5.7512	5.01762	4.73397	5.94823	4.43876	5.73767	0	0.598604	1.53196	5.81966	5.37671	6.14282	1.58585	5.56096	2.01272	6.02279	5.68224	1.44248	1.38168	3.61694	3.12322	2.41373	5.14899
apc	5.60323	5.08353	5.78972	6.09567	5.68184	6.05982	5.15007	4.5369	5.42881	3.53259	6.1599	4.82513	5.63391	5.95453	4.48505	5.67641	5.96644	5.87048	4.91103	4.2426	4.02716	6.36751	6.01501	5.21668	5.72292	3.7172	6.37343	5.56041	6.09688	5.29413	5.37427	6.04918	7.13615	5.78804	1.86266	4.79189	5.58826	5.69934	5.05201	5.231	6.25738	4.54899	5.8457	5.38214	6.10088	5.93963	6.48208	6.29214	5.76625
sat1a.2	5.53351	5.24212	5.18933	5.78467	5.86931	5.66312	5.94012	6.106	6.04282	5.69263	5.57977	5.07704	5.59832	5.52718	5.76709	5.81615	5.55759	5.79138	6.30025	5.87756	4.97384	5.35605	6.09555	3.51857	5.74031	5.76492	6.0325	6.23024	5.85295	6.66218	5.82639	6.27282	5.77703	6.06675	2.85201	5.42314	6.18703	5.86095	5.73696	5.87009	5.51092	5.61347	6.0633	5.27647	5.93666	4.94676	5.8472	6.0718	5.64214
prdm1a	1.68835	4.96044	5.97474	5.7937	5.53758	1.33632	6.86952	6.74273	6.68288	4.95548	4.69975	5.74515	2.06008	6.27645	5.82769	6.02939	6.78523	5.03532	6.57829	6.26095	5.76319	5.43859	6.73945	5.22023	6.60871	6.04731	6.01063	7.02351	5.44892	6.90385	6.2773	5.70388	4.99142	6.3567	2.30937	5.32976	6.16853	5.51609	5.92996	4.93493	6.617	5.98778	6.94088	5.54935	5.64985	2.671	5.79161	5.58186	6.51015
mcm4	4.57235	3.31502	0.874971	5.24139	1.04161	0	1.10034	0	0.634587	0	4.74193	0.725394	5.50736	1.14582	0.62494	0.534193	0.793982	0.915306	0	0.543478	0	1.03788	0.548597	0	0.729106	0	0.694056	0	0.560554	0.886098	4.185	0.708594	0.532168	0	1.03447	5.09139	0.821549	0.784211	0	0.964807	0.73266	0.607125	0.938604	1.44248	4.61887	5.52316	0.915446	0	1.39183
mcm2	1.56454	4.89946	1.64797	4.84439	4.54884	0	0.694444	0.58972	1.29712	0	4.63294	0.725394	1.36972	0.42935	1.28216	1.13726	1.53397	0.915306	0.928841	1.15245	4.77145	1.23284	1.6836	0.503633	1.14628	0.970297	0	1.04024	0.560554	0	5.2374	0	0.532168	0	0	0.610717	0.492871	0	0	1.44658	1.15096	0.98219	0.938604	1.23063	0.690072	5.86026	0	0	1.61534
mcm6	1.25855	1.38978	0.530277	0	0.650705	0	0.694444	0	0.634587	0.963221	1.21426	0.954864	4.94781	0.42935	0.62494	0	3.97263	0.915306	0.568597	0.543478	0	0.474829	0	0	0	0	0.694056	0.649688	0.560554	1.34841	5.57628	1.11916	0.532168	0	0	0.987124	0.492871	0	0.574749	0.964807	0	0.607125	0.938604	0	0.690072	5.70756	0.559013	1.26523	0
si:dkey-28n18.9	5.34499	5.81217	4.09017	4.70783	5.256	4.72916	4.90041	4.88863	1.9746	5.96363	4.34082	4.81222	4.96842	5.85823	2.07255	4.88529	5.50969	5.67512	0.568597	5.61543	5.82607	5.9	2.02517	2.02118	1.43976	5.66219	5.60023	1.04024	5.35048	2.09534	5.01214	4.75778	4.19485	0.598604	5.5827	4.76356	0.821549	5.63768	5.18661	1.23443	5.86419	4.95092	1.73505	5.19478	5.16436	5.4141	4.76291	4.47155	1.39183
cdca7a	1.06134	5.1998	4.82105	1.16657	1.04161	0	0.694444	0.958188	0	0	0.781116	0.954864	0	0.958881	1.28216	0.880514	0	0	0	0	0.425149	0.795469	0	0	0	0.598487	0	1.53897	0.917605	0.886098	0	0.708594	0.532168	0.598604	2.30937	0	0.492871	0	0	0	0	1.25432	0.938604	1.23063	5.76218	0	0.915446	0	0.696841
sele	1.25855	1.52969	1.33437	1.3732	4.8697	0	0.694444	0.958188	0	1.23261	1.21426	0.954864	0.682128	4.98584	1.49796	1.34137	1.23092	0	1.40196	1.8007	1.29448	1.23284	1.6836	1.28617	5.51711	0	0	1.32038	1.38794	0	1.27752	1.11916	0	0.970458	2.11076	0.987124	0.492871	4.3309	0.574749	0	1.15096	0.98219	1.86368	0.592105	4.13707	1.82047	0.559013	2.15544	0
BX296562.2	0	0.471748	0	0	2.69147	0	0	0.58972	0	0.963221	0	0	0	2.70422	0.62494	0	0	0	0	0	0	0.795469	0	0	3.50245	0	0	0	0	0	0.621962	0	0	0	0	0	0	2.55775	0.574749	0	0	0	0	0	0	0	0	0	0
mcm3	1.4232	1.65241	0	4.51797	0.650705	1.05432	1.10034	0	0.634587	0.593361	5.62775	0.427078	0	5.78352	1.49796	0	0.793982	1.38506	0.568597	0.893624	4.84911	0.474829	0.548597	0.503633	0	0.598487	1.38766	1.04024	0.560554	0	0.621962	0	0	0.598604	1.53196	0.987124	0	1.21828	0	0	0	4.79795	1.20436	1.23063	1.09451	4.09422	0.559013	1.26523	0
tek	4.72316	5.04157	4.96758	3.26031	3.78632	5.25615	1.94813	1.4384	0.634587	0.963221	4.71046	6.09523	1.36972	1.30326	2.35608	5.56388	0.793982	2.94288	0.568597	5.12694	4.50578	4.52354	1.16079	0	1.14628	1.24072	4.92906	1.04024	6.29422	1.66335	4.6575	1.11916	0.87765	0.598604	0	1.47408	5.38258	5.54906	1.20299	0.594509	0.73266	1.92367	5.11654	5.75074	1.09451	2.33356	5.4024	5.24306	0.696841
fynb	0.815432	0	0	0	0	0	0	0	0	0	0	0.725394	0	0	0	0	0	0	0	0	0	0	0	0	0	0	0	0	0.917605	0	0	0	0	0	0	0	0.492871	0	0	0	0	0	0	0	0	0	0	0	0
plvapb	5.11626	5.09837	4.72654	4.9999	6.45295	4.95054	4.4912	6.21132	1.69216	2.44502	5.3991	2.54325	5.99892	5.61297	4.92215	1.65564	4.98677	2.13862	1.96379	5.06508	6.0175	4.7783	2.20155	6.31286	2.46234	2.0222	2.08103	5.62184	5.52064	2.39603	5.62099	2.42581	0.87765	6.16444	2.74142	2.32818	1.80764	5.0253	6.51954	4.34823	4.40727	2.32108	2.40845	5.49776	6.28542	6.1027	5.41581	5.12929	0.696841
mdka	1.68835	0.471748	1.77424	5.59295	1.04161	5.36682	4.52435	4.72459	5.19307	0.593361	1.51551	0.427078	5.47919	1.66583	0.62494	1.13726	4.28385	5.05461	0.568597	4.50564	0.425149	4.52354	0.90083	1.0866	0.729106	0.970297	1.94747	2.0021	1.55987	1.66335	0.621962	0.708594	0.87765	4.80646	2.30937	0.987124	1.69728	0.784211	4.30418	0.594509	1.67193	4.40683	1.20436	5.18125	0	4.26797	4.50947	4.47155	0.696841
cst14a.2	4.81919	4.65091	3.92509	4.14166	4.95077	3.59814	4.27922	4.47479	3.71066	0	3.82839	4.10546	1.36972	4.1464	3.59987	4.30034	4.58471	4.60354	3.04025	4.40504	3.68076	3.65532	3.33365	3.88762	3.15861	4.66229	4.2359	0	4.4795	2.09534	4.36478	4.17331	0	0.598604	0	0.610717	0.821549	3.50099	3.66504	4.57298	4.29593	0.607125	4.67855	4.44277	0.690072	4.71618	2.77127	2.15544	4.64203
krt4	1.4232	0	0.874971	0.552154	0.650705	1.55604	0.694444	0.58972	1.51402	3.99754	1.21426	0	2.97469	0.42935	0	0	0	0	0.568597	0	0	0	0.548597	0.503633	0	0.970297	4.17618	1.04024	3.52849	0.886098	3.68427	0	0.532168	0	0	1.25995	0.492871	1.21828	1.41263	2.89342	2.37262	3.04659	1.73505	2.00987	2.07405	2.59671	2.13882	0	0
flna	6.08571	5.61337	4.7808	4.94896	5.65973	3.99444	4.22206	5.0707	5.66959	1.76821	4.87695	5.14761	4.02128	6.01394	4.25491	5.07874	3.22858	3.2173	4.23635	5.8956	1.54942	3.90438	4.95617	5.78811	5.18825	5.91273	5.11379	3.65099	6.04837	1.34841	4.82309	1.97225	5.06504	1.62883	5.00875	5.66892	4.32453	5.86434	3.41819	2.21062	4.92112	5.39276	5.25572	4.73699	2.55927	4.09422	1.7036	1.80629	4.90516
mpx	2.89104	2.73871	2.16257	3.00379	0	0	0	0	0	0	0	0	0	0	0	0	0	0	0	0	0	3.27809	0	0	0	0	0	0	0	0	0	2.66756	0	0	0	0	0	0	0	0	0	0	2.80724	2.74343	2.76682	3.12386	2.86087	0	0
eif4ebp1	0.815432	0.471748	4.11331	4.57274	4.36863	0	3.26059	0.58972	4.73227	0	0.781116	4.30393	0	4.32466	0	0.534193	1.76623	4.75626	1.40196	0.543478	0.722529	0	0.548597	0.503633	0	0	3.8936	0	0.560554	1.66335	4.38648	1.40938	0	0.598604	1.03447	0.987124	0.492871	0	1.41263	0	0	1.25432	2.65532	0.961486	5.59229	0.710473	4.66204	4.38028	0
selenoh	4.36309	1.22706	1.13082	4.06877	1.54064	1.05432	0.694444	0.58972	5.49647	0.963221	5.25546	0.725394	4.53195	4.81435	4.50444	1.34137	0	0.915306	1.19312	0	0.951447	1.03788	1.36693	0.503633	0.729106	0.598487	0.694056	0	0.560554	5.36327	4.77331	0	0	0.598604	1.03447	0.610717	0	0	1.41263	0	3.88253	0	0.575605	0.961486	0.690072	5.16406	0.559013	0	0
aplnra	0.815432	1.65241	1.50341	1.16657	1.04161	1.05432	0.694444	1.61292	1.29712	5.00556	1.7467	0.954864	4.9752	0.958881	4.76499	1.34137	1.95458	2.30111	4.00013	1.8007	5.29673	5.03793	1.81087	1.595	1.14628	1.62862	1.38766	0.649688	2.0496	1.90249	3.49394	0.708594	0.532168	0.598604	1.03447	4.77071	1.26639	1.93923	1.41263	0	0	0.98219	1.5874	1.76588	1.09451	5.2812	0.559013	0	1.39183
ppdpfb	4.66554	5.64156	4.70778	5.48892	5.70957	5.72297	5.92951	1.61292	4.54389	4.85343	2.55249	5.60647	5.38511	5.87192	5.70547	1.8944	5.68888	5.50775	1.72182	5.76643	5.78947	5.25661	4.587	5.76785	5.03304	4.57332	5.23292	2.31742	5.10509	2.51811	4.51711	5.32883	4.80855	4.4852	5.90632	4.05	5.00678	5.03309	5.33934	5.23965	4.90524	5.67549	5.51532	5.34043	5.34573	5.47663	1.38524	1.26523	0
lyve1b	0.488627	0.790993	0.874971	1.69045	0.650705	0.66011	1.38824	1.22684	0.634587	0.593361	0	1.29852	0	4.69921	1.28216	0.534193	1.76623	1.38506	1.40196	0	0.722529	4.38967	0.548597	0.837007	0	0.970297	0	0	0.917605	0	4.92208	1.11916	0.87765	0	0	0.610717	0.821549	0.784211	0	0	0	0.98219	1.5874	0.961486	1.38168	1.12165	0.915446	0	0.696841
selenop	1.25855	0.471748	3.76037	5.45799	2.12048	0.66011	5.99405	0.958188	0.634587	0.963221	1.7467	0.725394	0.682128	6.01525	0.62494	0	0.793982	0	0.568597	0.543478	1.29448	0.474829	0	0.837007	2.00678	0.598487	1.09982	1.04024	0.560554	0.886098	4.40772	1.11916	0	0	0	0.610717	0.492871	1.21828	0	0	4.71153	0.98219	0.575605	0	2.07405	4.95409	0	0	0
lyz	4.61068	4.48872	4.55093	4.43414	0	0	0.694444	0	0	0	0	0.725394	0	0.42935	0	0	0.793982	0	0	0	0	3.73095	0	0	0	0	0.694056	0	0	0	0	4.83443	0	0	0	0	0	0.784211	0	0	0	0	3.97293	3.72303	3.57753	4.09422	3.27579	0	0
med31	4.09812	4.28679	0.530277	0	3.82707	0.66011	0	5.09561	0.634587	0	1.21426	3.84628	5.15975	0	0	0	0	0	0.568597	0	0.425149	1.03788	4.81849	0	0	0	0	0.649688	0.560554	0	4.185	0	0	0	1.03447	0	0	0	0	0	0	0	0	0	0	0	0	0	0
mrc1a	4.72875	5.44877	5.81715	5.45799	0	5.96845	4.09689	2.20109	1.01974	5.54584	0	1.84494	2.06008	5.32715	3.08352	5.08313	1.23092	4.73018	1.72182	1.8007	5.38795	1.5361	3.86645	5.6461	0.729106	4.7511	5.43116	1.53897	4.28229	2.25695	3.76738	1.63404	5.18212	3.73717	1.86266	4.2121	5.93518	4.40631	3.75983	1.77034	5.14596	5.09387	4.41536	3.88485	4.86909	5.45916	6.20062	6.20358	0
CR354542.1	0	0	0	0.905828	0	0	0	0	0	0	0	0	0	0.42935	0	0	0	0	0	0	0.425149	0	0	0	0	0	0	0	0.560554	0	0	0	0	0	0	0	0	0	0	0	0	0	0	0	0	0	0	0	0
BX004779.1	0	0	0	0	0.650705	0	2.83565	0	0	0	0	2.3599	0	0	0	2.32032	0	0	1.96379	2.47062	2.65644	0	2.35144	0	0.729106	0	0	2.0021	1.83442	0	0	0	0	0	0	0	0	1.51996	1.58585	2.01452	0	0	0	0	0	0	0	0	2.84015
plk1	1.06134	0.790993	1.13082	1.93093	1.71999	1.55604	5.45362	1.76146	0.634587	1.23261	1.93435	5.00469	1.36972	0.958881	1.49796	4.7902	1.76623	2.44085	4.68408	5.42804	5.48922	1.23284	5.02572	0.503633	1.14628	1.77769	1.94747	4.63044	4.69352	1.34841	1.27752	0	0.532168	0.598604	1.03447	0.610717	0	5.33266	3.89497	3.78518	1.15096	1.79357	4.6492	0.592105	1.60451	1.41217	0	1.26523	5.60946
mad2l1	0	0	0	0.905828	0	0	0	0.958188	0.634587	0.593361	1.21426	1.14138	1.08389	0.42935	0	0.534193	1.53397	1.70341	0.928841	0.543478	0	0	1.16079	0	0.729106	0	0	1.04024	1.18017	0.886098	0	0	0	0.598604	2.11076	0	1.26639	1.21828	1.20299	5.23965	0	0.607125	0.575605	0	0	0.710473	0.915446	1.26523	0.696841
CABZ01058261.1	0	0	0.874971	0	1.04161	0	0.694444	0.958188	0	0	0.781116	0.427078	0	4.73752	0.62494	0	0.793982	1.70341	0.568597	0	0	0.795469	3.33365	0	0	0	0.694056	0.649688	0	0.886098	1.00253	0	0	0.598604	4.49834	4.60843	0.821549	0	4.1575	0	0	0.98219	0.575605	2.44246	0	1.12165	0.559013	0	0
ccnb1	0.488627	0	0.530277	0.552154	0	0.66011	0	1.4384	0	0.593361	0.781116	0	1.08389	0.42935	0	0	0.793982	1.38506	0.568597	0	0	0	0.548597	0.503633	0.729106	0.970297	1.38766	1.04024	0.560554	0	1.00253	1.11916	0	0	1.03447	0.610717	0	0	0.574749	1.23443	0.73266	1.25432	0.575605	0	0	1.41217	1.17768	0	0
prc1b	0	0.471748	0	0	0	0.66011	0	0.58972	0.634587	0	0.781116	0.427078	0.682128	0.42935	0	0.534193	0	0.915306	0	0.893624	0.722529	0.474829	0.548597	0	0	0	0	1.04024	0.917605	0	0.621962	0	0	0	0	0	0	0.784211	0	0.594509	0	4.60899	0.575605	0	0	0	0.559013	0	0
mki67	0.488627	0	1.13082	0.552154	0	1.05432	0	0.58972	1.29712	0.963221	3.42093	0.725394	0.682128	0	0.62494	0	1.23092	0.915306	0	4.81816	0	0	0	0.503633	1.43976	0.970297	1.09982	0.649688	3.93886	0.886098	0.621962	0	0	0.598604	0	0.610717	0.492871	0	0.574749	5.17747	0.73266	0	0	0	0	0.710473	1.17768	0	0
kpna2	0.488627	0.471748	1.77424	0	1.54064	0.66011	1.38824	1.89076	0.634587	0	1.21426	1.29852	1.08389	0.728764	1.95684	0.880514	1.76623	2.13862	1.40196	0.893624	1.1376	1.39592	2.02517	0.837007	0.729106	1.9074	1.38766	0.649688	1.18017	1.34841	1.67014	0.708594	1.33776	1.90762	2.30937	0.987124	1.06851	1.21828	1.73344	5.3103	2.1476	5.79417	0	0	1.38168	1.63702	0	0	0
kif23	0.488627	0.790993	0.530277	1.16657	1.54064	1.33632	4.78169	0	0	4.51882	1.21426	0.427078	1.08389	0.42935	0.62494	0.880514	0.793982	0	0.568597	4.80642	0.425149	0	1.16079	2.85463	0	1.24072	4.02714	5.635	0.560554	5.39612	0.621962	0.708594	0.532168	0	1.53196	0	1.26639	0.784211	4.13289	0.594509	0.73266	4.8184	0.938604	0.592105	1.60451	0.710473	4.82492	4.92993	0.696841
ccna2	2.46055	0.790993	0.874971	2.42638	1.04161	1.73608	0.694444	2.20109	0.634587	1.23261	0.781116	0.954864	2.54451	1.55895	1.28216	1.99533	0.793982	2.13862	2.24322	1.15245	0.722529	0.795469	0.548597	0.837007	0.729106	0.598487	1.09982	1.04024	0.560554	0	1.95133	1.81737	2.24405	2.52365	1.53196	0.987124	2.35661	0.784211	2.07821	2.89342	0	1.25432	0.575605	2.36963	1.94063	2.10957	1.55703	0	0.696841
cdc20	0	0.471748	0	0.905828	0	0	0	0	0	0.593361	0	0	0.682128	0	0.62494	0	0.793982	0	0.568597	0.543478	0.722529	0	0.548597	0	1.43976	0.598487	0.694056	0	0.560554	1.34841	2.26445	0.708594	0	0.598604	0	0.610717	0	1.21828	0.937414	0	0	5.27602	0	0	0	0.710473	0	0	0.696841
si:dkey-30c15.10	0	0.471748	0	0.552154	1.04161	0	1.61151	0.58972	1.01974	0.593361	0	0.725394	0	0.42935	1.49796	0.534193	0.793982	1.38506	0.928841	0.893624	0.951447	0.795469	0	0.837007	2.14155	1.77769	1.94747	0.649688	1.55987	0	1.27752	0	2.08271	0.598604	0	1.47408	1.06851	0	1.73344	1.23443	0	1.25432	0	0	1.94063	0.710473	0	0	0.696841
racgap1	4.37108	0	0.530277	1.54436	0.650705	0	1.38824	0	1.01974	0.593361	0	0	0.682128	0.42935	3.83174	3.44557	3.68362	0.915306	0.568597	0	0.425149	0	0.90083	0.503633	0.729106	0	1.09982	1.87021	0.917605	0	0	0.708594	0	0	0	0.610717	0.492871	0	0.937414	0	0	0.607125	0	0	0	0	0.559013	0	0
tpx2	0.488627	3.7796	1.77424	1.16657	1.71999	0	0	0.58972	1.29712	0	0	1.43428	0.682128	0.42935	1.00659	0.534193	1.53397	2.30111	0.568597	0	0.722529	1.03788	0.90083	0	0.729106	1.45336	0.694056	0	0.917605	0	0.621962	0	0.87765	0.970458	1.03447	0	0.821549	0.784211	0.574749	4.83683	1.15096	0.607125	0	0	0	1.82047	1.17768	0	0
hist1h4l	0	0	0	0	0	0	0	0.58972	0	0	0	0	0	0	0	0	0	0	0	0	0	0	0	0	0	0	0	0	0	0	0	0	0	0	0	0	0	0	0	0	0	0	0	0	0	0	0	0	0
nusap1	0.488627	0.471748	1.13082	0.552154	0	0	0	1.22684	0	0	0.781116	0	0	0.42935	0	0.880514	0	1.38506	0	0.543478	1.1376	0.474829	1.16079	0.503633	0	0.598487	0.694056	0	0	0	0.621962	0	0.532168	0.970458	1.03447	0.610717	0	1.21828	1.41263	1.23443	1.85677	4.53116	0	0.592105	0	1.12165	0.915446	0	0
birc5a	0	0	0.874971	0.552154	0	0	1.10034	0.58972	4.91051	0	0	0.427078	0	0.42935	0	0	0	1.38506	0.568597	0	0	0	0.548597	0	0	0.970297	1.09982	1.04024	0.560554	0	0	0	0	0	1.03447	0	0	0.784211	4.23914	0	0	4.20435	0	0	0	1.41217	0.559013	0	0.696841
ttk	0	0.471748	0	0.552154	0.650705	0.66011	0.694444	0.58972	0.634587	0	0	0.427078	0.682128	0	0	1.13726	0	0.915306	0.928841	0.893624	0.425149	0.795469	0.548597	0.837007	0.729106	0.598487	1.38766	0	0	0	0.621962	0.708594	0.87765	0	0	0.610717	0	0	0	0.594509	0	0	0	0	0	0	0.559013	0	0
si:ch73-281n10.2	4.45505	1.86022	4.87588	2.54881	2.55874	5.59252	1.94813	4.24992	6.25958	1.61945	5.89842	2.3599	5.67165	3.20256	2.17625	4.30988	5.10379	5.38515	4.48074	4.81231	1.54942	5.40092	3.85104	5.78409	2.14155	1.77769	1.94747	2.22295	4.62223	4.7075	4.96512	4.27872	4.53306	1.90762	2.95158	2.04563	1.5732	2.46096	5.10992	5.65336	4.98963	4.25302	2.17271	5.06077	2.19175	5.1279	4.31943	3.52844	1.10353
cenpf	0	0	0.530277	0.905828	0.650705	0.66011	1.10034	0.58972	0	0.593361	0	0.427078	1.08389	0	1.00659	0.534193	0	0.915306	0	0	0	0.474829	1.36693	0.503633	0	0	0	0	1.18017	1.66335	1.27752	0	0.87765	0.598604	1.03447	0	0.492871	0.784211	0	5.0661	1.44499	0.607125	0.575605	1.23063	0	0.710473	0.559013	0	0.696841
cdca8	0	0	0.874971	1.16657	0	0	0	0	0	0	1.21426	0.427078	1.08389	1.14582	1.00659	0.534193	1.23092	0.915306	0.928841	0.543478	0.425149	0	0.548597	1.0866	0.729106	0	0	1.32038	0.560554	1.34841	1.00253	0	0.87765	0.598604	0	0	0	0	1.41263	0.594509	0.73266	0.98219	1.41411	0	0	0.710473	0.559013	0	0
top2a	4.72875	0	0.530277	0.552154	0	1.55604	0.694444	0	4.992	0	0.781116	1.43428	0	0.42935	1.67535	0.880514	0	0.915306	0.928841	0.893624	0.722529	0.474829	1.16079	0	0	0	0.694056	0.649688	0.560554	1.34841	1.27752	1.97225	0.532168	0.598604	1.86266	0.987124	1.06851	0.784211	1.86203	0.964807	1.15096	0	0	0.961486	0	0.710473	0.915446	1.26523	0
aurkb	4.46234	0.471748	1.33437	0	0	1.05432	0.694444	0.58972	0	0	4.52354	0.725394	1.08389	0.728764	0.62494	0	1.76623	0.915306	0.568597	0	0.425149	0.474829	2.35144	0.837007	0.729106	0.970297	0	0.649688	1.38794	0.886098	4.47871	1.11916	0.532168	0.970458	0	0.610717	1.06851	1.21828	1.20299	0	0.73266	0.607125	0	0	0.690072	0	0.559013	0	0
depdc1a	0	0	0.530277	0.552154	0	0	0	0	0.634587	0	0.781116	0.725394	0	0.42935	1.00659	0	0	0	0	0.543478	0	0	0.90083	1.0866	0	0	0	0	0	0	0	0	0	0	0	0	0	0	0.574749	0	0.73266	0.607125	0.938604	0	0	0	0	0	0
[truncated: 95 more columns]

## Sheet: Ext Fig. 1d
Well	sox7 (nUMI)	dll4 (nUMI)	nrp1b (nUMI)	hey2 (nUMI)	efnb2a (nUMI)	Arterial Score
SS2_2018_700S_A1_S1...2.	6.32609	2.49906	1.01663	1.01663	1.51022	-1.16382
SS2_2018_700S_A10_S73...2.	6.57123	6.36635	4.60439	4.97	5.62846	1.8387
SS2_2018_700S_A11_S81...2.	5.87724	1.62911	1.45383	0	0.598763	-1.64035
SS2_2018_700S_A12_S89...2.	5.75693	2.32775	0	3.07479	0.537609	-0.743476
SS2_2018_700S_A13_S97...2.	5.47863	6.39241	0.420724	0	0.420724	-1.01817
SS2_2018_700S_A14_S105...2.	5.99187	5.99491	2.74892	0.475867	0.475867	-0.368518
SS2_2018_700S_A15_S113...2.	6.31704	6.40028	4.74258	0	4.95261	0.860471
SS2_2018_700S_A16_S121...2.	6.01645	5.84692	4.75172	0	4.43826	0.85841
SS2_2018_700S_A18_S137...2.	6.1929	6.09186	3.45765	2.56924	2.77694	0.461247
SS2_2018_700S_A19_S145...2.	5.28944	6.50881	3.36647	0	5.39957	0.497031
SS2_2018_700S_A2_S9...2.	6.57062	6.03656	5.27446	0.838431	4.71196	1.46421
SS2_2018_700S_A20_S153...2.	6.49447	5.60943	4.76638	0	3.55164	0.368948
SS2_2018_700S_A21_S161...2.	5.86795	5.17763	1.00359	0	1.00359	-1.0764
SS2_2018_700S_A22_S169...2.	6.48431	6.20559	5.34462	1.25326	4.36379	1.26206
SS2_2018_700S_A23_S177...2.	6.53301	2.69559	1.13952	0.723987	0	-0.804113
SS2_2018_700S_A24_S185...2.	5.42721	3.00448	0	0.787766	0	-1.40712
SS2_2018_700S_A3_S17...2.	6.14611	4.87382	3.79948	1.53468	0.794473	0.227662
SS2_2018_700S_A4_S25...2.	5.34076	6.02913	4.6803	5.3688	0	0.498234
SS2_2018_700S_A5_S33...2.	5.51218	6.11756	0.553075	0	0.907122	-0.479112
SS2_2018_700S_A6_S41...2.	6.08401	6.18899	4.95664	0	0	0.0662657
SS2_2018_700S_A8_S57...2.	5.99981	7.07023	5.58326	6.32181	5.91813	2.68461
SS2_2018_700S_A9_S65...2.	6.43102	6.50315	0	0.905828	4.64611	0.125801
SS2_2018_700S_B1_S193...2.	4.80709	5.73368	0	1.20421	1.73488	-0.576132
SS2_2018_700S_B11_S273...2.	5.51178	5.65572	0.823158	0	5.60532	0.234671
SS2_2018_700S_B12_S281...2.	6.17696	6.18149	4.09614	0	1.45483	-0.0798692
SS2_2018_700S_B13_S289...2.	6.40437	7.23517	1.03399	4.57522	4.36852	1.86578
SS2_2018_700S_B15_S305...2.	5.06689	5.8428	3.89904	0	3.71224	0.0129827
SS2_2018_700S_B16_S313...2.	6.08721	6.2952	1.71999	4.36863	0.650705	0.236799
SS2_2018_700S_B17_S321...2.	6.71846	6.71507	4.95714	2.82702	0.66011	1.07378
SS2_2018_700S_B18_S329...2.	6.28111	6.79381	5.2496	4.88537	0	1.28766
SS2_2018_700S_B19_S337...2.	6.43953	6.34681	4.83262	0.58972	1.89076	0.429427
SS2_2018_700S_B2_S201...2.	6.96644	6.71685	0.788995	1.22447	0.788995	-0.142228
SS2_2018_700S_B20_S345...2.	6.61651	1.99986	1.14082	0	1.84425	-1.19433
SS2_2018_700S_B21_S353...2.	5.68027	5.09732	0	0.71077	0	-1.1137
SS2_2018_700S_B22_S361...2.	6.12753	6.05952	4.84994	0	4.52486	0.807691
SS2_2018_700S_B23_S369...2.	6.64185	7.00108	5.28748	5.98628	0	1.67696
SS2_2018_700S_B3_S209...2.	2.78564	6.78354	1.32588	0	5.28498	0.349459
SS2_2018_700S_B4_S217...2.	5.84875	4.56474	3.49835	0	4.63383	0.231742
SS2_2018_700S_B5_S225...2.	6.41971	5.33715	3.84191	0.507469	0.507469	-0.642569
SS2_2018_700S_B6_S233...2.	6.73687	5.017	4.86287	0.683154	0	-0.0608753
SS2_2018_700S_B7_S241...2.	4.97108	6.33916	0.600421	0	0.600421	-0.816882
SS2_2018_700S_B8_S249...2.	6.43002	6.50891	3.62969	6.0873	5.53407	2.2872
SS2_2018_700S_B9_S257...2.	5.96733	1.87296	4.26302	0.580422	4.57459	-0.133658
SS2_2018_700S_C1_S2...2.	6.19458	6.61305	4.33232	5.61427	3.82325	1.65255
SS2_2018_700S_C10_S74...2.	5.70318	1.4719	3.58124	0.513722	1.4719	-1.07879
SS2_2018_700S_C11_S82...2.	6.5599	6.31293	3.31084	4.33484	5.56891	1.77917
SS2_2018_700S_C12_S90...2.	6.39245	6.23843	0.728764	0.42935	4.90972	-0.0347351
SS2_2018_700S_C13_S98...2.	6.60401	6.44635	4.06555	4.97149	5.56288	2.01333
SS2_2018_700S_C14_S106...2.	5.51393	5.97885	3.44557	0.880514	0.534193	-0.33106
SS2_2018_700S_C15_S114...2.	6.58907	6.95842	1.23092	2.74382	5.53392	1.20382
SS2_2018_700S_C16_S122...2.	5.77614	3.64257	4.32254	0.788309	4.53662	0.534578
SS2_2018_700S_C17_S130...2.	4.92199	7.14749	4.03263	4.61843	4.98539	1.61568
SS2_2018_700S_C18_S138...2.	5.69083	5.9097	3.75836	1.09667	0.509664	-0.158524
SS2_2018_700S_C19_S146...2.	5.45151	4.68481	0.8765	0.531356	1.1326	-1.29721
SS2_2018_700S_C2_S10...2.	6.30634	5.99117	5.44004	1.56838	5.10201	1.63713
SS2_2018_700S_C20_S154...2.	3.042	2.28903	0.745823	0	0.745823	-1.59952
SS2_2018_700S_C21_S162...2.	5.51625	4.71487	4.44361	1.18555	1.39376	-0.266832
SS2_2018_700S_C22_S170...2.	6.20474	6.27631	4.7492	3.11035	5.40828	1.61526
SS2_2018_700S_C23_S178...2.	6.32387	6.99107	5.38671	5.64748	0	1.70877
SS2_2018_700S_C24_S186...2.	6.63211	7.02758	4.48142	1.52821	4.48956	1.486
SS2_2018_700S_C3_S18...2.	6.42773	1.92103	4.99199	0	4.06424	0.0239922
SS2_2018_700S_C4_S26...2.	6.22443	5.37672	0.93352	1.40778	4.84861	0.244393
SS2_2018_700S_C5_S34...2.	5.8849	5.88659	1.03788	0	5.0018	0.127409
SS2_2018_700S_C6_S42...2.	6.9479	6.84366	5.44962	6.44957	5.14757	2.89049
SS2_2018_700S_C7_S50...2.	5.88084	1.89604	4.2079	0.99245	0	-1.0214
SS2_2018_700S_C8_S58...2.	6.43212	6.88605	4.68638	0.869858	5.53753	1.45127
SS2_2018_700S_C9_S66...2.	5.62912	5.38217	0	4.6836	4.86689	0.296098
SS2_2018_700S_D1_S194...2.	6.44242	6.34297	4.60998	0	5.20987	0.852121
SS2_2018_700S_D10_S266...2.	6.39258	4.27513	1.40662	0	0.571283	-1.31685
SS2_2018_700S_D11_S274...2.	4.1174	2.49537	1.43005	0	5.24779	-0.344035
SS2_2018_700S_D13_S290...2.	6.55702	5.15061	4.6976	0.503633	5.46402	1.22584
SS2_2018_700S_D14_S298...2.	5.61558	6.64844	1.85099	4.91432	0	0.920719
SS2_2018_700S_D16_S314...2.	5.66008	3.65535	4.40004	0	1.62406	-0.501191
SS2_2018_700S_D17_S322...2.	6.80222	6.52487	2.38254	5.23981	5.79279	1.7648
SS2_2018_700S_D18_S330...2.	5.86992	5.25118	4.36403	0.561407	4.82442	0.663168
SS2_2018_700S_D19_S338...2.	6.123	5.52012	2.78227	0.75266	0.75266	-0.729404
SS2_2018_700S_D2_S202...2.	6.59074	6.27091	4.63653	2.19884	5.18919	1.3155
SS2_2018_700S_D20_S346...2.	6.86009	5.80577	4.37808	4.69101	0	0.907287
SS2_2018_700S_D21_S354...2.	6.04837	6.65408	4.76006	0	0	0.151406
SS2_2018_700S_D22_S362...2.	6.45674	6.32576	4.79494	0.625309	4.41485	0.908247
SS2_2018_700S_D23_S370...2.	5.20104	5.676	3.95266	0.51938	5.36667	0.559182
SS2_2018_700S_D24_S378...2.	6.53195	7.06722	5.79141	0	5.51196	1.96494
SS2_2018_700S_D3_S210...2.	6.44418	1.48671	3.40424	1.27169	0	-0.98768
SS2_2018_700S_D4_S218...2.	5.36711	4.77088	0	0.833021	0	-0.876811
SS2_2018_700S_D5_S226...2.	6.52334	5.7322	0	0	5.70906	0.481109
SS2_2018_700S_D6_S234...2.	5.98157	6.25601	4.85046	1.00253	4.04424	0.59604
SS2_2018_700S_D7_S242...2.	6.39191	6.34957	4.70321	0	4.78399	1.04892
SS2_2018_700S_D8_S250...2.	6.61069	4.241	3.99763	0	1.55861	-0.383486
SS2_2018_700S_E1_S3...2.	5.66399	5.78086	4.77517	0	4.35644	0.47486
SS2_2018_700S_E10_S75...2.	6.27591	6.52295	1.3241	0.652118	4.42801	0.45508
SS2_2018_700S_E11_S83...2.	6.73915	6.22156	6.1697	1.1379	0	1.37312
SS2_2018_700S_E12_S91...2.	5.25171	2.10549	0.789301	0	0	-1.15707
SS2_2018_700S_E13_S99...2.	6.13847	4.09997	0.804784	0.804784	5.55347	0.322243
SS2_2018_700S_E14_S107...2.	5.42911	7.02007	4.80855	0	0.532168	0.270091
SS2_2018_700S_E15_S115...2.	6.5347	6.26128	5.22254	0	4.44754	1.02345
SS2_2018_700S_E17_S131...2.	5.69417	1.64531	0	0.607874	0.607874	-1.90023
SS2_2018_700S_E19_S147...2.	3.07107	2.22203	1.11727	1.11727	0	-1.17333
SS2_2018_700S_E20_S155...2.	6.47181	7.03236	5.30981	0	1.03447	1.33913
SS2_2018_700S_E21_S163...2.	5.70392	5.02684	4.37118	0	0	-0.464292
SS2_2018_700S_E22_S171...2.	6.36759	5.62436	3.74351	0.987124	4.88517	0.901253
SS2_2018_700S_E24_S187...2.	6.64124	6.70643	3.96267	5.11573	4.43614	2.02088
SS2_2018_700S_E3_S19...2.	6.70953	2.23374	4.75785	0.784211	0.784211	-0.458592
SS2_2018_700S_E4_S27...2.	6.29896	6.07	4.35524	0	4.3756	0.724156
SS2_2018_700S_E6_S43...2.	6.31436	6.08815	4.9194	0.574749	0	0.0258904
SS2_2018_700S_E7_S51...2.	5.65313	0.990124	5.05385	0	0	-1.08148
SS2_2018_700S_E8_S59...2.	5.6973	4.71236	0.581075	0.946206	0.946206	-0.95626
SS2_2018_700S_F11_S275...2.	5.78114	5.38001	0	0	0	-1.05805
SS2_2018_700S_F12_S283...2.	6.14756	5.24636	4.36446	0	5.19587	0.778308
SS2_2018_700S_F13_S291...2.	6.08021	6.76193	5.44522	4.55607	0	1.32757
SS2_2018_700S_F15_S307...2.	6.4387	6.13881	4.44603	0	4.45862	0.810128
SS2_2018_700S_F16_S315...2.	6.24964	6.14602	0.781789	0	0.781789	-0.401731
SS2_2018_700S_F17_S323...2.	5.83244	1.00315	4.32088	0	4.78156	0.0793053
SS2_2018_700S_F18_S331...2.	6.13557	5.93176	2.82541	4.09926	0.607125	0.3252
SS2_2018_700S_F19_S339...2.	5.78444	4.84085	1.90885	4.97986	3.90046	0.365894
SS2_2018_700S_F20_S347...2.	6.63774	1.4488	0.735246	0	4.37187	-0.449519
SS2_2018_700S_F21_S355...2.	5.50255	6.47055	1.84692	0	5.20713	0.754889
SS2_2018_700S_F24_S379...2.	2.46365	6.18341	0	0.851623	0	-1.28462
SS2_2018_700S_F4_S219...2.	5.99793	0.919057	3.9842	0	0.561592	-1.45343
SS2_2018_700S_F5_S227...2.	2.84896	1.77172	0	0	0	-1.88111
SS2_2018_700S_F6_S235...2.	5.50726	5.29135	3.39177	0.861856	0	-0.813986
SS2_2018_700S_F8_S251...2.	6.28295	6.4085	0.742788	0.742788	1.16427	-0.273419
SS2_2018_700S_F9_S259...2.	6.31183	6.10505	0	0	0	-1.16675
SS2_2018_700S_G1_S4...2.	6.63275	6.47842	3.70544	0.797753	4.54075	0.791308
SS2_2018_700S_G12_S92...2.	5.52467	6.84619	4.09674	4.82619	5.86576	1.9171
SS2_2018_700S_G13_S100...2.	2.78046	2.87011	0	1.39259	0	-1.57159
SS2_2018_700S_G14_S108...2.	6.4278	6.24823	4.26717	0	0.813465	0.362436
SS2_2018_700S_G15_S116...2.	6.06441	5.7775	3.07126	1.85095	4.71755	0.324828
SS2_2018_700S_G16_S124...2.	6.00381	6.28162	0	0.831539	0	-1.01325
SS2_2018_700S_G18_S140...2.	6.58698	5.10092	4.25519	0.961486	5.16754	0.923133
SS2_2018_700S_G19_S148...2.	5.03144	2.45889	0	0	4.81661	-0.830718
SS2_2018_700S_G2_S12...2.	6.41487	6.20752	2.77347	5.86781	4.58736	1.57088
SS2_2018_700S_G21_S164...2.	5.6186	1.58682	0	0	0	-1.91524
SS2_2018_700S_G23_S180...2.	5.61634	1.72826	0.507749	0.8429	0.507749	-1.54769
SS2_2018_700S_G24_S188...2.	5.13133	6.65114	0.939146	4.85779	0.575994	0.0631857
SS2_2018_700S_G3_S20...2.	6.56473	6.77604	3.52038	6.05764	4.9637	2.17375
SS2_2018_700S_G6_S44...2.	6.68589	6.02323	3.16838	1.12165	1.41217	-0.171083
SS2_2018_700S_G7_S52...2.	6.5908	2.91435	0	1.78875	1.78875	-0.282176
SS2_2018_700S_G8_S60...2.	5.65693	6.09229	0	5.16447	4.74855	0.864937
SS2_2018_700S_G9_S68...2.	6.85873	6.05713	4.25776	0.915446	5.31794	1.11887
SS2_2018_700S_H10_S268...2.	7.20543	5.87814	3.60045	0	5.08305	0.937654
SS2_2018_700S_H18_S332...2.	6.4996	6.2339	5.18348	0.696841	0.696841	1.25098
SS2_2018_700S_H19_S340...2.	6.74725	7.03166	5.46729	6.17955	1.2629	1.94388
SS2_2018_700S_H20_S348...2.	6.39774	5.33412	5.19807	0	0	-0.264765
SS2_2018_700S_H24_S380...2.	6.25347	5.47399	4.36982	0	0	-0.415833

## Sheet: Ext Fig. 1e
Well	dab2 (nUMI)	nr2f2 (nUMI)	flt4 (nUMI)	ephb4a (nUMI)	Venous Score
SS2_2018_700S_A1_S1...2.	5.49161	5.7506	5.48188	4.67674	1.69528
SS2_2018_700S_A10_S73...2.	4.81409	0.488627	5.65307	4.35503	-0.21872
SS2_2018_700S_A11_S81...2.	4.81348	5.29945	5.74476	2.21906	0.678675
SS2_2018_700S_A12_S89...2.	5.42037	4.87189	5.72724	0	0.769518
SS2_2018_700S_A13_S97...2.	1.1289	4.6794	1.53933	4.6245	-0.589974
SS2_2018_700S_A14_S105...2.	6.2136	3.7764	5.78446	4.61456	1.37741
SS2_2018_700S_A15_S113...2.	5.04012	4.66728	5.31564	2.41332	0.675156
SS2_2018_700S_A16_S121...2.	0.970685	0.970685	6.04599	5.55784	-0.0694316
SS2_2018_700S_A18_S137...2.	4.5977	5.05319	5.54275	4.5731	0.90396
SS2_2018_700S_A19_S145...2.	0.874971	0.874971	4.58003	0	-2.23978
SS2_2018_700S_A2_S9...2.	2.02336	0.838431	5.57423	1.597	-0.633936
SS2_2018_700S_A20_S153...2.	1.40588	0.414218	4.94947	4.40774	-0.983747
SS2_2018_700S_A21_S161...2.	4.94857	4.61737	5.71224	4.83167	1.35921
SS2_2018_700S_A22_S169...2.	4.40537	0.981265	4.78261	0.606453	-0.889618
SS2_2018_700S_A23_S177...2.	0	1.13952	4.45448	0.723987	-1.48047
SS2_2018_700S_A24_S185...2.	0	1.52506	5.17036	1.22288	-1.12706
SS2_2018_700S_A3_S17...2.	7.06734	4.38031	5.88309	1.53468	1.26601
SS2_2018_700S_A4_S25...2.	4.74253	3.12483	5.06409	0.687586	-0.43485
SS2_2018_700S_A5_S33...2.	0.907122	5.62752	6.68941	0	0.053678
SS2_2018_700S_A6_S41...2.	5.4211	0.504616	5.34263	0.504616	-0.620469
SS2_2018_700S_A8_S57...2.	1.37769	1.60026	6.2462	5.17036	-0.137548
SS2_2018_700S_A9_S65...2.	1.16657	0.552154	2.12464	5.7383	-1.26579
SS2_2018_700S_B1_S193...2.	2.33568	1.20421	2.53929	1.20421	-1.48598
SS2_2018_700S_B11_S273...2.	5.49618	5.43122	5.44786	0.823158	1.10784
SS2_2018_700S_B12_S281...2.	6.40196	5.02423	6.15629	0.739357	0.782241
SS2_2018_700S_B13_S289...2.	1.03399	5.83395	5.51857	1.03399	0.481709
SS2_2018_700S_B15_S305...2.	0.718425	4.48017	5.411	4.07441	-0.121541
SS2_2018_700S_B16_S313...2.	0.650705	5.19181	5.04367	4.00909	-0.110718
SS2_2018_700S_B17_S321...2.	5.20101	1.05432	5.53148	0	-0.54928
SS2_2018_700S_B18_S329...2.	1.10034	0.694444	1.61151	4.61769	-1.57554
SS2_2018_700S_B19_S337...2.	1.22684	0	0.58972	0.58972	-3.11412
SS2_2018_700S_B2_S201...2.	0.788995	4.7868	4.74591	1.52683	-0.631368
SS2_2018_700S_B20_S345...2.	4.9374	5.1981	4.84128	1.14082	0.471058
SS2_2018_700S_B21_S353...2.	1.63749	4.90221	5.11613	5.25511	0.759162
SS2_2018_700S_B22_S361...2.	1.69216	0	4.81463	4.70858	-0.680566
SS2_2018_700S_B23_S369...2.	1.23261	0.963221	5.31971	0	-1.55059
SS2_2018_700S_B3_S209...2.	5.77821	3.81215	6.07258	0	1.02076
SS2_2018_700S_B4_S217...2.	4.82562	4.96273	6.32958	4.43778	1.45269
SS2_2018_700S_B5_S225...2.	0.842499	4.12422	4.99111	3.81314	-0.603468
SS2_2018_700S_B6_S233...2.	5.43532	3.07188	5.46064	0.683154	0.0599739
SS2_2018_700S_B7_S241...2.	6.35216	3.47413	5.55832	4.73388	1.47445
SS2_2018_700S_B8_S249...2.	0.781116	1.21426	5.95831	5.28588	-0.334921
SS2_2018_700S_B9_S257...2.	0.580422	5.76969	4.97662	4.64506	0.380147
SS2_2018_700S_C1_S2...2.	1.43428	0.954864	5.89958	1.14138	-1.33873
SS2_2018_700S_C10_S74...2.	5.31711	4.88237	6.29816	1.30454	0.581368
SS2_2018_700S_C11_S82...2.	0.682128	5.40289	1.59175	0	-1.62107
SS2_2018_700S_C12_S90...2.	0.958881	0.958881	6.05377	1.14582	-1.59116
SS2_2018_700S_C13_S98...2.	1.28216	1.49796	1.49796	0.62494	-2.3328
SS2_2018_700S_C14_S106...2.	1.34137	4.46752	4.85275	0.880514	-0.927625
SS2_2018_700S_C15_S114...2.	1.76623	1.53397	5.96332	0.793982	-1.15666
SS2_2018_700S_C16_S122...2.	1.22358	4.9342	5.49935	4.95132	0.626046
SS2_2018_700S_C17_S130...2.	1.38506	5.23747	4.38664	0	-0.979493
SS2_2018_700S_C18_S138...2.	0.845637	3.64349	5.86546	4.87231	0.0845512
SS2_2018_700S_C19_S146...2.	6.10566	4.9048	6.28813	4.49263	1.58143
SS2_2018_700S_C2_S10...2.	0.92408	4.99475	5.83743	5.04003	0.484475
SS2_2018_700S_C20_S154...2.	1.4643	5.40054	1.87807	6.35057	0.93957
SS2_2018_700S_C21_S162...2.	5.07089	5.44689	5.65004	0.563888	0.207577
SS2_2018_700S_C22_S170...2.	0	4.77536	6.13297	4.04878	0.200982
SS2_2018_700S_C23_S178...2.	0.568597	1.19312	3.986	0	-1.88852
SS2_2018_700S_C24_S186...2.	5.13547	5.07415	2.01462	5.64394	0.948858
SS2_2018_700S_C3_S18...2.	4.73954	1.43005	4.4821	4.92117	0.0326399
SS2_2018_700S_C4_S26...2.	6.69197	5.25951	3.53176	0.93352	0.473447
SS2_2018_700S_C5_S34...2.	5.16372	4.22624	5.19115	1.03788	0.254661
SS2_2018_700S_C6_S42...2.	0.548597	0	3.47894	0	-2.59922
SS2_2018_700S_C7_S50...2.	5.45362	5.86009	6.36783	0.757009	0.714482
SS2_2018_700S_C8_S58...2.	0.526671	5.34888	1.49659	5.36522	-0.56759
SS2_2018_700S_C9_S66...2.	1.6774	4.69857	5.57698	4.70352	0.345211
SS2_2018_700S_D1_S194...2.	1.25353	3.93288	5.62147	0.811527	-0.818904
SS2_2018_700S_D10_S266...2.	5.51481	0	6.42307	4.46049	0.125785
SS2_2018_700S_D11_S274...2.	7.13115	0	4.90167	0	-0.0542343
SS2_2018_700S_D13_S290...2.	0	4.93081	2.69119	0	-1.57643
SS2_2018_700S_D14_S298...2.	1.43976	0.729106	4.93768	5.0941	0.0775891
SS2_2018_700S_D16_S314...2.	0.702308	0.702308	6.23879	2.7897	-1.23449
SS2_2018_700S_D17_S322...2.	1.24072	0.598487	6.05503	0	-1.54053
SS2_2018_700S_D18_S330...2.	1.18155	0.918798	6.17063	4.46427	-0.243138
SS2_2018_700S_D19_S338...2.	5.17759	4.11188	6.07769	4.76382	1.11772
SS2_2018_700S_D2_S202...2.	1.09982	0	1.38766	5.33935	-1.82286
SS2_2018_700S_D20_S346...2.	1.32038	1.32038	5.05914	0	-1.8494
SS2_2018_700S_D21_S354...2.	6.22526	0.917605	5.80656	5.24525	1.08598
SS2_2018_700S_D22_S362...2.	0.625309	0	6.72439	3.98895	-0.823159
SS2_2018_700S_D23_S370...2.	0.859496	5.32776	5.66426	0.51938	-0.548527
SS2_2018_700S_D24_S378...2.	0	1.34841	2.09534	5.71921	-0.92097
SS2_2018_700S_D3_S210...2.	5.40541	4.87562	4.43077	4.56409	1.34715
SS2_2018_700S_D4_S218...2.	4.26569	6.31175	5.88575	4.31902	2.00974
SS2_2018_700S_D5_S226...2.	5.14439	5.82275	5.66809	0	0.983488
SS2_2018_700S_D6_S234...2.	1.95133	2.17056	6.11397	4.26083	-0.302282
SS2_2018_700S_D7_S242...2.	1.63404	1.40938	1.11916	1.63404	-2.03325
SS2_2018_700S_D8_S250...2.	4.57142	5.88425	5.12937	5.42112	1.38713
SS2_2018_700S_E1_S3...2.	4.66494	1.11905	5.85049	0.523137	-0.749324
SS2_2018_700S_E10_S75...2.	5.07574	5.01659	5.61021	0	0.450773
SS2_2018_700S_E11_S83...2.	2.24927	1.1379	1.1379	6.17413	-0.121486
SS2_2018_700S_E12_S91...2.	0.789301	4.82664	6.79703	1.22487	0.441079
SS2_2018_700S_E13_S99...2.	5.46855	0	1.5494	0	-1.29771
SS2_2018_700S_E14_S107...2.	0.87765	0.532168	5.55629	5.81756	0.0256887
SS2_2018_700S_E15_S115...2.	0.970458	4.75135	4.46655	5.17733	0.272631
SS2_2018_700S_E17_S131...2.	6.33946	6.40794	5.77004	0	0.939176
SS2_2018_700S_E19_S147...2.	7.32831	5.76111	6.2988	0	2.01629
SS2_2018_700S_E20_S155...2.	1.53196	4.22104	1.86266	1.53196	-0.50087
SS2_2018_700S_E21_S163...2.	4.83949	0	5.28231	1.07476	-0.681965
SS2_2018_700S_E22_S171...2.	0.987124	0.987124	5.40439	0.987124	-1.59047
SS2_2018_700S_E24_S187...2.	1.06851	0	5.52429	0.492871	-1.65602
SS2_2018_700S_E3_S19...2.	0	1.21828	1.21828	0.784211	-2.77251
SS2_2018_700S_E4_S27...2.	1.61033	4.08539	0.956196	4.22354	-0.952252
SS2_2018_700S_E6_S43...2.	1.20299	0.574749	5.43861	0.574749	-1.77094
SS2_2018_700S_E7_S51...2.	5.90827	5.01532	5.98137	5.26265	2.1641
SS2_2018_700S_E8_S59...2.	5.77606	5.50235	5.39387	0	0.468176
SS2_2018_700S_F11_S275...2.	1.31453	0.645878	5.61388	0	-1.59458
SS2_2018_700S_F12_S283...2.	6.06637	4.66962	5.07489	4.9305	1.591
SS2_2018_700S_F13_S291...2.	1.23443	1.23443	5.56096	0.594509	-1.283
SS2_2018_700S_F15_S307...2.	1.15096	1.15096	5.30287	5.59468	-0.208243
SS2_2018_700S_F16_S315...2.	0.781789	5.92214	6.30312	0	0.0762231
SS2_2018_700S_F17_S323...2.	0.622419	1.00315	5.6313	0.622419	-1.39035
SS2_2018_700S_F18_S331...2.	4.87736	1.64398	1.46801	0	-1.77959
SS2_2018_700S_F19_S339...2.	0.971356	2.22003	3.21093	0	-2.33728
SS2_2018_700S_F20_S347...2.	5.41483	4.34406	6.43673	5.87831	2.34857
SS2_2018_700S_F21_S355...2.	1.30023	5.03173	4.06745	3.53738	0.554282
SS2_2018_700S_F24_S379...2.	1.30478	4.0268	6.56195	0	-0.264741
SS2_2018_700S_F4_S219...2.	4.26369	4.36446	4.63198	0	-0.459188
SS2_2018_700S_F5_S227...2.	5.81274	0	6.67831	4.98225	1.48487
SS2_2018_700S_F6_S235...2.	5.79045	4.63359	5.8394	4.44388	1.2878
SS2_2018_700S_F8_S251...2.	1.16427	0.742788	4.46521	1.45986	-1.39504
SS2_2018_700S_F9_S259...2.	5.31682	0.944523	5.38033	5.03844	0.526792
SS2_2018_700S_G1_S4...2.	4.88899	4.66313	4.54075	3.85822	0.523244
SS2_2018_700S_G12_S92...2.	1.41411	0.575605	1.41411	0.575605	-2.73476
SS2_2018_700S_G13_S100...2.	6.36622	5.35307	2.14747	5.64849	1.94606
SS2_2018_700S_G14_S108...2.	0.813465	4.52901	4.61963	5.33846	0.549589
SS2_2018_700S_G15_S116...2.	1.02554	5.54819	4.78702	1.02554	-0.877441
SS2_2018_700S_G16_S124...2.	4.83744	4.85274	5.11798	0.831539	0.0653673
SS2_2018_700S_G18_S140...2.	1.44248	0.961486	5.02955	4.0241	-0.76674
SS2_2018_700S_G19_S148...2.	6.31214	5.46477	6.51532	0	1.20717
SS2_2018_700S_G2_S12...2.	1.66577	0	5.05991	5.79439	-0.580766
SS2_2018_700S_G21_S164...2.	6.00288	0.575283	6.72791	0.938156	0.102116
SS2_2018_700S_G23_S180...2.	6.24933	4.98278	6.63739	0	0.904283
SS2_2018_700S_G24_S188...2.	0.575994	5.10333	5.66978	5.09858	0.592219
SS2_2018_700S_G3_S20...2.	1.38168	1.09451	3.42803	0.690072	-1.83038
SS2_2018_700S_G6_S44...2.	1.63702	4.12814	6.05287	4.63919	0.0992361
SS2_2018_700S_G7_S52...2.	6.11338	5.71178	1.78875	1.78875	1.0036
SS2_2018_700S_G8_S60...2.	3.04929	3.08527	2.97319	4.94826	-0.146233
SS2_2018_700S_G9_S68...2.	0	4.90017	5.04525	0.559013	-0.856284
SS2_2018_700S_H10_S268...2.	0	4.60729	5.25641	1.26523	-0.524701
SS2_2018_700S_H18_S332...2.	0	0.696841	0.696841	4.8436	-1.1657
SS2_2018_700S_H19_S340...2.	0	0	1.2629	0.818824	-2.92825
SS2_2018_700S_H20_S348...2.	4.39296	4.19184	5.40279	0	-0.306548
SS2_2018_700S_H24_S380...2.	0	5.23965	5.09804	0.604372	-1.06822

## Sheet: Ext Fig. 1f
Well	abcc4 (nUMI)	abcc1 (nUMI)	abcg2a (nUMI)	fabp11a (nUMI)	slc2a1a (nUMI)	slc7a5 (nUMI)	slco1d1 (nUMI)	slc7a3a (nUMI)	slco1c1 (nUMI)	slc43a1b (nUMI)	slc16a1a (nUMI)	Transporter Score
SS2_2018_700S_A1_S1...2.	0.462446	0.462446	2.01056	2.59129	0	0.777445	1.2095	0.462446	0	0	1.2095	-1.74542
SS2_2018_700S_A10_S73...2.	3.50056	0.488627	5.30824	5.89174	0	4.29672	0.815432	5.13126	0	0.815432	5.11626	-0.040186
SS2_2018_700S_A11_S81...2.	4.14804	0	5.34351	2.21906	0	0	5.67693	3.73751	0.598763	4.75876	6.29547	0.327071
SS2_2018_700S_A12_S89...2.	0	0	1.51722	3.07479	0	0.885343	0.885343	0	5.41087	0.885343	0.885343	-0.860298
SS2_2018_700S_A13_S97...2.	4.83638	0	4.67453	2.7502	0	5.48298	4.76766	0.715949	3.8836	3.95624	5.38242	0.667501
SS2_2018_700S_A14_S105...2.	0	0	6.09729	2.48235	0	0.475867	5.51266	0	0.796974	2.48235	1.03965	-0.862597
SS2_2018_700S_A15_S113...2.	5.27389	0	5.35134	2.49284	0	0	1.04706	0.654735	1.04706	1.54725	1.04706	-0.884684
SS2_2018_700S_A16_S121...2.	4.8135	0	1.90793	2.90238	0	5.19147	1.24116	0	0.970685	1.24116	1.62912	-0.589797
SS2_2018_700S_A18_S137...2.	0.471748	0	4.78036	4.3194	0	4.30323	4.82004	4.65665	4.73905	1.65241	1.65241	0.0195566
SS2_2018_700S_A19_S145...2.	5.66696	0.530277	5.54628	6.43642	2.9541	5.43069	4.67572	5.90288	5.8659	0	5.44287	1.54625
SS2_2018_700S_A2_S9...2.	0.838431	0	1.597	7.20042	0.838431	1.597	4.76927	1.28798	4.02776	3.76138	2.73697	0.321434
SS2_2018_700S_A20_S153...2.	5.35621	4.34982	4.67497	4.25249	0	3.78663	5.70782	4.73983	5.38955	0.414218	0	0.711219
SS2_2018_700S_A21_S161...2.	3.78876	1.49428	4.69928	3.2929	0	1.00359	1.822	1.00359	0.622741	0.622741	1.00359	-0.813158
SS2_2018_700S_A22_S169...2.	0.606453	0.981265	4.73249	4.13852	0	0.606453	1.46687	1.25326	0.606453	5.04519	1.64279	-0.592168
SS2_2018_700S_A23_S177...2.	0	0	2.35743	3.19368	0	1.13952	0.723987	1.13952	0.723987	1.4322	1.4322	-0.923417
SS2_2018_700S_A24_S185...2.	1.52506	0	2.10302	3.75996	0	0	0.787766	1.52506	1.22288	5.44806	1.52506	-0.474308
SS2_2018_700S_A3_S17...2.	0.794473	0	1.23155	3.65355	0	0.794473	5.44468	0.794473	1.23155	4.75584	1.95535	-0.465615
SS2_2018_700S_A4_S25...2.	4.4198	4.20852	5.75407	4.45488	0	4.53226	0.687586	0.687586	3.20817	1.09119	1.09119	-0.00424696
SS2_2018_700S_A5_S33...2.	0.553075	0.553075	5.43148	2.92992	0	0	1.16807	5.08311	1.16807	5.45701	1.69222	-0.00440158
SS2_2018_700S_A6_S41...2.	0.504616	0	5.13393	3.3052	0	0	5.33949	0.504616	0.838415	0.504616	0.838415	-0.820225
SS2_2018_700S_A8_S57...2.	0.687419	0	5.63046	3.24705	0	4.08305	0	4.92307	1.37769	1.09097	1.93607	-0.536967
SS2_2018_700S_A9_S65...2.	5.13878	4.86164	4.94896	6.37109	0	5.30925	6.3006	4.97475	0.552154	3.5939	6.85283	1.65326
SS2_2018_700S_B1_S193...2.	0	1.20421	2.85295	6.42521	0	1.20421	5.04376	0	1.73488	1.20421	1.20421	-0.40536
SS2_2018_700S_B11_S273...2.	2.79314	0	1.26846	2.71168	0	0.823158	0.823158	0	0.823158	0.823158	1.57548	-1.10737
SS2_2018_700S_B12_S281...2.	0.739357	0.739357	3.58426	2.85755	0	0.739357	1.68238	0	1.15976	1.45483	1.68238	-1.20447
SS2_2018_700S_B13_S289...2.	1.03399	0	3.12444	3.27229	0	1.03399	5.55428	0	0	5.6155	0	-0.155339
SS2_2018_700S_B15_S305...2.	3.85551	4.70343	5.35796	1.64958	0	4.09213	0	0	0	3.71224	1.13218	-0.476996
SS2_2018_700S_B16_S313...2.	4.41405	0	5.65973	6.25375	0	5.65332	5.57303	0	5.559	4.49913	0	0.698766
SS2_2018_700S_B17_S321...2.	5.57495	4.66961	1.33632	6.54089	0	4.35248	5.21127	4.75364	5.93438	1.05432	1.73608	1.19971
SS2_2018_700S_B18_S329...2.	5.13837	0	5.37322	6.75135	0	1.10034	5.6047	0	0.694444	5.10244	5.7956	0.708619
SS2_2018_700S_B19_S337...2.	2.00524	1.22684	5.15761	6.47854	0	5.36937	5.83151	0	5.80766	0.58972	5.35808	0.71451
SS2_2018_700S_B2_S201...2.	1.22447	0	6.13871	4.67006	0	3.89279	1.52683	0	0.788995	0.788995	1.22447	-0.688091
SS2_2018_700S_B20_S345...2.	4.18882	0.724969	1.65988	5.93179	0	5.54305	4.78062	0.724969	0	0.724969	4.31029	0.000139074
SS2_2018_700S_B21_S353...2.	0.71077	0	5.69081	2.11008	0	5.10363	0.71077	0	0	0.71077	0.71077	-0.927418
SS2_2018_700S_B22_S361...2.	4.97989	0	5.58345	6.2074	0	2.45401	5.45567	0	0	0	6.20919	0.266886
SS2_2018_700S_B23_S369...2.	3.9519	0	6.45534	5.88345	0	0.963221	5.09383	0	0.963221	0	0.963221	-0.170109
SS2_2018_700S_B3_S209...2.	1.32588	0	1.63865	3.01349	0	5.65545	0.868252	1.32588	0	0.868252	0	-0.599844
SS2_2018_700S_B4_S217...2.	4.7786	0	4.92187	2.42527	0	1.19091	0.763154	4.62264	4.59988	0	5.15848	0.0736054
SS2_2018_700S_B5_S225...2.	5.45121	3.54718	5.80176	5.78157	2.97094	4.41053	5.19747	3.67231	4.21611	4.94041	0	1.08969
SS2_2018_700S_B6_S233...2.	3.98762	0	5.23751	2.97666	0	5.21646	2.92542	0	4.02332	1.08527	3.89234	0.0381198
SS2_2018_700S_B7_S241...2.	0	0.600421	3.0714	2.76077	0	0.972963	0	0	0.600421	0.972963	0.600421	-1.50393
SS2_2018_700S_B8_S249...2.	0	0	4.83079	2.6407	0	2.55249	0	0	0.781116	4.93819	5.83817	-0.558712
SS2_2018_700S_B9_S257...2.	5.33339	0.580422	5.41715	2.98987	0	5.44471	1.42243	3.45584	0.580422	0.945299	5.97536	0.318756
SS2_2018_700S_C1_S2...2.	3.83483	0	5.69806	4.50541	0	0.725394	4.80788	0	0	0.725394	1.14138	-0.681602
SS2_2018_700S_C10_S74...2.	4.58871	0.513722	4.80296	2.98579	0	4.66112	1.61522	0.851433	0.513722	0.851433	4.67999	-0.35332
SS2_2018_700S_C11_S82...2.	0	4.56304	4.64149	4.02128	0	3.96724	5.73048	0	5.68834	1.77333	1.92695	0.404911
SS2_2018_700S_C12_S90...2.	5.07014	0	5.35033	5.05315	0	0.42935	5.04628	4.89778	0.42935	0.958881	0.42935	-0.165762
SS2_2018_700S_C13_S98...2.	0	0	1.49796	5.33986	0	4.43487	1.28216	1.00659	3.9043	4.92215	5.5794	-0.0244032
SS2_2018_700S_C14_S106...2.	5.55026	0	5.62683	5.77317	0	3.83273	1.5108	0.880514	3.89208	0.534193	5.06546	0.367565
SS2_2018_700S_C15_S114...2.	5.80126	0	5.63841	5.30336	0	0.793982	1.23092	0.793982	0	1.23092	4.55966	-0.178735
SS2_2018_700S_C16_S122...2.	0	0	4.89008	3.2655	0	1.22358	1.52584	4.9428	0.788309	0	0.788309	-0.843686
SS2_2018_700S_C17_S130...2.	0	4.18043	4.58843	3.68728	0	1.70341	4.57309	0	0.915306	0	5.57809	-0.296424
SS2_2018_700S_C18_S138...2.	1.29717	0.509664	4.20183	3.1033	0	1.09667	0.509664	4.58548	0.845637	1.29717	1.4641	-0.81148
SS2_2018_700S_C19_S146...2.	0.531356	3.02697	5.68398	3.46118	0	3.15443	1.3363	1.1326	0	0.531356	1.50545	-0.944465
SS2_2018_700S_C2_S10...2.	5.13386	1.18764	5.156	4.02005	0	4.9032	1.39602	0	1.18764	0.565186	0.92408	-0.157031
SS2_2018_700S_C20_S154...2.	4.8977	0	1.4643	6.37163	0	5.32794	6.92044	2.28903	1.16825	0	1.4643	0.620291
SS2_2018_700S_C21_S162...2.	4.22562	0	4.36009	3.06583	0	3.06583	5.52232	0	0.563888	0.563888	4.36972	-0.48415
SS2_2018_700S_C22_S170...2.	0.799535	4.19737	4.9283	3.33003	0.799535	1.04266	5.96401	0.477633	1.87338	1.54191	0.477633	-0.213029
SS2_2018_700S_C23_S178...2.	0	0	1.40196	6.52134	0.568597	4.10646	5.11445	0.568597	0	4.09377	5.66885	0.133331
SS2_2018_700S_C24_S186...2.	1.15245	0	5.06963	5.94218	0.543478	4.44819	5.24024	0.893624	0.543478	1.52821	5.70346	0.388217
SS2_2018_700S_C3_S18...2.	3.02545	0	0.951447	6.33352	5.30202	5.67631	6.46471	5.9114	5.69786	0.722529	5.43526	1.36293
SS2_2018_700S_C4_S26...2.	0.571952	0	2.1653	2.75128	0	0	1.58075	0.571952	0	1.58075	0.93352	-1.50583
SS2_2018_700S_C5_S34...2.	4.65323	4.76284	1.23284	5.21785	0.474829	0.474829	0.795469	0	0	4.98532	5.505	0.114909
SS2_2018_700S_C6_S42...2.	5.80312	0	5.88564	6.57943	0	3.30724	5.65862	0.548597	5.35412	0.90083	4.89791	0.943509
SS2_2018_700S_C7_S50...2.	0	0.757009	0.757009	3.23221	0	0.44849	0.44849	0.44849	0	4.81417	0.757009	-1.47013
SS2_2018_700S_C8_S58...2.	4.48135	4.47347	1.32791	6.03799	0	5.37811	4.70537	5.56179	5.66544	1.12488	6.27283	1.37913
SS2_2018_700S_C9_S66...2.	0.736161	0.434346	5.89814	3.05052	0	4.632	1.31366	0.434346	0.96769	4.41392	1.45014	-0.579128
SS2_2018_700S_D1_S194...2.	4.33179	4.26374	4.44077	2.64894	0	2.14101	0.811527	4.17159	0.485921	0.485921	1.05675	-0.389698
SS2_2018_700S_D10_S266...2.	0	0.932587	5.46389	3.27441	0	0	0.571283	4.20866	0	1.57953	0	-1.33058
SS2_2018_700S_D11_S274...2.	0.95145	0	5.40952	3.38812	0	0	1.99577	0	0.95145	0	0.95145	-0.805168
SS2_2018_700S_D13_S290...2.	5.34016	0	5.06757	6.29611	3.97739	0	0.837007	5.10002	5.56674	0.503633	5.28863	0.973961
SS2_2018_700S_D14_S298...2.	0	0	6.68664	6.40737	0	0.729106	5.97857	0	5.60773	0.729106	0.729106	0.292654
SS2_2018_700S_D16_S314...2.	4.75428	0	4.92338	3.15295	0	0.702308	0	0.702308	0.702308	0.702308	0.702308	-1.169
SS2_2018_700S_D17_S322...2.	4.37775	0	5.79777	5.29885	0	0	5.88805	0	0.970297	0.598487	6.19138	0.132469
SS2_2018_700S_D18_S330...2.	5.60351	0	5.73345	4.64612	0	0.561407	1.38943	5.03622	0.561407	0.561407	1.18155	-0.22367
SS2_2018_700S_D19_S338...2.	4.09332	0	6.00564	4.72972	0	0.445531	0.75266	0	0.445531	4.60309	0.987293	-0.797787
SS2_2018_700S_D2_S202...2.	5.89622	0	5.29008	6.80087	0	5.53124	5.82781	0.694056	5.96539	0	0.694056	0.630315
SS2_2018_700S_D20_S346...2.	5.66397	4.21643	4.50717	6.71249	0	0	5.22477	5.48741	6.19914	4.18906	5.04156	1.5888
SS2_2018_700S_D21_S354...2.	0	0	1.18017	2.62307	0	3.67208	4.99431	4.72734	0.560554	0	0.560554	-0.747181
SS2_2018_700S_D22_S362...2.	1.28273	4.71259	5.48755	3.39018	0	2.27091	0.625309	0	1.28273	5.08594	0	-0.275093
SS2_2018_700S_D23_S370...2.	3.06477	0	5.79677	2.81317	0	0	1.11283	0.51938	0	0.51938	0.51938	-1.19632
SS2_2018_700S_D24_S378...2.	5.54034	5.12278	1.34841	7.04634	0	3.84204	5.52909	1.34841	1.34841	1.34841	1.90249	0.791224
SS2_2018_700S_D3_S210...2.	4.19008	0	1.48671	3.34569	0.618224	0.618224	0.618224	0	0	4.87562	0.618224	-0.999417
SS2_2018_700S_D4_S218...2.	0.833021	0	2.43379	3.24668	0	0	5.9001	0.833021	0.833021	2.17493	1.28108	-0.605088
SS2_2018_700S_D5_S226...2.	1.10438	0	5.02586	3.26641	0	0	0.697477	0	1.10438	4.32601	0	-0.578641
SS2_2018_700S_D6_S234...2.	4.15839	0	4.7512	3.46739	0	4.98301	1.27752	4.71322	0.621962	0	1.00253	-0.502953
SS2_2018_700S_D7_S242...2.	4.69381	0.708594	4.93571	6.92732	0	5.73767	5.35352	4.9792	6.32217	4.94309	0	1.38066
SS2_2018_700S_D8_S250...2.	0	0.661682	4.87816	4.18549	0	0.661682	5.17814	3.7876	0.661682	0.661682	5.52354	-0.291826
SS2_2018_700S_E1_S3...2.	0	0.523137	5.52069	4.73976	0.523137	0	0.523137	4.18369	0	1.11905	1.11905	-0.906983
SS2_2018_700S_E10_S75...2.	0	0	5.91037	2.86522	0	0	0	0.652118	0	1.04352	0.652118	-1.38018
SS2_2018_700S_E11_S83...2.	1.6564	0	5.99046	6.2907	0	1.1379	1.99614	0	0	0	0	-0.31358
SS2_2018_700S_E12_S91...2.	5.43526	0	6.0695	2.73581	0	5.39789	0	0	1.22487	0	1.22487	0.029341
SS2_2018_700S_E13_S99...2.	0	0	5.3526	3.03396	0	4.61644	1.24485	0	1.24485	1.5494	0.804784	-0.535434
SS2_2018_700S_E14_S107...2.	4.44634	0	5.03806	6.28618	0	4.47075	6.08868	5.28692	5.12946	5.64457	0.532168	1.52428
SS2_2018_700S_E15_S115...2.	4.47592	5.57004	5.67377	6.43858	2.70356	4.70051	5.4186	0	5.5286	5.38536	5.6188	1.9843
SS2_2018_700S_E17_S131...2.	3.73742	0	4.55061	2.92139	0	0.607874	4.48678	0.607874	0	0	5.19768	-0.632096
SS2_2018_700S_E19_S147...2.	0	1.11727	2.22203	3.63804	0	0	5.92768	1.11727	1.63179	0	1.63179	-0.383125
SS2_2018_700S_E20_S155...2.	1.03447	0	1.03447	5.43598	0	6.00497	1.53196	1.03447	6.28417	0	2.30937	0.308946
SS2_2018_700S_E21_S163...2.	4.51827	4.39526	1.76186	2.73889	0	0	1.07476	0.675315	0	0.675315	1.35943	-0.919985
SS2_2018_700S_E22_S171...2.	5.43422	0.610717	4.64953	4.49294	0	4.71196	5.05984	0.610717	0.610717	0.610717	4.05	0.235501
SS2_2018_700S_E24_S187...2.	5.21397	1.06851	4.94524	6.35649	0	5.09643	0.821549	5.07277	5.26464	5.88863	0.492871	1.12437
SS2_2018_700S_E3_S19...2.	0.784211	0	5.55368	3.53628	0	1.75141	5.38859	0	1.51996	0.784211	4.91806	-0.351763
SS2_2018_700S_E4_S27...2.	4.96115	0.956196	5.76001	4.79689	0	3.65434	0.588281	0	3.04558	0	0	-0.324543
SS2_2018_700S_E6_S43...2.	5.26989	0	5.89422	6.44343	3.12444	0	6.07036	4.90799	4.85497	4.74643	6.44096	1.63701
SS2_2018_700S_E7_S51...2.	0.612904	0	5.38618	3.09759	0	0	1.26338	0	0.990124	0.612904	0.990124	-1.19475
SS2_2018_700S_E8_S59...2.	0	1.98838	3.10346	2.61061	0	0.581075	0.581075	0	0.581075	5.07622	0.581075	-1.10638
SS2_2018_700S_F11_S275...2.	5.21189	0	5.94599	1.5327	0	0	6.39854	0.645878	0	0.645878	5.64324	0.0247632
SS2_2018_700S_F12_S283...2.	1.55606	0	1.05433	5.60981	0	0	1.33633	0	0	0	0.660119	-1.40272
SS2_2018_700S_F13_S291...2.	0.964807	0.964807	4.76334	6.51963	0	4.95803	5.83272	6.00097	5.81834	0	5.69791	1.25285
SS2_2018_700S_F15_S307...2.	5.84248	1.15096	5.11399	4.44603	0	5.11399	5.08097	4.71153	4.80425	4.93676	0.73266	1.13407
SS2_2018_700S_F16_S315...2.	5.40567	0.781789	5.41098	2.09338	0	0.781789	4.59902	5.26285	3.97324	0	1.21514	0.393286
SS2_2018_700S_F17_S323...2.	4.96006	0	5.17205	6.39873	0	0	4.74469	0.622419	0	0	1.00315	-0.107056
SS2_2018_700S_F18_S331...2.	3.88369	4.89626	5.38129	3.51366	0	4.54899	6.47812	0	5.22791	4.82512	6.12649	1.21059
SS2_2018_700S_F19_S339...2.	0.971356	3.59162	4.56652	4.47735	0	4.21186	0.971356	3.75791	1.24193	0.971356	3.84935	-0.372682
SS2_2018_700S_F20_S347...2.	5.11894	0	0.735246	3.07426	0	1.67597	3.07426	0.735246	0.735246	0.735246	0.735246	-0.601952
SS2_2018_700S_F21_S355...2.	5.19239	0	6.36375	1.84692	0	1.30023	5.4233	0	0	0	1.30023	-0.1775
SS2_2018_700S_F24_S379...2.	1.30478	0.851623	5.02919	3.17131	0	0	2.46365	0	5.18366	0.851623	1.30478	-0.309337
SS2_2018_700S_F4_S219...2.	2.44655	0	5.10749	1.70852	0	0	5.27501	0	0.561592	0.561592	0	-1.26059
SS2_2018_700S_F5_S227...2.	4.75803	0.965839	2.01596	2.01596	0	0	0.965839	0	0.965839	6.39919	0	-0.250246
SS2_2018_700S_F6_S235...2.	3.90294	0	4.92548	4.11369	0	0.521039	1.62976	0	1.48589	4.68539	4.63359	-0.418088
SS2_2018_700S_F8_S251...2.	0	0	5.98278	2.4864	0	0	2.72937	0	4.97904	0.742788	1.45986	-0.626809
SS2_2018_700S_F9_S259...2.	4.77802	4.28369	5.59162	2.34464	0	0.944523	6.15632	4.9138	0.579862	0.579862	0.944523	0.148338
SS2_2018_700S_G1_S4...2.	4.40129	0.476404	5.27647	5.69367	0	4.14706	5.6666	0.476404	0.797753	1.23579	4.9642	0.272075
SS2_2018_700S_G12_S92...2.	5.54312	4.25221	5.28769	6.42668	0	5.73389	5.92777	0	5.72884	1.20436	5.0288	1.43992
SS2_2018_700S_G13_S100...2.	0	0	2.14747	3.02841	0	0.921334	1.71162	0.921334	1.39259	1.39259	1.95311	-0.689435
SS2_2018_700S_G14_S108...2.	0	0.813465	5.98596	5.90376	0	0	5.27625	0.813465	1.25602	1.25602	0.813465	-0.347254
SS2_2018_700S_G15_S116...2.	0	0.638853	4.42216	2.09856	0	0.638853	0.638853	4.07974	0	1.02554	1.52109	-1.42823
SS2_2018_700S_G16_S124...2.	0.499821	0	5.47363	2.09589	0	5.24198	5.4061	4.67602	0	5.37055	6.61998	0.524436
SS2_2018_700S_G18_S140...2.	4.86943	0	5.84856	5.41502	0	3.48136	5.65933	3.85108	0	4.96404	6.27459	0.981095
SS2_2018_700S_G19_S148...2.	4.23792	0.600183	4.9416	2.85928	0	2.22187	0.972635	0.600183	1.45624	0.972635	0.972635	-0.517457
SS2_2018_700S_G2_S12...2.	5.28993	0	5.47979	2.7278	0	0.53939	5.23052	0	0.53939	0.53939	4.34102	-0.354329
SS2_2018_700S_G21_S164...2.	4.71334	4.56301	4.55486	1.58682	0	0	0.575283	0.575283	0	0.938156	1.20384	-0.724299
SS2_2018_700S_G23_S180...2.	0.507749	0.507749	5.52043	2.44969	0	0	1.09348	0.507749	0.8429	4.70189	0.507749	-0.801776
SS2_2018_700S_G24_S188...2.	0.575994	0	5.72973	1.86444	0	0	0.939146	0	0	0.575994	1.41478	-1.44655
SS2_2018_700S_G3_S20...2.	0	0	1.38168	4.90654	0	0.690072	0.690072	1.09451	3.77817	0	1.09451	-0.985812
SS2_2018_700S_G6_S44...2.	3.77122	0	4.93938	6.04063	0	5.15812	5.40948	5.24366	4.49988	1.41217	6.12559	0.951605
SS2_2018_700S_G7_S52...2.	1.78875	1.25018	2.39461	3.34641	0	0	0	0	5.99657	1.78875	1.78875	-0.299093
SS2_2018_700S_G8_S60...2.	0	0	5.45734	1.72962	0	0.572723	0.572723	0	3.248	0.572723	1.19974	-1.20113
SS2_2018_700S_G9_S68...2.	4.70362	0	5.53495	5.20123	0	4.49285	5.58678	1.17768	5.71068	5.37503	0.915446	0.927338
SS2_2018_700S_H10_S268...2.	4.44205	0	5.42674	5.18779	0	4.55518	5.52267	0	5.61019	5.32062	0	0.841674
SS2_2018_700S_H18_S332...2.	6.20787	0	2.20378	4.76948	0	0	2.89734	0	0.696841	0.696841	0.696841	-0.191307
SS2_2018_700S_H19_S340...2.	2.93118	0	5.12607	5.7659	0	0	4.89875	0	0	4.99768	4.7568	0.163412
SS2_2018_700S_H20_S348...2.	4.35385	0	5.8218	1.20195	0	3.84495	0	0	0	0	0	-1.26291
SS2_2018_700S_H24_S380...2.	5.48782	0.604372	3.89479	1.46335	0	4.2351	5.78303	5.06714	0	4.19838	4.5605	0.453793

## Sheet: Ext Fig. 1g
Well	cldn5b (nUMI)	tjp1a (nUMI)	tjp1b (nUMI)	jam2a (nUMI)	jam2b (nUMI)	jam3a (nUMI)	jam3b (nUMI)	Tight junction Score
SS2_2018_700S_A1_S1...2.	5.70468	5.81049	5.00898	5.50126	0	0.462446	4.6984	0.902621
SS2_2018_700S_A10_S73...2.	6.69316	4.76698	0	5.19263	0	0.488627	4.92983	0.0293711
SS2_2018_700S_A11_S81...2.	6.33112	1.45383	0	5.58281	0	0.598763	1.45383	-0.758412
SS2_2018_700S_A12_S89...2.	4.88811	5.05566	0.537609	2.00245	0	0.537609	5.69664	0.0137259
SS2_2018_700S_A13_S97...2.	5.73022	4.41399	0	4.37525	0	0	4.6794	-0.264853
SS2_2018_700S_A14_S105...2.	2.70914	2.74892	0.475867	5.86022	0	0.796974	1.23478	-0.891097
SS2_2018_700S_A15_S113...2.	6.98903	5.59867	1.04706	4.66728	0	0.654735	5.60209	0.525132
SS2_2018_700S_A16_S121...2.	6.68406	1.77821	0.598769	6.0614	0	0	1.77821	-0.513345
SS2_2018_700S_A18_S137...2.	6.26651	5.48443	0	5.82471	0	1.7617	5.24848	0.471672
SS2_2018_700S_A19_S145...2.	6.21256	4.92278	0.530277	5.64988	0	0.874971	4.9627	0.337398
SS2_2018_700S_A2_S9...2.	6.79826	1.28798	0	6.36515	0.838431	0	3.82063	0.0516803
SS2_2018_700S_A20_S153...2.	6.35034	5.81744	4.9887	6.0757	0	0	4.88565	0.896272
SS2_2018_700S_A21_S161...2.	6.04449	5.64123	0.622741	5.14291	0	0.622741	5.9016	0.399945
SS2_2018_700S_A22_S169...2.	6.85558	5.58419	0	5.45744	0	0	6.17135	0.451256
SS2_2018_700S_A23_S177...2.	6.41502	1.84264	0	5.87769	0	0	6.05207	0.196722
SS2_2018_700S_A24_S185...2.	5.88428	1.94482	0	6.54207	0	0	1.75681	-0.38994
SS2_2018_700S_A3_S17...2.	3.18023	3.99607	0	5.60864	0	0	6.14611	-0.00728347
SS2_2018_700S_A4_S25...2.	2.82272	5.59836	5.09486	5.46536	0	1.78247	4.69848	0.671704
SS2_2018_700S_A5_S33...2.	6.32682	5.45701	0	5.70912	0	0.907122	5.24744	0.631593
SS2_2018_700S_A6_S41...2.	5.93942	6.47211	5.16815	5.60848	0	0.838415	1.28796	0.69125
SS2_2018_700S_A8_S57...2.	6.90425	5.48982	0	5.26668	0	1.09097	6.15185	0.675874
SS2_2018_700S_A9_S65...2.	6.74352	6.23924	0	5.82247	0	1.16657	4.11795	0.481941
SS2_2018_700S_B1_S193...2.	6.43274	3.64665	1.73488	4.32667	0	1.20421	1.73488	-0.190688
SS2_2018_700S_B11_S273...2.	5.90725	4.87766	0.823158	5.92106	0	0	1.99991	0.0487363
SS2_2018_700S_B12_S281...2.	5.92786	3.98043	4.61123	5.2884	0	0	0.739357	0.0279123
SS2_2018_700S_B13_S289...2.	6.76115	5.1005	0	6.25598	0	1.03399	5.8755	1.00285
SS2_2018_700S_B15_S305...2.	5.8519	4.64456	5.04003	4.77689	0	0	5.33795	0.636679
SS2_2018_700S_B16_S313...2.	6.63838	3.44226	3.72191	5.39841	0	0.650705	5.28429	0.537938
SS2_2018_700S_B17_S321...2.	6.79144	6.062	0	6.36102	0	1.05432	5.48214	0.722651
SS2_2018_700S_B18_S329...2.	7.02099	1.10034	0	5.5671	0	0.694444	4.59769	-0.209559
SS2_2018_700S_B19_S337...2.	6.5137	4.8262	0	5.49574	0	0.58972	4.54546	0.246725
SS2_2018_700S_B2_S201...2.	7.17892	5.82462	0.788995	5.14498	0	0	5.55781	0.502077
SS2_2018_700S_B20_S345...2.	6.04645	4.37934	0	1.99986	0	0	1.43366	-0.961713
SS2_2018_700S_B21_S353...2.	5.42386	5.2605	5.07814	5.87257	0	0	4.22408	0.859694
SS2_2018_700S_B22_S361...2.	6.97772	1.51402	0.634587	5.64796	0	1.01974	5.26432	0.0662468
SS2_2018_700S_B23_S369...2.	6.92523	5.65081	0	5.62192	0	0	5.04807	0.48648
SS2_2018_700S_B3_S209...2.	6.47408	4.28913	0	6.14036	0	0	5.40996	0.65108
SS2_2018_700S_B4_S217...2.	5.72967	4.7493	0.763154	5.7071	0	0	0.763154	-0.316584
SS2_2018_700S_B5_S225...2.	6.63235	2.60717	0	5.14877	0	0.507469	4.58679	-0.39698
SS2_2018_700S_B6_S233...2.	6.33432	4.47995	0	5.30302	0	1.08527	5.39165	0.239368
SS2_2018_700S_B7_S241...2.	6.11719	4.8878	0	4.71193	0	0	5.7692	0.342075
SS2_2018_700S_B8_S249...2.	6.58038	0	0	5.24302	0	0	0.781116	-1.17804
SS2_2018_700S_B9_S257...2.	6.74795	5.45148	0	5.83388	0	0	0.580422	-0.304657
SS2_2018_700S_C1_S2...2.	6.3742	3.46263	0.427078	4.59542	0	0.427078	5.4103	-0.0336123
SS2_2018_700S_C10_S74...2.	5.35271	4.03838	0	5.08444	0	0.513722	0.851433	-0.774214
SS2_2018_700S_C11_S82...2.	6.54032	5.38062	0	5.40289	0	0	5.81564	0.3648
SS2_2018_700S_C12_S90...2.	5.9306	6.23318	0.42935	5.56279	0	0.728764	5.55245	0.477604
SS2_2018_700S_C13_S98...2.	6.42266	5.97702	4.75756	5.17254	0	0	5.47227	0.995855
SS2_2018_700S_C14_S106...2.	6.47243	5.75321	0	5.11755	0	0	5.85736	0.372057
SS2_2018_700S_C15_S114...2.	6.55515	4.96163	0	5.73692	0	0.793982	5.23472	0.343343
SS2_2018_700S_C16_S122...2.	6.89237	5.34588	0	0.788309	0	0	6.29978	-0.156061
SS2_2018_700S_C17_S130...2.	6.61777	5.69546	3.47965	6.15851	0	0	4.45852	0.835044
SS2_2018_700S_C18_S138...2.	5.95552	2.33275	0	6.11593	0	1.60711	4.50798	0.0728607
SS2_2018_700S_C19_S146...2.	6.10723	2.16489	0	5.144	0	0	5.07192	-0.444209
SS2_2018_700S_C2_S10...2.	6.07845	4.9032	0	6.10931	0	0	1.39602	-0.166149
SS2_2018_700S_C20_S154...2.	6.59481	1.16825	0	5.57036	0	0	1.16825	-0.635325
SS2_2018_700S_C21_S162...2.	5.71452	5.27646	0	4.63727	0	0.922267	4.33063	0.0138212
SS2_2018_700S_C22_S170...2.	6.5781	1.66502	0	5.08395	0	0	5.53679	-0.254798
SS2_2018_700S_C23_S178...2.	7.03518	3.986	2.06586	1.85011	0	0	4.79768	0.137451
SS2_2018_700S_C24_S186...2.	6.47039	4.27325	0	5.65411	0	0.543478	5.65916	0.341773
SS2_2018_700S_C3_S18...2.	6.07516	5.87338	4.95535	5.72416	0	0.425149	3.14641	0.812033
SS2_2018_700S_C4_S26...2.	5.3944	1.40778	0	5.40486	0	0.93352	4.77324	-0.370936
SS2_2018_700S_C5_S34...2.	6.22178	0.795469	0	5.73767	0	0	0.795469	-1.04626
SS2_2018_700S_C6_S42...2.	6.83269	4.98657	0	5.71075	0	0.90083	1.92375	0.0750027
SS2_2018_700S_C7_S50...2.	5.92867	5.98292	0.44849	5.88084	0	1.18289	1.18289	-0.0145828
SS2_2018_700S_C8_S58...2.	6.28841	5.83914	0	4.59962	0	0.869858	1.12488	-0.187646
SS2_2018_700S_C9_S66...2.	6.42623	5.37211	0.434346	5.30687	0	0.434346	4.87938	0.147192
SS2_2018_700S_D1_S194...2.	6.3162	4.53232	4.60998	6.12767	0	0	4.2898	0.690631
SS2_2018_700S_D10_S266...2.	6.51504	2.07126	0	5.90327	0	0	5.20865	-0.229304
SS2_2018_700S_D11_S274...2.	3.27455	5.95493	0	5.25612	0	0	5.33576	0.205475
SS2_2018_700S_D13_S290...2.	6.38055	4.48563	0	5.52587	0	0	1.0866	-0.41479
SS2_2018_700S_D14_S298...2.	6.65121	4.95295	0	3.36398	0	0	5.75741	0.450939
SS2_2018_700S_D16_S314...2.	6.3263	5.37001	0	5.42533	0	0	5.44311	0.231463
SS2_2018_700S_D17_S322...2.	6.83359	5.3623	2.70332	5.17244	0	0	5.17244	0.655318
SS2_2018_700S_D18_S330...2.	6.26947	5.39778	0	5.86566	0	0.561407	5.34169	0.403537
SS2_2018_700S_D19_S338...2.	6.34792	4.9229	4.95506	4.90226	0	0	5.87108	0.738012
SS2_2018_700S_D2_S202...2.	6.94975	5.9807	0	5.39997	0	1.09982	1.79327	-0.013783
SS2_2018_700S_D20_S346...2.	6.97595	1.53897	0	1.53897	0	0	3.78424	-0.950721
SS2_2018_700S_D21_S354...2.	6.1718	5.61531	0	4.80414	0	0.917605	4.71395	0.222769
SS2_2018_700S_D22_S362...2.	6.73063	1.28273	4.57923	5.96451	0	0	5.71202	0.521269
SS2_2018_700S_D23_S370...2.	6.14443	4.77753	0	5.7502	0	0	5.22697	0.0909303
SS2_2018_700S_D24_S378...2.	7.13534	4.94673	0.886098	1.66335	0	0	6.11888	0.345433
SS2_2018_700S_D3_S210...2.	4.9014	0.997413	0	5.28289	0	1.48671	1.48671	-0.859885
SS2_2018_700S_D4_S218...2.	6.60428	1.28108	0.833021	4.44871	0	0.833021	6.23068	0.176079
SS2_2018_700S_D5_S226...2.	5.53406	1.61636	0.697477	6.24107	0	0	1.10438	-0.508857
SS2_2018_700S_D6_S234...2.	6.62429	5.25105	1.00253	5.71626	0	0	5.25105	0.324342
SS2_2018_700S_D7_S242...2.	6.64534	5.14847	0	4.55212	0	0.708594	4.6651	0.164772
SS2_2018_700S_D8_S250...2.	6.29053	4.84181	0	5.64338	0	0	5.65329	0.207017
SS2_2018_700S_E1_S3...2.	6.42125	5.40718	4.26417	6.01436	0	0	5.60507	0.985926
SS2_2018_700S_E10_S75...2.	6.64133	5.5369	0.652118	5.21993	0	0	4.68761	0.354929
SS2_2018_700S_E11_S83...2.	6.61364	1.6564	0	5.31034	0	0	6.67703	0.420075
SS2_2018_700S_E12_S91...2.	6.42965	5.86005	0	6.36973	0	0	1.52727	0.303309
SS2_2018_700S_E13_S99...2.	6.63499	6.704	0	3.8707	0.804784	0	5.56774	0.635026
SS2_2018_700S_E14_S107...2.	6.73332	5.85247	0.532168	4.97699	0	0	6.20444	0.719604
SS2_2018_700S_E15_S115...2.	6.73662	5.96059	0	5.14919	0	0.598604	4.87132	0.516076
SS2_2018_700S_E17_S131...2.	5.98523	3.41043	3.38242	4.72822	0.983219	0.607874	0.983219	0.0130188
SS2_2018_700S_E19_S147...2.	3.69072	4.94764	0	1.96984	0	0	0	-0.871269
SS2_2018_700S_E20_S155...2.	6.75136	5.43598	1.53196	2.30937	0	0	2.11076	0.13806
SS2_2018_700S_E21_S163...2.	6.38407	5.83623	0	6.09532	0	0.675315	5.52483	0.59862
SS2_2018_700S_E22_S171...2.	6.24803	4.107	5.43789	5.5288	0	0	5.53547	0.97695
SS2_2018_700S_E24_S187...2.	6.68914	5.53942	0	6.21544	0	0.492871	4.45111	0.484114
SS2_2018_700S_E3_S19...2.	6.16308	6.40272	0.784211	5.94858	0.784211	0	1.21828	0.0853231
SS2_2018_700S_E4_S27...2.	6.57059	0.956196	0	2.00244	0.588281	0	5.3736	-0.665118
SS2_2018_700S_E6_S43...2.	6.57305	4.73285	0.574749	6.17423	0	0	4.96378	0.324639
SS2_2018_700S_E7_S51...2.	6.33557	4.69373	0	5.93548	0	1.47777	4.93349	0.399239
SS2_2018_700S_E8_S59...2.	4.93936	1.98838	0	1.42355	0	0.581075	4.66896	-0.97471
SS2_2018_700S_F11_S275...2.	6.79077	0	0	5.55946	0	0	0	-1.1186
SS2_2018_700S_F12_S283...2.	6.49253	4.52864	5.12059	4.80089	0	0	6.12736	1.05737
SS2_2018_700S_F13_S291...2.	6.65909	4.79069	0	5.68696	0	0.594509	5.67866	0.532537
SS2_2018_700S_F15_S307...2.	6.77693	5.86725	4.63061	5.86725	0	0	0.73266	0.515866
SS2_2018_700S_F16_S315...2.	6.71375	5.59872	0	5.72242	0	0	6.15612	0.765024
SS2_2018_700S_F17_S323...2.	6.3023	3.25961	0	1.49374	0	0	5.01312	-0.427696
SS2_2018_700S_F18_S331...2.	6.38116	4.927	0	5.59502	0	0.607125	4.8184	0.251348
SS2_2018_700S_F19_S339...2.	5.67239	4.54931	1.77911	2.02368	0	3.88371	1.45466	-0.248753
SS2_2018_700S_F20_S347...2.	5.78602	0.735246	0	5.91415	0	0	4.68688	-0.237045
SS2_2018_700S_F21_S355...2.	7.16705	1.30023	0	3.77785	0	1.30023	3.53738	-0.129414
SS2_2018_700S_F24_S379...2.	6.3837	6.26329	0.851623	5.1761	0	0	5.15307	0.578928
SS2_2018_700S_F4_S219...2.	5.1779	4.295	0.919057	4.15163	0	0	1.70852	-0.708949
SS2_2018_700S_F5_S227...2.	2.84896	1.44785	0	5.62614	0	0	0.965839	-0.992044
SS2_2018_700S_F6_S235...2.	6.02421	4.90035	0.521039	6.21081	0	0.861856	3.63558	0.147385
SS2_2018_700S_F8_S251...2.	6.85608	5.21437	0	5.94599	0	1.16427	5.69501	0.681288
SS2_2018_700S_F9_S259...2.	6.3288	5.26131	0	5.50281	0	0.579862	4.87856	0.224559
SS2_2018_700S_G1_S4...2.	6.06099	6.10144	0.476404	6.0054	0	0.797753	5.06158	0.550413
SS2_2018_700S_G12_S92...2.	6.19858	6.05785	5.09293	5.11186	0	0.938604	5.06384	1.13198
SS2_2018_700S_G13_S100...2.	6.529	5.73031	0.921334	5.45509	0	0	5.48691	0.811401
SS2_2018_700S_G14_S108...2.	6.86731	4.33523	0	6.24092	0	1.56174	5.3623	0.711179
SS2_2018_700S_G15_S116...2.	6.34838	5.45327	0.638853	4.80182	0	0	3.02891	-0.161443
SS2_2018_700S_G16_S124...2.	6.12718	5.45993	0	5.71642	0	0.499821	5.3274	0.269638
SS2_2018_700S_G18_S140...2.	6.67638	4.61676	0	5.70069	0	0.592105	5.56184	0.41109
SS2_2018_700S_G19_S148...2.	5.81142	6.39924	0	5.46477	0	0	4.9819	0.479623
SS2_2018_700S_G2_S12...2.	6.44712	5.30779	0.887859	5.10861	0	0	4.84849	0.280276
SS2_2018_700S_G21_S164...2.	5.89971	4.7203	0.575283	1.58682	0	0.938156	0.938156	-0.780843
SS2_2018_700S_G23_S180...2.	6.11553	3.63881	0	1.29368	0	1.29368	5.83392	-0.272219
SS2_2018_700S_G24_S188...2.	5.98509	5.23195	4.83329	5.29641	0	0.575994	5.85108	1.07548
SS2_2018_700S_G3_S20...2.	6.34996	4.037	0	6.23413	0	0	4.90654	0.201021
SS2_2018_700S_G6_S44...2.	6.39733	5.67259	4.42839	5.80257	0	0.710473	4.39063	0.781223
SS2_2018_700S_G7_S52...2.	3.43049	4.29372	0	4.39088	0	1.25018	0	-0.576245
SS2_2018_700S_G8_S60...2.	6.26956	3.5558	0	4.93166	0	0.572723	0.934593	-0.625043
SS2_2018_700S_G9_S68...2.	5.85796	5.70321	4.83091	5.97875	0	0.559013	0.915446	0.477498
SS2_2018_700S_H10_S268...2.	5.9268	5.47051	4.31446	6.10073	0	0	0	0.252374
SS2_2018_700S_H18_S332...2.	6.6705	6.53386	0	5.06992	0	0	6.22795	1.00012
SS2_2018_700S_H19_S340...2.	6.96209	5.38357	3.89544	6.11725	0	0	4.91748	0.936376
SS2_2018_700S_H20_S348...2.	6.13316	5.21507	1.73222	5.89914	0	0.574099	5.13618	0.428181
SS2_2018_700S_H24_S380...2.	6.14744	5.53805	1.46335	5.67231	0	0	1.24999	-0.181899

## Sheet: Ext Fig. 1h
Well	plvapb (nUMI)
SS2_2018_700S_A1_S1...2.	4.9272
SS2_2018_700S_A10_S73...2.	5.11626
SS2_2018_700S_A11_S81...2.	6.83597
SS2_2018_700S_A12_S89...2.	6.94666
SS2_2018_700S_A13_S97...2.	6.42684
SS2_2018_700S_A14_S105...2.	5.50029
SS2_2018_700S_A15_S113...2.	5.66811
SS2_2018_700S_A16_S121...2.	6.08967
SS2_2018_700S_A18_S137...2.	5.09837
SS2_2018_700S_A19_S145...2.	4.72654
SS2_2018_700S_A2_S9...2.	3.79144
SS2_2018_700S_A20_S153...2.	4.13648
SS2_2018_700S_A21_S161...2.	6.7052
SS2_2018_700S_A22_S169...2.	4.83697
SS2_2018_700S_A23_S177...2.	6.8211
SS2_2018_700S_A24_S185...2.	6.14421
SS2_2018_700S_A3_S17...2.	6.51737
SS2_2018_700S_A4_S25...2.	5.43131
SS2_2018_700S_A5_S33...2.	6.68849
SS2_2018_700S_A6_S41...2.	3.89005
SS2_2018_700S_A8_S57...2.	4.67075
SS2_2018_700S_A9_S65...2.	4.9999
SS2_2018_700S_B1_S193...2.	6.6982
SS2_2018_700S_B11_S273...2.	6.63827
SS2_2018_700S_B12_S281...2.	6.32069
SS2_2018_700S_B13_S289...2.	6.73565
SS2_2018_700S_B15_S305...2.	6.5421
SS2_2018_700S_B16_S313...2.	6.45295
SS2_2018_700S_B17_S321...2.	4.95054
SS2_2018_700S_B18_S329...2.	4.4912
SS2_2018_700S_B19_S337...2.	6.21132
SS2_2018_700S_B2_S201...2.	4.89133
SS2_2018_700S_B20_S345...2.	4.945
SS2_2018_700S_B21_S353...2.	6.88185
SS2_2018_700S_B22_S361...2.	1.69216
SS2_2018_700S_B23_S369...2.	2.44502
SS2_2018_700S_B3_S209...2.	6.69006
SS2_2018_700S_B4_S217...2.	6.60449
SS2_2018_700S_B5_S225...2.	5.17902
SS2_2018_700S_B6_S233...2.	5.85209
SS2_2018_700S_B7_S241...2.	7.12706
SS2_2018_700S_B8_S249...2.	5.3991
SS2_2018_700S_B9_S257...2.	5.43446
SS2_2018_700S_C1_S2...2.	2.54325
SS2_2018_700S_C10_S74...2.	5.88307
SS2_2018_700S_C11_S82...2.	5.99892
SS2_2018_700S_C12_S90...2.	5.61297
SS2_2018_700S_C13_S98...2.	4.92215
SS2_2018_700S_C14_S106...2.	1.65564
SS2_2018_700S_C15_S114...2.	4.98677
SS2_2018_700S_C16_S122...2.	7.02456
SS2_2018_700S_C17_S130...2.	2.13862
SS2_2018_700S_C18_S138...2.	5.81322
SS2_2018_700S_C19_S146...2.	5.16826
SS2_2018_700S_C2_S10...2.	2.31425
SS2_2018_700S_C20_S154...2.	6.86879
SS2_2018_700S_C21_S162...2.	6.42461
SS2_2018_700S_C22_S170...2.	6.43167
SS2_2018_700S_C23_S178...2.	1.96379
SS2_2018_700S_C24_S186...2.	5.06508
SS2_2018_700S_C3_S18...2.	6.0175
SS2_2018_700S_C4_S26...2.	6.53691
SS2_2018_700S_C5_S34...2.	4.7783
SS2_2018_700S_C6_S42...2.	2.20155
SS2_2018_700S_C7_S50...2.	6.23621
SS2_2018_700S_C8_S58...2.	4.53482
SS2_2018_700S_C9_S66...2.	6.3007
SS2_2018_700S_D1_S194...2.	5.37345
SS2_2018_700S_D10_S266...2.	5.55435
SS2_2018_700S_D11_S274...2.	7.32577
SS2_2018_700S_D13_S290...2.	6.31286
SS2_2018_700S_D14_S298...2.	2.46234
SS2_2018_700S_D16_S314...2.	5.88182
SS2_2018_700S_D17_S322...2.	2.0222
SS2_2018_700S_D18_S330...2.	5.00136
SS2_2018_700S_D19_S338...2.	6.2882
SS2_2018_700S_D2_S202...2.	2.08103
SS2_2018_700S_D20_S346...2.	5.62184
SS2_2018_700S_D21_S354...2.	5.52064
SS2_2018_700S_D22_S362...2.	6.60832
SS2_2018_700S_D23_S370...2.	6.56609
SS2_2018_700S_D24_S378...2.	2.39603
SS2_2018_700S_D3_S210...2.	6.82245
SS2_2018_700S_D4_S218...2.	5.51363
SS2_2018_700S_D5_S226...2.	4.70904
SS2_2018_700S_D6_S234...2.	5.62099
SS2_2018_700S_D7_S242...2.	2.42581
SS2_2018_700S_D8_S250...2.	6.82571
SS2_2018_700S_E1_S3...2.	5.93214
SS2_2018_700S_E10_S75...2.	6.71645
SS2_2018_700S_E11_S83...2.	6.06704
SS2_2018_700S_E12_S91...2.	6.17491
SS2_2018_700S_E13_S99...2.	6.60532
SS2_2018_700S_E14_S107...2.	0.87765
SS2_2018_700S_E15_S115...2.	6.16444
SS2_2018_700S_E17_S131...2.	4.04388
SS2_2018_700S_E19_S147...2.	7.25259
SS2_2018_700S_E20_S155...2.	2.74142
SS2_2018_700S_E21_S163...2.	6.59738
SS2_2018_700S_E22_S171...2.	2.32818
SS2_2018_700S_E24_S187...2.	1.80764
SS2_2018_700S_E3_S19...2.	5.0253
SS2_2018_700S_E4_S27...2.	6.2445
SS2_2018_700S_E6_S43...2.	6.51954
SS2_2018_700S_E7_S51...2.	4.95756
SS2_2018_700S_E8_S59...2.	6.6372
SS2_2018_700S_F11_S275...2.	5.75273
SS2_2018_700S_F12_S283...2.	6.68166
SS2_2018_700S_F13_S291...2.	4.34823
SS2_2018_700S_F15_S307...2.	4.40727
SS2_2018_700S_F16_S315...2.	6.54312
SS2_2018_700S_F17_S323...2.	5.79111
SS2_2018_700S_F18_S331...2.	2.32108
SS2_2018_700S_F19_S339...2.	4.46798
SS2_2018_700S_F20_S347...2.	6.26648
SS2_2018_700S_F21_S355...2.	6.26723
SS2_2018_700S_F24_S379...2.	6.9542
SS2_2018_700S_F4_S219...2.	4.45599
SS2_2018_700S_F5_S227...2.	7.198
SS2_2018_700S_F6_S235...2.	6.34186
SS2_2018_700S_F8_S251...2.	5.83643
SS2_2018_700S_F9_S259...2.	5.47357
SS2_2018_700S_G1_S4...2.	6.03796
SS2_2018_700S_G12_S92...2.	2.40845
SS2_2018_700S_G13_S100...2.	6.21797
SS2_2018_700S_G14_S108...2.	5.68215
SS2_2018_700S_G15_S116...2.	5.17716
SS2_2018_700S_G16_S124...2.	5.91163
SS2_2018_700S_G18_S140...2.	5.49776
SS2_2018_700S_G19_S148...2.	5.88725
SS2_2018_700S_G2_S12...2.	6.23451
SS2_2018_700S_G21_S164...2.	5.94553
SS2_2018_700S_G23_S180...2.	1.46041
SS2_2018_700S_G24_S188...2.	4.9666
SS2_2018_700S_G3_S20...2.	6.28542
SS2_2018_700S_G6_S44...2.	6.1027
SS2_2018_700S_G7_S52...2.	6.87728
SS2_2018_700S_G8_S60...2.	6.48822
SS2_2018_700S_G9_S68...2.	5.41581
SS2_2018_700S_H10_S268...2.	5.12929
SS2_2018_700S_H18_S332...2.	0.696841
SS2_2018_700S_H19_S340...2.	4.7568
SS2_2018_700S_H20_S348...2.	6.54962
SS2_2018_700S_H24_S380...2.	5.5249
