# Supplementary material for: A brain-specific angiogenic mechanism enabled by tip cell specialization
Source: Nature. 2024 Apr 3;628(8009):863–71. doi: 10.1038/s41586-024-07283-6 (PMC11041701; doi:10.1038/s41586-024-07283-6)
Supplement: Supplementary file 16 — Source Data Extended Data Fig. 2 [file 41586_2024_7283_MOESM16_ESM.xlsx]

## Sheet: ED Fig. 2a
	Wnt activity				Tip cell identity
Well	lef1 (nUMI)	nkd1 (nUMI)	zic2a (nUMI)	Wnt score	cxcr4a (nUMI)	angpt2a (nUMI)	esm1 (nUMI)	Tip cell Score
SS2_2018_700S_A1_S1...2.	4.80499	4.63197	1.7411	-0.868069	1.37112	0	2.15679	-1.5356
SS2_2018_700S_A10_S73...2.	4.27066	5.41186	0.815432	-1.36131	6.54168	4.48391	6.52704	2.97814
SS2_2018_700S_A11_S81...2.	5.71548	4.96743	6.10441	0.936309	1.45383	0	1.24115	-1.81379
SS2_2018_700S_A12_S89...2.	5.06469	2.45776	6.39883	0.444735	0.885343	0	6.46968	-0.0901972
SS2_2018_700S_A13_S97...2.	5.60561	6.67308	6.24247	1.74379	1.42031	0.420724	5.8827	-0.0952056
SS2_2018_700S_A14_S105...2.	1.39799	6.25307	5.21728	-0.274703	0.475867	0	1.66124	-1.92989
SS2_2018_700S_A15_S113...2.	4.67593	5.52406	5.96447	0.727923	1.32811	0	5.82723	-0.171524
SS2_2018_700S_A16_S121...2.	4.51291	4.28123	5.26616	0.133002	0.970685	0.598769	2.02274	-1.16691
SS2_2018_700S_A18_S137...2.	5.27041	5.34791	0.471748	-1.09353	1.38978	0.471748	4.26161	-0.791475
SS2_2018_700S_A19_S145...2.	5.11655	5.71881	5.32411	0.720792	4.67572	0	3.99184	0.1025
SS2_2018_700S_A2_S9...2.	1.28798	4.58642	2.73697	-1.21737	6.97746	5.48575	7.15533	4.18018
SS2_2018_700S_A20_S153...2.	4.6845	5.65715	5.97791	0.658581	0.706248	0	4.30926	-1.12541
SS2_2018_700S_A21_S161...2.	2.06841	6.15309	1.49428	-1.40969	1.27873	0	4.89829	-0.504268
SS2_2018_700S_A22_S169...2.	0.981265	5.07169	1.92241	-1.96605	5.32857	0.606453	5.41753	1.28431
SS2_2018_700S_A23_S177...2.	1.4322	2.69559	1.84264	-2.08817	1.99821	0	2.62116	-0.628648
SS2_2018_700S_A24_S185...2.	1.22288	4.73319	5.73724	-0.305569	2.10302	1.22288	5.60967	0.773748
SS2_2018_700S_A3_S17...2.	3.32114	2.47817	1.23155	-1.8828	0.794473	0	5.50566	-0.341531
SS2_2018_700S_A4_S25...2.	5.32644	6.29514	5.6201	0.948227	1.09119	0	2.06969	-1.62176
SS2_2018_700S_A5_S33...2.	0.907122	5.56446	6.02019	-0.0116831	1.37482	0	6.31353	0.222282
SS2_2018_700S_A6_S41...2.	4.93799	5.82023	1.28796	-0.526697	1.08824	0.838415	2.92967	-0.892652
SS2_2018_700S_A8_S57...2.	1.09097	2.55435	4.80889	-1.71121	6.21111	0	6.37035	1.36401
SS2_2018_700S_A9_S65...2.	1.16657	6.35585	5.58469	-0.173826	1.69045	0	6.00357	0.0273914
SS2_2018_700S_B1_S193...2.	2.53929	7.02439	2.07974	-0.402548	2.97925	0	6.61417	0.718601
SS2_2018_700S_B11_S273...2.	0	1.57548	1.57548	-3.23053	1.99991	0	5.01389	-0.0439071
SS2_2018_700S_B12_S281...2.	1.86763	2.85755	4.77171	-1.43377	1.86763	0	5.94233	-0.0981053
SS2_2018_700S_B13_S289...2.	2.1101	7.34046	2.1101	-0.00582531	2.1101	1.03399	5.88562	0.765777
SS2_2018_700S_B15_S305...2.	1.13218	4.26872	1.83354	-2.30732	0	0	5.63325	-0.870689
SS2_2018_700S_B16_S313...2.	6.44715	6.20867	1.71999	0.100587	6.33011	4.16302	4.5962	2.2223
SS2_2018_700S_B17_S321...2.	5.01463	6.83762	5.77073	1.32621	0.66011	0	5.71067	-0.332649
SS2_2018_700S_B18_S329...2.	4.6754	5.06517	5.74238	0.758195	4.84676	5.38707	6.31794	3.0254
SS2_2018_700S_B19_S337...2.	6.04887	5.86626	6.10061	1.52937	6.41221	4.81974	6.74651	3.34032
SS2_2018_700S_B2_S201...2.	5.81033	4.81641	2.105	-0.254117	2.105	0	5.85261	0.00522424
SS2_2018_700S_B20_S345...2.	5.18627	6.92953	6.0932	1.60422	1.14082	0.724969	5.13746	-0.350816
SS2_2018_700S_B21_S353...2.	5.53606	6.20657	5.88128	1.33282	0.71077	0.71077	6.6334	0.143258
SS2_2018_700S_B22_S361...2.	5.16815	6.4362	4.83597	1.11575	6.46005	0	6.94496	1.8379
SS2_2018_700S_B23_S369...2.	2.37218	6.61615	4.53632	0.0767076	6.61615	0	5.46691	1.69893
SS2_2018_700S_B3_S209...2.	2.22963	6.75334	5.94709	1.12072	0.868252	0	6.83837	0.265707
SS2_2018_700S_B4_S217...2.	5.16504	6.78166	5.33323	1.31586	1.19091	0	6.25105	-0.217101
SS2_2018_700S_B5_S225...2.	5.52764	6.52974	6.02149	1.25365	0	3.88358	5.20112	0.0819828
SS2_2018_700S_B6_S233...2.	5.03629	6.83534	5.70356	1.24455	1.37127	0.683154	2.17939	-1.25087
SS2_2018_700S_B7_S241...2.	1.91105	4.97677	0.972963	-1.82469	1.24377	0	2.12894	-1.52522
SS2_2018_700S_B8_S249...2.	1.93435	4.47078	1.21426	-2.04716	1.21426	0	5.67758	-0.290275
SS2_2018_700S_B9_S257...2.	4.71089	5.19947	5.40661	0.554522	0	0	4.76597	-0.829543
SS2_2018_700S_C1_S2...2.	1.14138	6.28097	4.84209	-0.509509	6.43755	0.954864	5.56245	1.67133
SS2_2018_700S_C10_S74...2.	5.57935	5.69643	4.60899	0.655142	1.10344	0	6.47853	-0.172721
SS2_2018_700S_C11_S82...2.	0.682128	6.06694	5.10194	-0.675578	4.86836	0	5.00842	0.69887
SS2_2018_700S_C12_S90...2.	4.76987	6.45677	4.75614	0.616203	0.42935	4.31754	6.37616	1.18309
SS2_2018_700S_C13_S98...2.	4.41407	5.36859	5.30598	0.498903	5.62739	0.62494	2.43516	0.189866
SS2_2018_700S_C14_S106...2.	5.67399	4.74826	1.13726	-0.712057	1.34137	3.37563	5.80558	0.958693
SS2_2018_700S_C15_S114...2.	5.27274	5.96332	5.51945	1.04318	6.44976	0	2.88874	0.382638
SS2_2018_700S_C16_S122...2.	4.82484	2.65299	1.94568	-1.22395	1.52584	0	5.08609	-0.439603
SS2_2018_700S_C17_S130...2.	1.70341	5.03532	2.44085	-1.49858	2.30111	1.38506	4.49262	-0.00302001
SS2_2018_700S_C18_S138...2.	5.24588	6.41546	4.73039	0.923857	1.4641	0.509664	2.61227	-1.21871
SS2_2018_700S_C19_S146...2.	1.65009	4.71667	5.23393	-0.945801	1.3363	0	2.75531	-1.42463
SS2_2018_700S_C2_S10...2.	5.36829	6.41401	5.19886	1.24724	1.39602	0	2.51742	-1.37421
SS2_2018_700S_C20_S154...2.	4.79317	6.42869	5.7688	1.68633	1.4643	1.4643	2.66013	-0.28049
SS2_2018_700S_C21_S162...2.	5.48532	5.15738	5.51929	0.633823	0	0	2.87158	-1.75378
SS2_2018_700S_C22_S170...2.	1.54191	6.09368	1.77462	-1.38211	1.54191	0	2.9636	-1.16857
SS2_2018_700S_C23_S178...2.	5.77413	6.32935	4.99224	1.56235	5.10984	5.51484	6.51795	3.33676
SS2_2018_700S_C24_S186...2.	5.51601	6.31854	5.114	0.985218	1.15245	1.35788	2.58579	-0.964732
SS2_2018_700S_C3_S18...2.	5.91998	6.88006	5.46035	1.50302	4.68724	0	6.44975	0.918828
SS2_2018_700S_C4_S26...2.	2.1653	2.1653	1.58075	-2.46107	1.19851	0.571952	2.1653	-1.34713
SS2_2018_700S_C5_S34...2.	1.65902	6.64296	5.92141	0.15156	1.23284	0.474829	2.25217	-1.27942
SS2_2018_700S_C6_S42...2.	1.81087	2.35144	1.53775	-2.48191	5.57076	4.43454	6.99118	3.05405
SS2_2018_700S_C7_S50...2.	5.03936	5.97863	5.12031	0.71045	0.757009	0	2.41475	-1.54975
SS2_2018_700S_C8_S58...2.	5.28773	6.5135	6.14312	1.42519	1.12488	0	6.22322	-0.240844
SS2_2018_700S_C9_S66...2.	3.57831	6.15941	5.94338	0.493023	0.434346	0	2.47478	-1.7479
SS2_2018_700S_D1_S194...2.	1.41788	5.87775	6.09577	-0.130574	1.25353	0	5.66576	-0.329879
SS2_2018_700S_D10_S266...2.	5.19165	4.83491	5.54837	0.546549	0.932587	0	2.46704	-1.82135
SS2_2018_700S_D11_S274...2.	3.07561	5.52364	1.99577	-0.430027	1.75239	0	2.49537	-0.732936
SS2_2018_700S_D13_S290...2.	6.44185	6.25294	6.43976	1.75688	5.15061	0	5.33702	0.967378
SS2_2018_700S_D14_S298...2.	0.729106	5.18225	1.43976	-1.41924	0	5.07416	6.80637	1.85096
SS2_2018_700S_D16_S314...2.	1.11081	5.17143	6.14288	-0.620718	1.80698	0	5.5235	-0.32738
SS2_2018_700S_D17_S322...2.	6.01182	6.98935	5.35459	1.63395	5.1954	0	4.72962	0.668194
SS2_2018_700S_D18_S330...2.	1.18155	1.94949	0.561407	-3.21068	1.56144	0	2.14375	-1.21783
SS2_2018_700S_D19_S338...2.	1.1772	5.39579	4.6087	-1.09957	0.987293	0.445531	5.26834	-0.534179
SS2_2018_700S_D2_S202...2.	5.37709	6.69761	5.01244	1.03633	5.38171	0	6.7376	1.41015
SS2_2018_700S_D20_S346...2.	1.71824	5.40043	1.04024	-1.81937	5.58475	5.91027	6.95957	3.43685
SS2_2018_700S_D21_S354...2.	4.80414	6.26606	5.88898	1.25382	1.18017	0.560554	5.83333	0.0289898
SS2_2018_700S_D22_S362...2.	0.625309	6.12497	6.0459	-0.382638	0.625309	0	2.81174	-1.49278
SS2_2018_700S_D23_S370...2.	3.70123	5.30773	5.25935	0.0983832	0.859496	0.51938	1.86375	-1.5225
SS2_2018_700S_D24_S378...2.	4.30011	4.8622	4.8399	0.645861	6.6567	3.92982	6.78225	3.4272
SS2_2018_700S_D3_S210...2.	4.58176	4.84243	1.27169	-0.846813	0.618224	0	2.49512	-1.40887
SS2_2018_700S_D4_S218...2.	2.01508	4.52199	1.58939	-1.42563	1.28108	0.833021	1.58939	-1.15407
SS2_2018_700S_D5_S226...2.	1.10438	6.02964	5.40223	-0.0201451	0.697477	0	6.20303	0.113837
SS2_2018_700S_D6_S234...2.	4.40772	5.67273	4.24859	-0.0448001	0	0	6.21375	-0.785887
SS2_2018_700S_D7_S242...2.	5.36805	6.02704	6.32587	1.47126	6.17263	0	6.80141	1.82477
SS2_2018_700S_D8_S250...2.	3.33944	5.35687	5.22465	-0.104955	1.33872	0.661682	4.56167	-0.607993
SS2_2018_700S_E1_S3...2.	1.63391	1.48988	1.32155	-3.25136	1.48988	0.523137	2.36296	-1.44968
SS2_2018_700S_E10_S75...2.	4.9666	6.08179	1.3241	-0.270543	0.652118	0.652118	5.33268	-0.270946
SS2_2018_700S_E11_S83...2.	6.11501	6.08167	6.41957	2.58248	0	0	5.76528	-0.14232
SS2_2018_700S_E12_S91...2.	0.789301	5.4913	1.52727	-1.28475	0.789301	0	2.65468	-0.948911
SS2_2018_700S_E13_S99...2.	5.96402	5.89157	2.13029	0.60708	1.5494	0	6.42428	0.442441
SS2_2018_700S_E14_S107...2.	5.80282	6.35566	5.35225	1.62304	0	0	6.42633	-0.174136
SS2_2018_700S_E15_S115...2.	6.03391	6.847	4.29214	1.21267	0	0.598604	5.83704	-0.377686
SS2_2018_700S_E17_S131...2.	3.69676	5.66271	5.51925	0.519168	0.607874	0	1.46928	-1.82601
SS2_2018_700S_E19_S147...2.	5.72821	1.96984	2.42325	-0.313995	1.63179	1.63179	3.07107	-0.0853302
SS2_2018_700S_E20_S155...2.	4.24732	7.68169	6.35911	2.4715	1.53196	0	5.75755	0.269797
SS2_2018_700S_E21_S163...2.	5.41521	5.03941	5.07622	0.612328	0	0.675315	2.04802	-1.62919
SS2_2018_700S_E22_S171...2.	5.33383	5.9766	5.44881	1.09959	0	0	5.61827	-0.742201
SS2_2018_700S_E24_S187...2.	4.94524	0.821549	1.06851	-2.08362	5.39133	5.88154	6.68993	3.31921
SS2_2018_700S_E3_S19...2.	1.51996	5.37765	2.09729	-1.40536	0	0.784211	5.32109	-0.618458
SS2_2018_700S_E4_S27...2.	3.59014	6.21291	5.98907	0.722419	0	0.588281	5.1636	-0.61778
SS2_2018_700S_E6_S43...2.	5.80239	6.72203	5.51962	1.49515	4.71213	0.574749	6.05954	1.00483
SS2_2018_700S_E7_S51...2.	1.47777	1.47777	5.18048	-1.7691	1.26338	0	1.93449	-1.46426
SS2_2018_700S_E8_S59...2.	0.946206	1.59732	5.46969	-1.98649	0.946206	0	5.83995	-0.313332
SS2_2018_700S_F11_S275...2.	1.31453	6.14748	6.33943	0.137534	0	0	0.645878	-2.14985
SS2_2018_700S_F12_S283...2.	1.33633	5.47827	1.55606	-1.71662	0	0	2.24233	-1.8693
SS2_2018_700S_F13_S291...2.	0.594509	1.23443	6.41496	-1.57884	6.7009	5.74576	6.32167	3.82437
SS2_2018_700S_F15_S307...2.	4.74026	6.52312	5.25325	1.06153	1.67193	0	5.27561	-0.23014
SS2_2018_700S_F16_S315...2.	4.09882	5.50203	1.74772	-0.383388	0.781789	0	1.21514	-1.66599
SS2_2018_700S_F17_S323...2.	5.44846	6.05803	5.02454	1.15101	0.622419	0	5.96276	-0.0708335
SS2_2018_700S_F18_S331...2.	5.96446	6.45606	0	-0.370582	0.607125	0.98219	5.17265	-0.352599
SS2_2018_700S_F19_S339...2.	4.12287	4.05409	5.67239	-0.0105275	0	0	4.84085	-1.24462
SS2_2018_700S_F20_S347...2.	1.15436	6.28689	6.36835	0.372876	1.15436	0.735246	2.47317	-0.836458
SS2_2018_700S_F21_S355...2.	3.49777	6.11128	5.93707	1.31492	0.848039	0	5.46371	-0.201108
SS2_2018_700S_F24_S379...2.	2.20394	5.12151	4.85692	-0.187222	1.61549	1.85219	5.70126	0.736008
SS2_2018_700S_F4_S219...2.	4.27424	4.78159	6.13419	0.396352	0	0.561592	1.38975	-2.01303
SS2_2018_700S_F5_S227...2.	0.965839	2.21211	2.37602	-2.14409	0	0	2.01596	-1.38762
SS2_2018_700S_F6_S235...2.	1.11558	5.28444	6.13379	-0.533733	0	0	2.42096	-1.90788
SS2_2018_700S_F8_S251...2.	0.742788	6.26005	5.75609	-0.165261	5.15894	0	1.68772	-0.158842
SS2_2018_700S_F9_S259...2.	0	1.87189	1.42146	-3.51619	0.579862	0	5.81636	-0.592059
SS2_2018_700S_G1_S4...2.	4.72995	2.04291	5.86337	-0.530527	1.04057	0	5.13247	-0.616098
SS2_2018_700S_G12_S92...2.	4.81363	6.14997	4.89839	0.714026	0.575605	0	6.52035	-0.22476
SS2_2018_700S_G13_S100...2.	1.71162	2.45001	2.14747	-1.9021	1.71162	0	2.5727	-0.845827
SS2_2018_700S_G14_S108...2.	2.14409	5.10134	1.79556	-1.18323	0	0	2.14409	-1.65872
SS2_2018_700S_G15_S116...2.	4.37826	5.89494	6.00445	0.630865	0	0	5.64124	-0.988052
SS2_2018_700S_G16_S124...2.	5.84445	6.92278	5.95458	1.50079	1.0802	0.499821	5.66384	-0.223628
SS2_2018_700S_G18_S140...2.	5.05563	6.17719	1.44248	-0.307413	6.01946	0.592105	1.44248	0.067605
SS2_2018_700S_G19_S148...2.	6.10388	6.09279	6.26321	1.8651	1.24339	0	1.63164	-1.44199
SS2_2018_700S_G2_S12...2.	4.03895	4.212	5.36625	-0.13004	0	0	5.8556	-0.851902
SS2_2018_700S_G21_S164...2.	5.43644	1.73445	0.575283	-1.69105	0	0	3.31198	-1.42074
SS2_2018_700S_G23_S180...2.	1.29368	4.74882	5.16092	-0.764399	1.09348	0.507749	1.09348	-1.63272
SS2_2018_700S_G24_S188...2.	0.575994	6.06056	0.939146	-1.8845	0	1.20498	1.86444	-1.45576
SS2_2018_700S_G3_S20...2.	1.78663	6.29647	5.09375	-0.0919875	0	0	2.47926	-1.78061
SS2_2018_700S_G6_S44...2.	6.52047	6.7114	6.34239	1.68568	0.710473	0	6.28234	-0.573233
SS2_2018_700S_G7_S52...2.	2.13687	6.74866	2.13687	0.0126673	1.25018	0	5.67827	0.104041
SS2_2018_700S_G8_S60...2.	4.54906	6.25333	0.934593	-0.675658	0.934593	0	5.29285	-0.635934
SS2_2018_700S_G9_S68...2.	3.47988	6.1991	1.17768	-0.894181	0	0	6.07279	-0.696102
SS2_2018_700S_H10_S268...2.	2.93424	6.13986	0	-1.35639	1.80629	0	6.06592	0.04774
SS2_2018_700S_H18_S332...2.	1.39183	6.6194	0	-0.985559	6.73838	5.37798	7.06009	4.28378
SS2_2018_700S_H19_S340...2.	4.6536	4.83029	0.818824	-1.12138	2.28999	0	2.28999	-0.899335
SS2_2018_700S_H20_S348...2.	4.91223	5.50245	4.45792	0.196117	0.574099	0.574099	6.3406	-0.188825
SS2_2018_700S_H24_S380...2.	2.59909	5.62854	6.11679	0.130648	0.604372	0	1.46335	-2.02874

## Sheet: ED Fig. 2b
Lef1 (nUMI)		zic2a (nUMI)		nkd1 (nUMI)		Wnt score		cxcr4a (nUMI)		angpt2a (nUMI)		esm1 (nUMI)		Tip cell score		kdr (nUMI)		kdrl (nUMI)		flt1 (nUMI)		flt4 (nUMI)
WT	gpr124 MO	WT	gpr124 MO	WT	gpr124 MO	WT	gpr124 MO	WT	gpr124 MO	WT	gpr124 MO	WT	gpr124 MO	WT	gpr124 MO	WT	gpr124 MO	WT	gpr124 MO	WT	gpr124 MO	WT	gpr124 MO
5.37977	1.73907	5.29848	0	5.26621	0	2.38584	-2.10504	0.353101	0	0	0	0.353101	3.92251	-1.78707	-0.61442	3.63343	4.87377	6.43536	5.81777	0.353101	3.08436	6.3759	6.28879
1.97868	0.369448	6.58486	0	5.35115	0	1.43276	-3.03163	1.64006	0.638624	0	0	5.48901	5.98277	0.32376	0.117024	3.56339	4.65526	6.66215	6.20248	6.03945	5.92238	6.12482	6.68141
1.76208	1.20636	0.42922	3.63209	4.09379	2.87489	-1.33398	-1.28352	0	5.98397	0	0	1.14557	5.50601	-1.84579	1.17904	5.39719	3.77991	4.79199	6.13535	0.728572	5.86608	6.51842	4.69472
4.22654	1.39827	4.09875	0	5.65455	0	0.987211	-2.49812	0.461707	0	0	0	3.52223	1.71781	-0.89088	-1.4393	4.65821	0.701148	6.50454	4.5321	4.5891	3.74125	6.22348	6.33937
3.56301	1.69168	5.12351	0	0	0	-0.41401	-2.79025	4.82681	1.04565	0	0	5.52185	1.16761	1.43714	-1.4618	4.73082	4.72254	6.88913	6.31019	5.54082	0	5.40309	6.2635
1.49928	1.98527	0	0	3.66139	0.907402	-1.62127	-2.20099	0	5.84668	0	4.20119	3.72208	6.07564	-1.19788	3.4025	4.27612	5.27664	5.61841	6.14374	0	4.94371	6.43614	6.37373
1.50353	0.630372	0.669814	0	0	4.51597	-2.88734	-1.6542	6.22888	6.27653	0	4.95251	5.52003	5.84441	1.63155	3.52436	3.28671	5.07775	5.97311	6.75282	5.93599	5.98865	0.820586	5.49115
5.52786	1.33444	5.85255	0	6.66997	5.12914	2.9928	-0.97247	5.68624	1.70048	0	0	5.74751	6.30573	1.89884	0.784681	5.96731	5.89452	6.73241	6.60389	5.296	5.62758	5.53456	6.33493
4.40065	4.37722	4.83409	6.07538	5.0923	1.92388	1.18431	1.16569	0.757931	0.500605	0.320598	0	5.01257	4.85977	-0.35705	-0.05423	4.60162	3.49153	6.19763	6.59746	2.8696	1.28062	6.15683	6.37067
3.74708	1.62743	1.24813	1.23967	6.02221	4.43618	0.576699	-0.85592	5.13521	0.969379	5.28433	0	6.02221	5.76601	3.54466	0.170028	5.42508	3.20787	7.2497	6.05547	5.56442	4.15885	5.57389	4.95963
5.27504	0	5.46427	0	5.99163	0.866652	2.14723	-2.8821	5.35723	0	0.565799	0	5.25538	4.98687	1.53819	-0.2453	4.58506	4.0158	6.67589	6.35374	6.00392	6.11653	6.12414	6.51617
4.60115	3.78768	4.34501	0.325919	4.82229	3.67707	1.45535	-1.02976	0.429093	0	4.06625	0	5.75092	4.38187	1.43817	-0.94971	4.26547	5.22338	6.23455	6.12932	5.70204	5.68038	6.09013	6.3485
4.47337	3.85877	6.01887	0	4.90138	0	1.84869	-2.08578	0	0	0	0	5.08046	3.90433	-0.41569	-0.83336	5.80675	5.17436	6.68558	5.76934	1.85349	2.39283	6.52794	6.3668
2.84909	4.95449	0.595313	0	4.71536	5.57573	-0.14465	0.487962	0	0.541404	0	4.73437	4.21531	4.12819	-0.40765	1.09611	4.43066	4.46832	5.58437	5.96344	0	5.30904	6.08755	6.22805
3.21158	2.28846	0	0	5.68329	0	-0.18809	-2.51478	5.78017	0	4.59828	0	4.91863	1.11335	2.96882	-1.80431	2.84588	5.34494	6.6248	5.26013	5.44712	0	6.02958	6.06303
5.53905	1.67553	6.22905	0	5.79524	0	2.4235	-2.33627	0	0	0	0	6.02396	5.43344	-0.25696	0.08422	4.07952	2.08631	6.80805	6.98311	5.8133	4.75871	4.72774	5.12809
4.0864	0.980189	5.57024	0.348005	4.25006	0	1.73193	-2.9808	0.808803	0	0	0	5.69913	0.348005	0.287364	-2.03319	6.01932	0	6.62422	5.63585	0	5.31465	6.02836	6.24023
4.48917	1.90979	5.03937	0	6.13442	0.765625	1.95768	-1.39548	5.29562	0	4.61629	0	5.51383	1.19413	3.18061	-0.95695	5.53787	0	6.99707	6.51996	6.24087	5.51473	2.45538	6.13369
4.16383	1.71346	5.91132	4.5578	5.65893	0	1.70065	-0.62256	0	0	0	0	4.86905	4.22907	-0.42489	-0.16978	4.49911	4.27756	6.59913	5.80818	5.66148	5.27811	5.67664	5.10086
5.61089	0.443995	5.89765	0	5.65081	3.34594	2.69984	-1.96205	4.02213	0	0	0	5.57905	2.49967	1.25575	-1.33391	2.62817	4.40725	6.75009	5.37095	5.47698	3.98041	6.27597	6.46298
4.22628	0	5.63543	0	0.306633	0.710076	0.273012	-2.95368	0	6.46646	0	0	4.63037	4.37695	-0.40825	1.78747	5.09715	4.90086	5.35658	5.63187	0	5.15734	6.43607	0
1.15046	0.706774	0	0	1.67134	0	-2.11698	-2.68164	0	0	0	0	0	3.58166	-2.0215	-0.61607	3.11779	4.69026	5.97649	5.53229	1.67134	4.58067	5.93737	6.14951
2.92243		6.47507		5.64671		1.8378		0.68159		0		4.72189		-0.08406		4.68649		6.8551		5.51023		4.85213
3.95394		0		5.1578		-0.23759		0.311365		0		3.13189		-1.14919		4.96861		6.29525		4.33401		6.31922
3.76282		0		6.09005		-0.17683		0		0		0.619806		-2.28778		4.1538		6.13567		4.04719		6.19256
3.81086		5.37633		4.60293		2.13413		0		0		2.38671		-0.72207		3.93002		2.95468		3.86679		3.53432
4.58403		5.83087		6.41967		2.28001		0		0		5.9844		0.137716		3.88165		6.38021		4.22619		5.91636
5.37021		4.88183		5.96152		2.70208		0.643202		0		5.35327		0.284527		3.61368		5.47384		1.03145		5.47384
2.84195		0.767101		5.13234		0.363169		0		0		1.72527		-1.18946		2.84195		5.11863		0.767101		5.89496
1.43946		0.95905		6.37461		-0.40741		0		0		0.429446		-1.87706		3.3636		6.56771		3.03721		2.86952
4.24471		5.2695		5.94893		1.93941		1.90627		1.3517		4.92027		0.826865		3.4363		6.66662		5.38096		5.85089
4.26119		4.53459		5.80045		1.03574		4.90338		3.08097		5.50306		1.69029		4.50996		5.80842		5.4263		4.86333

## Sheet: ED Fig. 2c
	Vegf receptor
Well	flt1 (nUMI)	kdr (nUMI)	kdrl (nUMI)	flt4 (nUMI)
SS2_2018_700S_A1_S1...2.	3.12475	5.8502	2.28435	5.48188
SS2_2018_700S_A10_S73...2.	5.97518	4.97	6.58524	5.65307
SS2_2018_700S_A11_S81...2.	6.23789	5.34351	6.45324	5.74476
SS2_2018_700S_A12_S89...2.	2.32775	5.62224	5.24896	5.72724
SS2_2018_700S_A13_S97...2.	5.81328	5.12311	5.95848	1.53933
SS2_2018_700S_A14_S105...2.	4.99219	4.35395	6.67149	5.78446
SS2_2018_700S_A15_S113...2.	5.50168	5.65525	6.84732	5.31564
SS2_2018_700S_A16_S121...2.	1.90793	5.21847	6.80011	6.04599
SS2_2018_700S_A18_S137...2.	4.0441	4.66236	6.77841	5.54275
SS2_2018_700S_A19_S145...2.	5.76152	4.45001	6.45309	4.58003
SS2_2018_700S_A2_S9...2.	2.81857	1.83273	5.4298	5.57423
SS2_2018_700S_A20_S153...2.	4.71255	5.85048	6.86975	4.94947
SS2_2018_700S_A21_S161...2.	6.19096	4.6088	5.51736	5.71224
SS2_2018_700S_A22_S169...2.	5.88957	1.64279	6.08025	4.78261
SS2_2018_700S_A23_S177...2.	4.53742	1.99821	4.88056	4.45448
SS2_2018_700S_A24_S185...2.	2.94324	1.52506	2.94324	5.17036
SS2_2018_700S_A3_S17...2.	6.41555	5.46542	6.18435	5.88309
SS2_2018_700S_A4_S25...2.	4.4198	0.687586	6.4472	5.06409
SS2_2018_700S_A5_S33...2.	6.65957	5.71401	2.60683	6.68941
SS2_2018_700S_A6_S41...2.	6.36172	4.86985	6.74406	5.34263
SS2_2018_700S_A8_S57...2.	6.00225	5.42664	6.94982	6.2462
SS2_2018_700S_A9_S65...2.	3.96251	4.62466	7.62623	2.12464
SS2_2018_700S_B1_S193...2.	2.53929	2.07974	6.18242	2.53929
SS2_2018_700S_B11_S273...2.	3.56946	1.57548	6.30132	5.44786
SS2_2018_700S_B12_S281...2.	5.10709	1.15976	5.0456	6.15629
SS2_2018_700S_B13_S289...2.	5.34429	6.1419	6.52297	5.51857
SS2_2018_700S_B15_S305...2.	3.13876	1.83354	5.69521	5.411
SS2_2018_700S_B16_S313...2.	5.88727	4.56806	6.66093	5.04367
SS2_2018_700S_B17_S321...2.	5.66959	5.00214	6.897	5.53148
SS2_2018_700S_B18_S329...2.	5.86052	4.17694	6.10514	1.61151
SS2_2018_700S_B19_S337...2.	6.28436	4.16628	6.33548	0.58972
SS2_2018_700S_B2_S201...2.	5.42417	1.22447	6.28325	4.74591
SS2_2018_700S_B20_S345...2.	1.14082	4.03181	6.99797	4.84128
SS2_2018_700S_B21_S353...2.	1.12204	5.06515	6.28098	5.11613
SS2_2018_700S_B22_S361...2.	5.37283	4.53442	6.71563	4.81463
SS2_2018_700S_B23_S369...2.	6.5512	5.26261	7.15088	5.31971
SS2_2018_700S_B3_S209...2.	2.0686	0.868252	6.55203	6.07258
SS2_2018_700S_B4_S217...2.	0.763154	3.49835	6.69061	6.32958
SS2_2018_700S_B5_S225...2.	4.49519	4.36954	5.77339	4.99111
SS2_2018_700S_B6_S233...2.	4.89272	3.71807	6.73687	5.46064
SS2_2018_700S_B7_S241...2.	5.15794	2.30775	5.82175	5.55832
SS2_2018_700S_B8_S249...2.	5.548	5.4563	6.75478	5.95831
SS2_2018_700S_B9_S257...2.	5.54179	5.30253	7.0167	4.97662
SS2_2018_700S_C1_S2...2.	6.2899	5.19892	6.41164	5.89958
SS2_2018_700S_C10_S74...2.	5.94298	4.74043	6.44283	6.29816
SS2_2018_700S_C11_S82...2.	4.25482	4.30887	7.11354	1.59175
SS2_2018_700S_C12_S90...2.	6.18685	5.29808	6.3121	6.05377
SS2_2018_700S_C13_S98...2.	6.57295	4.70397	5.80702	1.49796
SS2_2018_700S_C14_S106...2.	6.25375	4.34712	6.60126	4.85275
SS2_2018_700S_C15_S114...2.	5.8443	4.59701	7.0623	5.96332
SS2_2018_700S_C16_S122...2.	4.00707	4.56199	6.29536	5.49935
SS2_2018_700S_C17_S130...2.	4.58843	6.21995	6.86633	4.38664
SS2_2018_700S_C18_S138...2.	2.03435	4.21173	6.7011	5.86546
SS2_2018_700S_C19_S146...2.	4.87848	2.9924	5.04518	6.28813
SS2_2018_700S_C2_S10...2.	1.71535	0.92408	6.54344	5.83743
SS2_2018_700S_C20_S154...2.	2.57945	0.745823	6.23373	1.87807
SS2_2018_700S_C21_S162...2.	6.30749	4.00336	5.84983	5.65004
SS2_2018_700S_C22_S170...2.	5.93204	4.86896	6.80894	6.13297
SS2_2018_700S_C23_S178...2.	6.57829	5.37968	7.24265	3.986
SS2_2018_700S_C24_S186...2.	5.29966	4.43971	5.87554	2.01462
SS2_2018_700S_C3_S18...2.	5.02735	4.79801	6.86026	4.4821
SS2_2018_700S_C4_S26...2.	5.76986	2.75128	5.62502	3.53176
SS2_2018_700S_C5_S34...2.	5.12111	0.795469	6.35386	5.19115
SS2_2018_700S_C6_S42...2.	6.42144	0.548597	7.29794	3.47894
SS2_2018_700S_C7_S50...2.	1.80722	3.90543	6.40781	6.36783
SS2_2018_700S_C8_S58...2.	6.01963	1.12488	7.45911	1.49659
SS2_2018_700S_C9_S66...2.	3.27962	1.86245	6.3302	5.57698
SS2_2018_700S_D1_S194...2.	5.86718	1.25353	6.54282	5.62147
SS2_2018_700S_D10_S266...2.	0.932587	0.571283	6.23957	6.42307
SS2_2018_700S_D11_S274...2.	0	6.57182	3.21253	4.90167
SS2_2018_700S_D13_S290...2.	3.53779	1.0866	7.23917	2.69119
SS2_2018_700S_D14_S298...2.	5.92268	4.36019	6.57336	4.93768
SS2_2018_700S_D16_S314...2.	4.87791	3.54407	6.65547	6.23879
SS2_2018_700S_D17_S322...2.	6.08904	4.49414	6.80586	6.05503
SS2_2018_700S_D18_S330...2.	1.94949	4.74907	5.60904	6.17063
SS2_2018_700S_D19_S338...2.	4.60309	4.40464	6.22023	6.07769
SS2_2018_700S_D2_S202...2.	5.87393	5.29511	7.33615	1.38766
SS2_2018_700S_D20_S346...2.	5.97045	1.04024	6.47085	5.05914
SS2_2018_700S_D21_S354...2.	1.55987	5.1755	7.10489	5.80656
SS2_2018_700S_D22_S362...2.	5.78137	4.34972	6.69581	6.72439
SS2_2018_700S_D23_S370...2.	5.52242	3.61341	6.47694	5.66426
SS2_2018_700S_D24_S378...2.	6.09346	5.11424	7.07086	2.09534
SS2_2018_700S_D3_S210...2.	3.10865	3.18229	5.94702	4.43077
SS2_2018_700S_D4_S218...2.	1.58939	3.81129	6.24592	5.88575
SS2_2018_700S_D5_S226...2.	5.51394	4.77074	6.03931	5.66809
SS2_2018_700S_D6_S234...2.	6.25766	5.09476	6.84808	6.11397
SS2_2018_700S_D7_S242...2.	6.26697	5.62526	7.53998	1.11916
SS2_2018_700S_D8_S250...2.	4.61879	2.88396	6.41004	5.12937
SS2_2018_700S_E1_S3...2.	1.11905	4.33865	6.32016	5.85049
SS2_2018_700S_E10_S75...2.	6.09638	3.9431	6.60589	5.61021
SS2_2018_700S_E11_S83...2.	1.99614	1.99614	7.71986	1.1379
SS2_2018_700S_E12_S91...2.	1.94724	0.789301	6.2332	6.79703
SS2_2018_700S_E13_S99...2.	1.5494	5.17356	6.89015	1.5494
SS2_2018_700S_E14_S107...2.	6.31456	6.03297	7.23813	5.55629
SS2_2018_700S_E15_S115...2.	5.93274	4.75135	6.706	4.46655
SS2_2018_700S_E17_S131...2.	1.25549	4.77164	5.2429	5.77004
SS2_2018_700S_E19_S147...2.	1.96984	4.75501	6.35753	6.2988
SS2_2018_700S_E20_S155...2.	6.35597	5.3622	6.60058	1.86266
SS2_2018_700S_E21_S163...2.	4.86212	4.54935	6.1316	5.28231
SS2_2018_700S_E22_S171...2.	1.47408	5.22221	6.73467	5.40439
SS2_2018_700S_E24_S187...2.	6.89991	0	7.34244	5.52429
SS2_2018_700S_E3_S19...2.	5.39941	1.21828	6.74518	1.21828
SS2_2018_700S_E4_S27...2.	1.22456	0	7.03585	0.956196
SS2_2018_700S_E6_S43...2.	1.86203	4.06859	7.06335	5.43861
SS2_2018_700S_E7_S51...2.	5.04844	0.990124	6.7304	5.98137
SS2_2018_700S_E8_S59...2.	0.946206	4.24208	5.56764	5.39387
SS2_2018_700S_F11_S275...2.	6.22407	2.54941	6.21685	5.61388
SS2_2018_700S_F12_S283...2.	5.78234	3.92309	6.17323	5.07489
SS2_2018_700S_F13_S291...2.	4.34823	5.10626	7.24677	5.56096
SS2_2018_700S_F15_S307...2.	6.30982	0.73266	6.95577	5.30287
SS2_2018_700S_F16_S315...2.	5.6031	5.2505	6.33094	6.30312
SS2_2018_700S_F17_S323...2.	5.56741	5.25204	6.29754	5.6313
SS2_2018_700S_F18_S331...2.	5.11916	0	7.12786	1.46801
SS2_2018_700S_F19_S339...2.	1.24193	0.599255	5.10687	3.21093
SS2_2018_700S_F20_S347...2.	6.26854	0.735246	6.52809	6.43673
SS2_2018_700S_F21_S355...2.	5.45233	5.68147	7.03979	4.06745
SS2_2018_700S_F24_S379...2.	2.66962	4.7582	5.49232	6.56195
SS2_2018_700S_F4_S219...2.	4.90614	0.919057	5.05603	4.63198
SS2_2018_700S_F5_S227...2.	1.77172	1.77172	6.04977	6.67831
SS2_2018_700S_F6_S235...2.	5.34823	3.93017	5.48198	5.8394
SS2_2018_700S_F8_S251...2.	5.73496	0.742788	6.92771	4.46521
SS2_2018_700S_F9_S259...2.	6.17448	0.579862	6.16956	5.38033
SS2_2018_700S_G1_S4...2.	1.04057	1.23579	6.39639	4.54075
SS2_2018_700S_G12_S92...2.	6.1041	5.10244	7.68671	1.41411
SS2_2018_700S_G13_S100...2.	5.57096	5.99983	6.34785	2.14747
SS2_2018_700S_G14_S108...2.	5.56906	0	6.25066	4.61963
SS2_2018_700S_G15_S116...2.	5.05945	4.94529	6.46074	4.78702
SS2_2018_700S_G16_S124...2.	5.51624	0.499821	6.74499	5.11798
SS2_2018_700S_G18_S140...2.	5.00277	4.65591	6.83601	5.02955
SS2_2018_700S_G19_S148...2.	1.24339	3.77889	5.92531	6.51532
SS2_2018_700S_G2_S12...2.	5.16736	4.1797	6.75987	5.05991
SS2_2018_700S_G21_S164...2.	0.938156	5.13431	6.06618	6.72791
SS2_2018_700S_G23_S180...2.	1.46041	0.8429	6.07072	6.63739
SS2_2018_700S_G24_S188...2.	5.60027	1.20498	6.11364	5.66978
SS2_2018_700S_G3_S20...2.	4.93553	6.01972	6.23996	3.42803
SS2_2018_700S_G6_S44...2.	4.04108	4.47661	6.7701	6.05287
SS2_2018_700S_G7_S52...2.	2.13687	2.13687	3.58	1.78875
SS2_2018_700S_G8_S60...2.	2.16687	0.934593	6.33608	2.97319
SS2_2018_700S_G9_S68...2.	4.87761	5.66762	7.02168	5.04525
SS2_2018_700S_H10_S268...2.	4.79217	5.63774	6.99607	5.25641
SS2_2018_700S_H18_S332...2.	5.9735	5.37798	7.14623	0.696841
SS2_2018_700S_H19_S340...2.	4.27665	5.19165	6.42308	1.2629
SS2_2018_700S_H20_S348...2.	5.14977	5.22346	6.33098	5.40279
SS2_2018_700S_H24_S380...2.	5.34799	5.19002	6.90154	5.09804

## Sheet: ED Fig. 2d
	Wnt activity				Vegf receptor
Well	lef1 (nUMI)	nkd1 (nUMI)	zic2a (nUMI)	Wnt score	flt1 (nUMI)	kdr (nUMI)	kdrl (nUMI)	flt4 (nUMI)
SS2_2018_700S_A1_S1...2.	4.80499	4.63197	1.7411	-0.868069	3.12475	5.8502	2.28435	5.48188
SS2_2018_700S_A10_S73...2.	4.27066	5.41186	0.815432	-1.36131	5.97518	4.97	6.58524	5.65307
SS2_2018_700S_A11_S81...2.	5.71548	4.96743	6.10441	0.936309	6.23789	5.34351	6.45324	5.74476
SS2_2018_700S_A12_S89...2.	5.06469	2.45776	6.39883	0.444735	2.32775	5.62224	5.24896	5.72724
SS2_2018_700S_A13_S97...2.	5.60561	6.67308	6.24247	1.74379	5.81328	5.12311	5.95848	1.53933
SS2_2018_700S_A14_S105...2.	1.39799	6.25307	5.21728	-0.274703	4.99219	4.35395	6.67149	5.78446
SS2_2018_700S_A15_S113...2.	4.67593	5.52406	5.96447	0.727923	5.50168	5.65525	6.84732	5.31564
SS2_2018_700S_A16_S121...2.	4.51291	4.28123	5.26616	0.133002	1.90793	5.21847	6.80011	6.04599
SS2_2018_700S_A18_S137...2.	5.27041	5.34791	0.471748	-1.09353	4.0441	4.66236	6.77841	5.54275
SS2_2018_700S_A19_S145...2.	5.11655	5.71881	5.32411	0.720792	5.76152	4.45001	6.45309	4.58003
SS2_2018_700S_A2_S9...2.	1.28798	4.58642	2.73697	-1.21737	2.81857	1.83273	5.4298	5.57423
SS2_2018_700S_A20_S153...2.	4.6845	5.65715	5.97791	0.658581	4.71255	5.85048	6.86975	4.94947
SS2_2018_700S_A21_S161...2.	2.06841	6.15309	1.49428	-1.40969	6.19096	4.6088	5.51736	5.71224
SS2_2018_700S_A22_S169...2.	0.981265	5.07169	1.92241	-1.96605	5.88957	1.64279	6.08025	4.78261
SS2_2018_700S_A23_S177...2.	1.4322	2.69559	1.84264	-2.08817	4.53742	1.99821	4.88056	4.45448
SS2_2018_700S_A24_S185...2.	1.22288	4.73319	5.73724	-0.305569	2.94324	1.52506	2.94324	5.17036
SS2_2018_700S_A3_S17...2.	3.32114	2.47817	1.23155	-1.8828	6.41555	5.46542	6.18435	5.88309
SS2_2018_700S_A4_S25...2.	5.32644	6.29514	5.6201	0.948227	4.4198	0.687586	6.4472	5.06409
SS2_2018_700S_A5_S33...2.	0.907122	5.56446	6.02019	-0.0116831	6.65957	5.71401	2.60683	6.68941
SS2_2018_700S_A6_S41...2.	4.93799	5.82023	1.28796	-0.526697	6.36172	4.86985	6.74406	5.34263
SS2_2018_700S_A8_S57...2.	1.09097	2.55435	4.80889	-1.71121	6.00225	5.42664	6.94982	6.2462
SS2_2018_700S_A9_S65...2.	1.16657	6.35585	5.58469	-0.173826	3.96251	4.62466	7.62623	2.12464
SS2_2018_700S_B1_S193...2.	2.53929	7.02439	2.07974	-0.402548	2.53929	2.07974	6.18242	2.53929
SS2_2018_700S_B11_S273...2.	0	1.57548	1.57548	-3.23053	3.56946	1.57548	6.30132	5.44786
SS2_2018_700S_B12_S281...2.	1.86763	2.85755	4.77171	-1.43377	5.10709	1.15976	5.0456	6.15629
SS2_2018_700S_B13_S289...2.	2.1101	7.34046	2.1101	-0.00582531	5.34429	6.1419	6.52297	5.51857
SS2_2018_700S_B15_S305...2.	1.13218	4.26872	1.83354	-2.30732	3.13876	1.83354	5.69521	5.411
SS2_2018_700S_B16_S313...2.	6.44715	6.20867	1.71999	0.100587	5.88727	4.56806	6.66093	5.04367
SS2_2018_700S_B17_S321...2.	5.01463	6.83762	5.77073	1.32621	5.66959	5.00214	6.897	5.53148
SS2_2018_700S_B18_S329...2.	4.6754	5.06517	5.74238	0.758195	5.86052	4.17694	6.10514	1.61151
SS2_2018_700S_B19_S337...2.	6.04887	5.86626	6.10061	1.52937	6.28436	4.16628	6.33548	0.58972
SS2_2018_700S_B2_S201...2.	5.81033	4.81641	2.105	-0.254117	5.42417	1.22447	6.28325	4.74591
SS2_2018_700S_B20_S345...2.	5.18627	6.92953	6.0932	1.60422	1.14082	4.03181	6.99797	4.84128
SS2_2018_700S_B21_S353...2.	5.53606	6.20657	5.88128	1.33282	1.12204	5.06515	6.28098	5.11613
SS2_2018_700S_B22_S361...2.	5.16815	6.4362	4.83597	1.11575	5.37283	4.53442	6.71563	4.81463
SS2_2018_700S_B23_S369...2.	2.37218	6.61615	4.53632	0.0767076	6.5512	5.26261	7.15088	5.31971
SS2_2018_700S_B3_S209...2.	2.22963	6.75334	5.94709	1.12072	2.0686	0.868252	6.55203	6.07258
SS2_2018_700S_B4_S217...2.	5.16504	6.78166	5.33323	1.31586	0.763154	3.49835	6.69061	6.32958
SS2_2018_700S_B5_S225...2.	5.52764	6.52974	6.02149	1.25365	4.49519	4.36954	5.77339	4.99111
SS2_2018_700S_B6_S233...2.	5.03629	6.83534	5.70356	1.24455	4.89272	3.71807	6.73687	5.46064
SS2_2018_700S_B7_S241...2.	1.91105	4.97677	0.972963	-1.82469	5.15794	2.30775	5.82175	5.55832
SS2_2018_700S_B8_S249...2.	1.93435	4.47078	1.21426	-2.04716	5.548	5.4563	6.75478	5.95831
SS2_2018_700S_B9_S257...2.	4.71089	5.19947	5.40661	0.554522	5.54179	5.30253	7.0167	4.97662
SS2_2018_700S_C1_S2...2.	1.14138	6.28097	4.84209	-0.509509	6.2899	5.19892	6.41164	5.89958
SS2_2018_700S_C10_S74...2.	5.57935	5.69643	4.60899	0.655142	5.94298	4.74043	6.44283	6.29816
SS2_2018_700S_C11_S82...2.	0.682128	6.06694	5.10194	-0.675578	4.25482	4.30887	7.11354	1.59175
SS2_2018_700S_C12_S90...2.	4.76987	6.45677	4.75614	0.616203	6.18685	5.29808	6.3121	6.05377
SS2_2018_700S_C13_S98...2.	4.41407	5.36859	5.30598	0.498903	6.57295	4.70397	5.80702	1.49796
SS2_2018_700S_C14_S106...2.	5.67399	4.74826	1.13726	-0.712057	6.25375	4.34712	6.60126	4.85275
SS2_2018_700S_C15_S114...2.	5.27274	5.96332	5.51945	1.04318	5.8443	4.59701	7.0623	5.96332
SS2_2018_700S_C16_S122...2.	4.82484	2.65299	1.94568	-1.22395	4.00707	4.56199	6.29536	5.49935
SS2_2018_700S_C17_S130...2.	1.70341	5.03532	2.44085	-1.49858	4.58843	6.21995	6.86633	4.38664
SS2_2018_700S_C18_S138...2.	5.24588	6.41546	4.73039	0.923857	2.03435	4.21173	6.7011	5.86546
SS2_2018_700S_C19_S146...2.	1.65009	4.71667	5.23393	-0.945801	4.87848	2.9924	5.04518	6.28813
SS2_2018_700S_C2_S10...2.	5.36829	6.41401	5.19886	1.24724	1.71535	0.92408	6.54344	5.83743
SS2_2018_700S_C20_S154...2.	4.79317	6.42869	5.7688	1.68633	2.57945	0.745823	6.23373	1.87807
SS2_2018_700S_C21_S162...2.	5.48532	5.15738	5.51929	0.633823	6.30749	4.00336	5.84983	5.65004
SS2_2018_700S_C22_S170...2.	1.54191	6.09368	1.77462	-1.38211	5.93204	4.86896	6.80894	6.13297
SS2_2018_700S_C23_S178...2.	5.77413	6.32935	4.99224	1.56235	6.57829	5.37968	7.24265	3.986
SS2_2018_700S_C24_S186...2.	5.51601	6.31854	5.114	0.985218	5.29966	4.43971	5.87554	2.01462
SS2_2018_700S_C3_S18...2.	5.91998	6.88006	5.46035	1.50302	5.02735	4.79801	6.86026	4.4821
SS2_2018_700S_C4_S26...2.	2.1653	2.1653	1.58075	-2.46107	5.76986	2.75128	5.62502	3.53176
SS2_2018_700S_C5_S34...2.	1.65902	6.64296	5.92141	0.15156	5.12111	0.795469	6.35386	5.19115
SS2_2018_700S_C6_S42...2.	1.81087	2.35144	1.53775	-2.48191	6.42144	0.548597	7.29794	3.47894
SS2_2018_700S_C7_S50...2.	5.03936	5.97863	5.12031	0.71045	1.80722	3.90543	6.40781	6.36783
SS2_2018_700S_C8_S58...2.	5.28773	6.5135	6.14312	1.42519	6.01963	1.12488	7.45911	1.49659
SS2_2018_700S_C9_S66...2.	3.57831	6.15941	5.94338	0.493023	3.27962	1.86245	6.3302	5.57698
SS2_2018_700S_D1_S194...2.	1.41788	5.87775	6.09577	-0.130574	5.86718	1.25353	6.54282	5.62147
SS2_2018_700S_D10_S266...2.	5.19165	4.83491	5.54837	0.546549	0.932587	0.571283	6.23957	6.42307
SS2_2018_700S_D11_S274...2.	3.07561	5.52364	1.99577	-0.430027	0	6.57182	3.21253	4.90167
SS2_2018_700S_D13_S290...2.	6.44185	6.25294	6.43976	1.75688	3.53779	1.0866	7.23917	2.69119
SS2_2018_700S_D14_S298...2.	0.729106	5.18225	1.43976	-1.41924	5.92268	4.36019	6.57336	4.93768
SS2_2018_700S_D16_S314...2.	1.11081	5.17143	6.14288	-0.620718	4.87791	3.54407	6.65547	6.23879
SS2_2018_700S_D17_S322...2.	6.01182	6.98935	5.35459	1.63395	6.08904	4.49414	6.80586	6.05503
SS2_2018_700S_D18_S330...2.	1.18155	1.94949	0.561407	-3.21068	1.94949	4.74907	5.60904	6.17063
SS2_2018_700S_D19_S338...2.	1.1772	5.39579	4.6087	-1.09957	4.60309	4.40464	6.22023	6.07769
SS2_2018_700S_D2_S202...2.	5.37709	6.69761	5.01244	1.03633	5.87393	5.29511	7.33615	1.38766
SS2_2018_700S_D20_S346...2.	1.71824	5.40043	1.04024	-1.81937	5.97045	1.04024	6.47085	5.05914
SS2_2018_700S_D21_S354...2.	4.80414	6.26606	5.88898	1.25382	1.55987	5.1755	7.10489	5.80656
SS2_2018_700S_D22_S362...2.	0.625309	6.12497	6.0459	-0.382638	5.78137	4.34972	6.69581	6.72439
SS2_2018_700S_D23_S370...2.	3.70123	5.30773	5.25935	0.0983832	5.52242	3.61341	6.47694	5.66426
SS2_2018_700S_D24_S378...2.	4.30011	4.8622	4.8399	0.645861	6.09346	5.11424	7.07086	2.09534
SS2_2018_700S_D3_S210...2.	4.58176	4.84243	1.27169	-0.846813	3.10865	3.18229	5.94702	4.43077
SS2_2018_700S_D4_S218...2.	2.01508	4.52199	1.58939	-1.42563	1.58939	3.81129	6.24592	5.88575
SS2_2018_700S_D5_S226...2.	1.10438	6.02964	5.40223	-0.0201451	5.51394	4.77074	6.03931	5.66809
SS2_2018_700S_D6_S234...2.	4.40772	5.67273	4.24859	-0.0448001	6.25766	5.09476	6.84808	6.11397
SS2_2018_700S_D7_S242...2.	5.36805	6.02704	6.32587	1.47126	6.26697	5.62526	7.53998	1.11916
SS2_2018_700S_D8_S250...2.	3.33944	5.35687	5.22465	-0.104955	4.61879	2.88396	6.41004	5.12937
SS2_2018_700S_E1_S3...2.	1.63391	1.48988	1.32155	-3.25136	1.11905	4.33865	6.32016	5.85049
SS2_2018_700S_E10_S75...2.	4.9666	6.08179	1.3241	-0.270543	6.09638	3.9431	6.60589	5.61021
SS2_2018_700S_E11_S83...2.	6.11501	6.08167	6.41957	2.58248	1.99614	1.99614	7.71986	1.1379
SS2_2018_700S_E12_S91...2.	0.789301	5.4913	1.52727	-1.28475	1.94724	0.789301	6.2332	6.79703
SS2_2018_700S_E13_S99...2.	5.96402	5.89157	2.13029	0.60708	1.5494	5.17356	6.89015	1.5494
SS2_2018_700S_E14_S107...2.	5.80282	6.35566	5.35225	1.62304	6.31456	6.03297	7.23813	5.55629
SS2_2018_700S_E15_S115...2.	6.03391	6.847	4.29214	1.21267	5.93274	4.75135	6.706	4.46655
SS2_2018_700S_E17_S131...2.	3.69676	5.66271	5.51925	0.519168	1.25549	4.77164	5.2429	5.77004
SS2_2018_700S_E19_S147...2.	5.72821	1.96984	2.42325	-0.313995	1.96984	4.75501	6.35753	6.2988
SS2_2018_700S_E20_S155...2.	4.24732	7.68169	6.35911	2.4715	6.35597	5.3622	6.60058	1.86266
SS2_2018_700S_E21_S163...2.	5.41521	5.03941	5.07622	0.612328	4.86212	4.54935	6.1316	5.28231
SS2_2018_700S_E22_S171...2.	5.33383	5.9766	5.44881	1.09959	1.47408	5.22221	6.73467	5.40439
SS2_2018_700S_E24_S187...2.	4.94524	0.821549	1.06851	-2.08362	6.89991	0	7.34244	5.52429
SS2_2018_700S_E3_S19...2.	1.51996	5.37765	2.09729	-1.40536	5.39941	1.21828	6.74518	1.21828
SS2_2018_700S_E4_S27...2.	3.59014	6.21291	5.98907	0.722419	1.22456	0	7.03585	0.956196
SS2_2018_700S_E6_S43...2.	5.80239	6.72203	5.51962	1.49515	1.86203	4.06859	7.06335	5.43861
SS2_2018_700S_E7_S51...2.	1.47777	1.47777	5.18048	-1.7691	5.04844	0.990124	6.7304	5.98137
SS2_2018_700S_E8_S59...2.	0.946206	1.59732	5.46969	-1.98649	0.946206	4.24208	5.56764	5.39387
SS2_2018_700S_F11_S275...2.	1.31453	6.14748	6.33943	0.137534	6.22407	2.54941	6.21685	5.61388
SS2_2018_700S_F12_S283...2.	1.33633	5.47827	1.55606	-1.71662	5.78234	3.92309	6.17323	5.07489
SS2_2018_700S_F13_S291...2.	0.594509	1.23443	6.41496	-1.57884	4.34823	5.10626	7.24677	5.56096
SS2_2018_700S_F15_S307...2.	4.74026	6.52312	5.25325	1.06153	6.30982	0.73266	6.95577	5.30287
SS2_2018_700S_F16_S315...2.	4.09882	5.50203	1.74772	-0.383388	5.6031	5.2505	6.33094	6.30312
SS2_2018_700S_F17_S323...2.	5.44846	6.05803	5.02454	1.15101	5.56741	5.25204	6.29754	5.6313
SS2_2018_700S_F18_S331...2.	5.96446	6.45606	0	-0.370582	5.11916	0	7.12786	1.46801
SS2_2018_700S_F19_S339...2.	4.12287	4.05409	5.67239	-0.0105275	1.24193	0.599255	5.10687	3.21093
SS2_2018_700S_F20_S347...2.	1.15436	6.28689	6.36835	0.372876	6.26854	0.735246	6.52809	6.43673
SS2_2018_700S_F21_S355...2.	3.49777	6.11128	5.93707	1.31492	5.45233	5.68147	7.03979	4.06745
SS2_2018_700S_F24_S379...2.	2.20394	5.12151	4.85692	-0.187222	2.66962	4.7582	5.49232	6.56195
SS2_2018_700S_F4_S219...2.	4.27424	4.78159	6.13419	0.396352	4.90614	0.919057	5.05603	4.63198
SS2_2018_700S_F5_S227...2.	0.965839	2.21211	2.37602	-2.14409	1.77172	1.77172	6.04977	6.67831
SS2_2018_700S_F6_S235...2.	1.11558	5.28444	6.13379	-0.533733	5.34823	3.93017	5.48198	5.8394
SS2_2018_700S_F8_S251...2.	0.742788	6.26005	5.75609	-0.165261	5.73496	0.742788	6.92771	4.46521
SS2_2018_700S_F9_S259...2.	0	1.87189	1.42146	-3.51619	6.17448	0.579862	6.16956	5.38033
SS2_2018_700S_G1_S4...2.	4.72995	2.04291	5.86337	-0.530527	1.04057	1.23579	6.39639	4.54075
SS2_2018_700S_G12_S92...2.	4.81363	6.14997	4.89839	0.714026	6.1041	5.10244	7.68671	1.41411
SS2_2018_700S_G13_S100...2.	1.71162	2.45001	2.14747	-1.9021	5.57096	5.99983	6.34785	2.14747
SS2_2018_700S_G14_S108...2.	2.14409	5.10134	1.79556	-1.18323	5.56906	0	6.25066	4.61963
SS2_2018_700S_G15_S116...2.	4.37826	5.89494	6.00445	0.630865	5.05945	4.94529	6.46074	4.78702
SS2_2018_700S_G16_S124...2.	5.84445	6.92278	5.95458	1.50079	5.51624	0.499821	6.74499	5.11798
SS2_2018_700S_G18_S140...2.	5.05563	6.17719	1.44248	-0.307413	5.00277	4.65591	6.83601	5.02955
SS2_2018_700S_G19_S148...2.	6.10388	6.09279	6.26321	1.8651	1.24339	3.77889	5.92531	6.51532
SS2_2018_700S_G2_S12...2.	4.03895	4.212	5.36625	-0.13004	5.16736	4.1797	6.75987	5.05991
SS2_2018_700S_G21_S164...2.	5.43644	1.73445	0.575283	-1.69105	0.938156	5.13431	6.06618	6.72791
SS2_2018_700S_G23_S180...2.	1.29368	4.74882	5.16092	-0.764399	1.46041	0.8429	6.07072	6.63739
SS2_2018_700S_G24_S188...2.	0.575994	6.06056	0.939146	-1.8845	5.60027	1.20498	6.11364	5.66978
SS2_2018_700S_G3_S20...2.	1.78663	6.29647	5.09375	-0.0919875	4.93553	6.01972	6.23996	3.42803
SS2_2018_700S_G6_S44...2.	6.52047	6.7114	6.34239	1.68568	4.04108	4.47661	6.7701	6.05287
SS2_2018_700S_G7_S52...2.	2.13687	6.74866	2.13687	0.0126673	2.13687	2.13687	3.58	1.78875
SS2_2018_700S_G8_S60...2.	4.54906	6.25333	0.934593	-0.675658	2.16687	0.934593	6.33608	2.97319
SS2_2018_700S_G9_S68...2.	3.47988	6.1991	1.17768	-0.894181	4.87761	5.66762	7.02168	5.04525
SS2_2018_700S_H10_S268...2.	2.93424	6.13986	0	-1.35639	4.79217	5.63774	6.99607	5.25641
SS2_2018_700S_H18_S332...2.	1.39183	6.6194	0	-0.985559	5.9735	5.37798	7.14623	0.696841
SS2_2018_700S_H19_S340...2.	4.6536	4.83029	0.818824	-1.12138	4.27665	5.19165	6.42308	1.2629
SS2_2018_700S_H20_S348...2.	4.91223	5.50245	4.45792	0.196117	5.14977	5.22346	6.33098	5.40279
SS2_2018_700S_H24_S380...2.	2.59909	5.62854	6.11679	0.130648	5.34799	5.19002	6.90154	5.09804

## Sheet: ED Fig. 2g
Number of CtAs at 48 hpf						Number of embryos at 48 hpf							Proportion of embryos with BA at 48 hpf (%)
WT	gpr124-/-	gpr124-/- + pT2-fli1a:kdrl	kdrl-/-	kdrl-/- + pT2-fli1a:kdrl		WT		kdrl-/-		kdrl-/- + pT2-fli1a:kdrl			WT	kdrl-/-	kdrl-/- + pT2-fli1a:kdrl
13	2	0	0	1		With BA	Without BA	With BA	Without BA	With BA	Without BA		100	0	100
9	0	0	0	2		9	0	0	16	13	0
13	1	0	0	5
14	0	0	0	1
13	2	0	0	2
14	0	1	0	1
14	0	0	0	1
13	1	0	0	1
13	0	2	0	3
12	0	2	0	2
	1	1	0	2
	1	1	0	2
	0	0	0
	1	3	0
	0	2	0
	0		0
	0

## Sheet: ED Fig. 2h
Ca2+ oscillation frequency (spikes/min)						Average Ca2+ oscillation frequency (spikes/min)						Area under peaks (Fn.s)						Average area under peaks (Fn.s)
WT	gpr124+/-	gpr124-/-	kdrl+/-	kdrl-/-		WT	gpr124+/-	gpr124-/-	kdrl+/-	kdrl-/-		WT	gpr124+/-	gpr124-/-	kdrl+/-	kdrl-/-		WT	gpr124+/-	gpr124-/-	kdrl+/-	kdrl-/-
1.63333	0.433333	0.166667	1.03333	0.233333		0.085965	0.054167	0.041667	0.103333	0.046667		8969.47	1939.41	1424.7	4775.19	868.65		472.077	242.426	356.175	477.519	173.73
0.7	0.566667	0.733333	0.333333	0.033333		0.077778	0.062963	0.05641	0.055556	0.033333		3962	3686.09	5802.2	1261.66	132.9		440.222	409.566	446.323	210.277	132.9
0.8	0.633333	1.26667	0.3	0.066667		0.066667	0.057576	0.105556	0.042857	0.033333		5494.69	6002.33	8789.4	1055.42	475.37		457.891	545.666	732.45	150.774	237.685
0.433333	0.866667	1	0.2	0.2		0.054167	0.072222	0.090909	0.04	0.04		3831.84	6404.54	8246.8	992.17	877.4		478.98	533.712	749.709	198.434	175.48
1.5	0.366667	1.1	1.13333	0.033333		0.075	0.052381	0.073333	0.080952	0.033333		14987.6	1954.72	8208.94	8404.41	116.8		749.38	279.246	547.263	600.315	116.8
0.666667	0.433333	0.266667	0.4	0.1		0.074074	0.054167	0.038095	0.04	0.033333		5229.2	3341.36	1757.24	1222.66	375.57		581.022	417.67	251.034	122.266	125.19
0.4	0.366667	0.833333	0.5	0.266667		0.04	0.052381	0.075758	0.055556	0.053333		3293.3	2782.27	5320.5	5204	591.22		329.33	397.467	483.682	578.222	118.244
0.433333	0.666667	0.333333	0.3	0.1		0.043333	0.083333	0.066667	0.06	0.033333		4187.58	3969.46	2387.68	287.68	99.06		418.758	496.183	477.536	57.536	33.02
0.3	0.466667	0.733333	0.433333	0.266667		0.05	0.051852	0.05641	0.043333	0.044444		1383.65	3948.5	4399.52	6594.78	1049.07		230.609	438.722	338.424	659.478	174.845
0.666667	0.733333	0.666667	0.666667	0.066667		0.074074	0.05641	0.066667	0.055556	0.066667		3950.03	8416	4757.95	3182.95	58.21		438.892	647.385	475.795	265.246	58.21
1.3	0.633333	0.066667	0.133333	0.133333		0.076471	0.063333	0.033333	0.033333	0.044444		6336.72	4253.8	134.04	408.06	186.36		372.748	425.38	67.02	102.015	62.12
1.43333			0.633333			0.102381			0.079167			4913.76			3160.99			350.983			395.124
1.03333			0.333333			0.064583			0.055556			6974.18			2612.9			435.886			435.483
Area under curves (Fn.s)						Average area under curves (Fn.s)						Average peak size (Fn)						Number of oscillating cells
WT	gpr124+/-	gpr124-/-	kdrl+/-	kdrl-/-		WT	gpr124+/-	gpr124-/-	kdrl+/-	kdrl-/-		WT	gpr124+/-	gpr124-/-	kdrl+/-	kdrl-/-		WT	gpr124+/-	gpr124-/-	kdrl+/-	kdrl-/-
10854.9	2740.9	1683.1	6302.9	1498.6		571.311	342.613	420.775	630.29	299.72		3.01485	2.86369	2.9456	3.29142	2.06514		19	8	4	10	5
4914.1	4634	6868.1	2173.7	295.5		546.011	514.889	528.315	362.283	295.5		3.46495	3.21312	3.568	2.6333	1.592		10	9	13	6	1
6431	6919.4	10392.3	1760.5	643.5		535.917	629.036	866.025	251.5	321.75		3.15167	3.63724	4.16577	1.97333	1.7605		12	11	12	7	2
4595.5	7057.99	9588.4	1406.9	3395.3		574.438	588.166	871.673	281.38	679.06		3.99469	3.59135	3.46567	2.64167	2.62967		8	12	11	5	5
16396.2	2553.5	9715.4	9919.1	273.7		819.81	364.786	647.693	708.507	273.7		4.0114	2.701	3.87604	3.29653	4.023		20	7	15	14	1
5877	5390	2338.5	3192.6	677.2		653	673.75	334.071	319.26	225.733		3.45781	4.17079	3.745	2.49158	1.83233		9	8	7	10	3
4045	3283.4	6573.6	5764.3	1739.1		404.5	469.057	597.6	640.478	347.82		3.68143	3.38555	3.31712	3.22747	2.11725		10	7	11	9	5
4674.9	5107.9	3102.3	1412.5	388.65		467.49	638.487	620.46	282.5	129.55		2.81477	3.97715	3.82633	1.894	1.85167		10	8	5	5	3
2069.1	4667.7	6074.4	7389.2	2134.1		344.85	518.633	467.262	738.92	355.683		2.03611	4.15257	2.80568	3.78015	1.86025		6	9	13	10	6
4579	10231.1	6359.7	5719.6	182.8		508.778	787.008	635.97	476.633	182.8		2.72595	5.60132	3.3015	2.3249	2.0295		9	13	10	12	1
8046.4	5914.6	443.2	973.6	574.4		473.318	591.46	221.6	243.4	191.467		3.1868	3.02726	1.7025	1.85525	1.77525		17	10	2	4	3
8064.7			4109.8			576.05			513.725			2.74942			2.43507			14			8
9311.6			2912.4			581.975			485.4			2.98659			2.4194			16			6
