# Supplementary material for: A brain-specific angiogenic mechanism enabled by tip cell specialization
Source: Nature. 2024 Apr 3;628(8009):863–71. doi: 10.1038/s41586-024-07283-6 (PMC11041701; doi:10.1038/s41586-024-07283-6)
Supplement: Supplementary file 17 — Source Data Extended Data Fig. 3 [file 41586_2024_7283_MOESM17_ESM.xlsx]

## Sheet: ED Fig. 3a
Number of Wnt+ cells at 30 hpf
Control MO	gpr124 MO	reck MO	wnt7aa MO
22	4	1	1
24	2	0	8
25	0	0	12
17	0	0	1
21	0	1	5
18	2	0	9
17	3	1	6
25	1	0	3
21	0	0	4
22	2	1	4
17	0	0	10
24	1	3	6
22	0	1	2
21	1		6
16	4		1
25	0		1
27			1
25			10
			0
			6

## Sheet: ED Fig. 3b
Number of Wnt+ cells at 36 hpf				Number of CtAs at 36 hpf
WT	DMSO	IWR-1 20 µM		Untreated	DMSO	IWR-1 20 µM
35	43	30		9	9	4
26	40	32		10	9	8
40	44	29		9	9	4
42	50	19		10	10	3
43	39	15		9	10	2
42	40	22		10	9	1
28	35	22		7	9	4
43	34	26		10	9	3
52	53	21		8	9	0
41	45	15		9	8	2
49		12		8		2
		29				4
		36				8
		39				8
		31				5
		35				4
		42				5
		35				5
		45				8
		40				7
		30				6
		26				3

## Sheet: ED Fig. 3d
mmp25a normalized counts							mmp25b normalized counts
WT	gpr124 MO	reck MO	wnt7aa MO	WT	IWR-1		WT	gpr124 MO	reck MO	wnt7aa MO	WT	IWR-1
64	0	15	142	315	9		1245	280	54	591	6024	2503
116	169	0	50	500	125		1017	373	150	291	7039	2263
137	0	18	96	244	37		753	195	469	736	8992	7298
26	0	0	92				456	298	69	286

## Sheet: ED Fig. 3e
Well	mmp25a (nUMI)	mmp25b (nUMI)	mmp25 score
SS2_2018_700S_A1_S1...2.	0.462446	1.01663	-1.71
SS2_2018_700S_A10_S73...2.	4.29672	4.08761	1.23715
SS2_2018_700S_A11_S81...2.	0.598763	5.45465	0.381553
SS2_2018_700S_A12_S89...2.	0.537609	1.14286	-1.16344
SS2_2018_700S_A13_S97...2.	0	1.28518	-1.83058
SS2_2018_700S_A14_S105...2.	1.03965	0.796974	-1.50996
SS2_2018_700S_A15_S113...2.	1.32811	5.67764	1.18118
SS2_2018_700S_A16_S121...2.	0	5.08572	0.314609
SS2_2018_700S_A18_S137...2.	0	4.22702	-0.583351
SS2_2018_700S_A19_S145...2.	4.59428	5.90859	2.66232
SS2_2018_700S_A2_S9...2.	0	0.838431	-1.71306
SS2_2018_700S_A20_S153...2.	4.02376	5.28339	2.03326
SS2_2018_700S_A21_S161...2.	0.622741	4.35541	0.0213131
SS2_2018_700S_A22_S169...2.	0.981265	1.79234	-0.737425
SS2_2018_700S_A23_S177...2.	0	1.65834	-1.11396
SS2_2018_700S_A24_S185...2.	0	1.22288	-1.30989
SS2_2018_700S_A3_S17...2.	0	2.25055	-1.28327
SS2_2018_700S_A4_S25...2.	0	4.48878	-0.216334
SS2_2018_700S_A5_S33...2.	0.553075	4.64116	0.577077
SS2_2018_700S_A6_S41...2.	0.504616	4.61279	0.285426
SS2_2018_700S_A8_S57...2.	0	4.85613	0.0106392
SS2_2018_700S_A9_S65...2.	6.04807	5.29086	3.25276
SS2_2018_700S_B1_S193...2.	0	2.70837	-0.802377
SS2_2018_700S_B11_S273...2.	0	4.75352	0.440842
SS2_2018_700S_B12_S281...2.	0	2.02387	-1.32094
SS2_2018_700S_B13_S289...2.	0	5.21514	0.729929
SS2_2018_700S_B15_S305...2.	0.718425	1.13218	-1.70517
SS2_2018_700S_B16_S313...2.	0	5.69117	0.176944
SS2_2018_700S_B17_S321...2.	0	5.4625	0.734984
SS2_2018_700S_B18_S329...2.	0.694444	5.52404	0.763611
SS2_2018_700S_B19_S337...2.	0.58972	5.58104	0.657399
SS2_2018_700S_B2_S201...2.	1.22447	4.63571	0.770268
SS2_2018_700S_B20_S345...2.	3.84547	5.1981	2.23272
SS2_2018_700S_B21_S353...2.	0	4.53437	0.244898
SS2_2018_700S_B22_S361...2.	0	6.04492	0.599354
SS2_2018_700S_B23_S369...2.	0	6.37309	1.12498
SS2_2018_700S_B3_S209...2.	1.32588	2.22963	0.0831604
SS2_2018_700S_B4_S217...2.	0	4.17626	-0.174477
SS2_2018_700S_B5_S225...2.	4.09161	5.28158	1.89958
SS2_2018_700S_B6_S233...2.	0	5.54451	0.177033
SS2_2018_700S_B7_S241...2.	0	1.24377	-1.55405
SS2_2018_700S_B8_S249...2.	4.1914	3.25278	1.29927
SS2_2018_700S_B9_S257...2.	0	6.30019	0.792669
SS2_2018_700S_C1_S2...2.	4.60079	5.87294	2.78228
SS2_2018_700S_C10_S74...2.	0.851433	3.91242	-0.156802
SS2_2018_700S_C11_S82...2.	0	0.682128	-1.84359
SS2_2018_700S_C12_S90...2.	4.39325	4.57461	2.05733
SS2_2018_700S_C13_S98...2.	1.00659	1.49796	-1.02582
SS2_2018_700S_C14_S106...2.	4.63156	4.98185	2.23347
SS2_2018_700S_C15_S114...2.	5.65552	4.1403	2.5075
SS2_2018_700S_C16_S122...2.	0.788309	1.52584	-1.24476
SS2_2018_700S_C17_S130...2.	4.71687	1.38506	0.236987
SS2_2018_700S_C18_S138...2.	0.509664	4.30569	0.0502001
SS2_2018_700S_C19_S146...2.	0	1.77642	-1.54514
SS2_2018_700S_C2_S10...2.	0.92408	4.77073	0.499138
SS2_2018_700S_C20_S154...2.	0.745823	2.03458	-0.324024
SS2_2018_700S_C21_S162...2.	0	4.59225	-0.370321
SS2_2018_700S_C22_S170...2.	4.44841	4.47665	2.25648
SS2_2018_700S_C23_S178...2.	5.41436	6.01785	3.24096
SS2_2018_700S_C24_S186...2.	0.543478	5.53897	0.858415
SS2_2018_700S_C3_S18...2.	4.66253	5.61454	2.64447
SS2_2018_700S_C4_S26...2.	0.571952	1.40778	-1.20299
SS2_2018_700S_C5_S34...2.	4.54957	5.30907	2.46783
SS2_2018_700S_C6_S42...2.	4.17918	6.36396	2.82019
SS2_2018_700S_C7_S50...2.	1.18289	1.60173	-1.08892
SS2_2018_700S_C8_S58...2.	0.869858	5.1609	0.705111
SS2_2018_700S_C9_S66...2.	0.434346	4.92386	-0.111794
SS2_2018_700S_D1_S194...2.	5.32286	5.02659	2.83924
SS2_2018_700S_D10_S266...2.	0	3.87126	-0.82377
SS2_2018_700S_D11_S274...2.	0	1.43005	-1.13596
SS2_2018_700S_D13_S290...2.	5.79411	4.89716	3.25673
SS2_2018_700S_D14_S298...2.	0	0	-1.80877
SS2_2018_700S_D16_S314...2.	1.4	4.88563	0.890097
SS2_2018_700S_D17_S322...2.	0.598487	5.64785	0.525479
SS2_2018_700S_D18_S330...2.	0	4.28425	-0.179359
SS2_2018_700S_D19_S338...2.	0	0.445531	-2.32224
SS2_2018_700S_D2_S202...2.	5.58906	6.04682	3.46282
SS2_2018_700S_D20_S346...2.	0	5.76644	0.363423
SS2_2018_700S_D21_S354...2.	5.50242	1.55987	1.34799
SS2_2018_700S_D22_S362...2.	0.625309	0.625309	-1.62775
SS2_2018_700S_D23_S370...2.	0.51938	5.31445	0.700912
SS2_2018_700S_D24_S378...2.	0	5.58948	0.858079
SS2_2018_700S_D3_S210...2.	0.618224	0.618224	-1.59322
SS2_2018_700S_D4_S218...2.	0	0.833021	-1.6491
SS2_2018_700S_D5_S226...2.	0.697477	5.50167	1.17282
SS2_2018_700S_D6_S234...2.	0	4.43876	-0.431936
SS2_2018_700S_D7_S242...2.	4.3207	6.07084	2.99242
SS2_2018_700S_D8_S250...2.	0.661682	5.31163	0.336314
SS2_2018_700S_E1_S3...2.	0.523137	3.6406	-0.236654
SS2_2018_700S_E10_S75...2.	0	1.04352	-1.85456
SS2_2018_700S_E11_S83...2.	5.80438	5.36139	3.87115
SS2_2018_700S_E12_S91...2.	0	0.789301	-1.32933
SS2_2018_700S_E13_S99...2.	0	1.24485	-1.5014
SS2_2018_700S_E14_S107...2.	0.532168	5.63206	1.10887
SS2_2018_700S_E15_S115...2.	3.54393	6.17813	2.62407
SS2_2018_700S_E17_S131...2.	0.983219	0.983219	-1.67933
SS2_2018_700S_E19_S147...2.	0	2.42325	-0.502093
SS2_2018_700S_E20_S155...2.	1.03447	5.66141	1.67654
SS2_2018_700S_E21_S163...2.	0	1.35943	-1.56682
SS2_2018_700S_E22_S171...2.	0	5.63644	0.455686
SS2_2018_700S_E24_S187...2.	0	5.70085	0.716668
SS2_2018_700S_E3_S19...2.	4.08334	5.89758	2.79525
SS2_2018_700S_E4_S27...2.	0	6.05132	0.711169
SS2_2018_700S_E6_S43...2.	4.02793	5.8813	2.54343
SS2_2018_700S_E7_S51...2.	0	1.26338	-1.25478
SS2_2018_700S_E8_S59...2.	0	4.42767	-0.12395
SS2_2018_700S_F11_S275...2.	0	5.86696	0.952703
SS2_2018_700S_F12_S283...2.	0.660119	5.47827	0.7666
SS2_2018_700S_F13_S291...2.	2.57886	4.45754	1.19279
SS2_2018_700S_F15_S307...2.	0	5.74022	0.915763
SS2_2018_700S_F16_S315...2.	0	5.4676	0.820608
SS2_2018_700S_F17_S323...2.	0	0.622419	-1.68335
SS2_2018_700S_F18_S331...2.	0	5.30961	0.124682
SS2_2018_700S_F19_S339...2.	0	4.23589	-0.735407
SS2_2018_700S_F20_S347...2.	5.05868	0.735246	1.04351
SS2_2018_700S_F21_S355...2.	0	0	-1.87295
SS2_2018_700S_F24_S379...2.	0	0.851623	-1.60167
SS2_2018_700S_F4_S219...2.	0.561592	4.33528	-0.0283232
SS2_2018_700S_F5_S227...2.	0	0.965839	-1.09007
SS2_2018_700S_F6_S235...2.	0	4.19934	-0.667131
SS2_2018_700S_F8_S251...2.	0	5.02352	0.412102
SS2_2018_700S_F9_S259...2.	0	0.579862	-2.15979
SS2_2018_700S_G1_S4...2.	1.23579	4.21242	0.145892
SS2_2018_700S_G12_S92...2.	5.21427	4.81363	2.60103
SS2_2018_700S_G13_S100...2.	0	0.921334	-1.13562
SS2_2018_700S_G14_S108...2.	0	1.56174	-1.45873
SS2_2018_700S_G15_S116...2.	4.44341	5.33554	2.04617
SS2_2018_700S_G16_S124...2.	5.21767	5.1372	2.77525
SS2_2018_700S_G18_S140...2.	0	5.55561	0.277082
SS2_2018_700S_G19_S148...2.	0	0.972635	-1.56838
SS2_2018_700S_G2_S12...2.	0	4.20135	-0.281145
SS2_2018_700S_G21_S164...2.	0	0	-2.20886
SS2_2018_700S_G23_S180...2.	0.507749	0.8429	-1.62151
SS2_2018_700S_G24_S188...2.	0.575994	4.07139	0.0464959
SS2_2018_700S_G3_S20...2.	0.690072	4.50477	0.240673
SS2_2018_700S_G6_S44...2.	4.44066	5.35231	2.29426
SS2_2018_700S_G7_S52...2.	0	1.25018	-1.30336
SS2_2018_700S_G8_S60...2.	0	1.19974	-2.02204
SS2_2018_700S_G9_S68...2.	0.559013	5.5698	0.605623
SS2_2018_700S_H10_S268...2.	0	5.59139	0.446616
SS2_2018_700S_H18_S332...2.	0	5.07623	0.772622
SS2_2018_700S_H19_S340...2.	0	5.3174	0.440676
SS2_2018_700S_H20_S348...2.	0	5.23592	-0.0950262
SS2_2018_700S_H24_S380...2.	3.45675	5.09295	1.72258

## Sheet: ED Fig. 3f
Well	lef1 (nUMI)	nkd1 (nUMI)	zic2a (nUMI)	Wnt score	mmp25a (nUMI)	mmp25b (nUMI)	mmp25 score
SS2_2018_700S_A1_S1...2.	4.80499	4.63197	1.7411	-0.868069	0.462446	1.01663	-1.71
SS2_2018_700S_A10_S73...2.	4.27066	5.41186	0.815432	-1.36131	4.29672	4.08761	1.23715
SS2_2018_700S_A11_S81...2.	5.71548	4.96743	6.10441	0.936309	0.598763	5.45465	0.381553
SS2_2018_700S_A12_S89...2.	5.06469	2.45776	6.39883	0.444735	0.537609	1.14286	-1.16344
SS2_2018_700S_A13_S97...2.	5.60561	6.67308	6.24247	1.74379	0	1.28518	-1.83058
SS2_2018_700S_A14_S105...2.	1.39799	6.25307	5.21728	-0.274703	1.03965	0.796974	-1.50996
SS2_2018_700S_A15_S113...2.	4.67593	5.52406	5.96447	0.727923	1.32811	5.67764	1.18118
SS2_2018_700S_A16_S121...2.	4.51291	4.28123	5.26616	0.133002	0	5.08572	0.314609
SS2_2018_700S_A18_S137...2.	5.27041	5.34791	0.471748	-1.09353	0	4.22702	-0.583351
SS2_2018_700S_A19_S145...2.	5.11655	5.71881	5.32411	0.720792	4.59428	5.90859	2.66232
SS2_2018_700S_A2_S9...2.	1.28798	4.58642	2.73697	-1.21737	0	0.838431	-1.71306
SS2_2018_700S_A20_S153...2.	4.6845	5.65715	5.97791	0.658581	4.02376	5.28339	2.03326
SS2_2018_700S_A21_S161...2.	2.06841	6.15309	1.49428	-1.40969	0.622741	4.35541	0.0213131
SS2_2018_700S_A22_S169...2.	0.981265	5.07169	1.92241	-1.96605	0.981265	1.79234	-0.737425
SS2_2018_700S_A23_S177...2.	1.4322	2.69559	1.84264	-2.08817	0	1.65834	-1.11396
SS2_2018_700S_A24_S185...2.	1.22288	4.73319	5.73724	-0.305569	0	1.22288	-1.30989
SS2_2018_700S_A3_S17...2.	3.32114	2.47817	1.23155	-1.8828	0	2.25055	-1.28327
SS2_2018_700S_A4_S25...2.	5.32644	6.29514	5.6201	0.948227	0	4.48878	-0.216334
SS2_2018_700S_A5_S33...2.	0.907122	5.56446	6.02019	-0.0116831	0.553075	4.64116	0.577077
SS2_2018_700S_A6_S41...2.	4.93799	5.82023	1.28796	-0.526697	0.504616	4.61279	0.285426
SS2_2018_700S_A8_S57...2.	1.09097	2.55435	4.80889	-1.71121	0	4.85613	0.0106392
SS2_2018_700S_A9_S65...2.	1.16657	6.35585	5.58469	-0.173826	6.04807	5.29086	3.25276
SS2_2018_700S_B1_S193...2.	2.53929	7.02439	2.07974	-0.402548	0	2.70837	-0.802377
SS2_2018_700S_B11_S273...2.	0	1.57548	1.57548	-3.23053	0	4.75352	0.440842
SS2_2018_700S_B12_S281...2.	1.86763	2.85755	4.77171	-1.43377	0	2.02387	-1.32094
SS2_2018_700S_B13_S289...2.	2.1101	7.34046	2.1101	-0.00582531	0	5.21514	0.729929
SS2_2018_700S_B15_S305...2.	1.13218	4.26872	1.83354	-2.30732	0.718425	1.13218	-1.70517
SS2_2018_700S_B16_S313...2.	6.44715	6.20867	1.71999	0.100587	0	5.69117	0.176944
SS2_2018_700S_B17_S321...2.	5.01463	6.83762	5.77073	1.32621	0	5.4625	0.734984
SS2_2018_700S_B18_S329...2.	4.6754	5.06517	5.74238	0.758195	0.694444	5.52404	0.763611
SS2_2018_700S_B19_S337...2.	6.04887	5.86626	6.10061	1.52937	0.58972	5.58104	0.657399
SS2_2018_700S_B2_S201...2.	5.81033	4.81641	2.105	-0.254117	1.22447	4.63571	0.770268
SS2_2018_700S_B20_S345...2.	5.18627	6.92953	6.0932	1.60422	3.84547	5.1981	2.23272
SS2_2018_700S_B21_S353...2.	5.53606	6.20657	5.88128	1.33282	0	4.53437	0.244898
SS2_2018_700S_B22_S361...2.	5.16815	6.4362	4.83597	1.11575	0	6.04492	0.599354
SS2_2018_700S_B23_S369...2.	2.37218	6.61615	4.53632	0.0767076	0	6.37309	1.12498
SS2_2018_700S_B3_S209...2.	2.22963	6.75334	5.94709	1.12072	1.32588	2.22963	0.0831604
SS2_2018_700S_B4_S217...2.	5.16504	6.78166	5.33323	1.31586	0	4.17626	-0.174477
SS2_2018_700S_B5_S225...2.	5.52764	6.52974	6.02149	1.25365	4.09161	5.28158	1.89958
SS2_2018_700S_B6_S233...2.	5.03629	6.83534	5.70356	1.24455	0	5.54451	0.177033
SS2_2018_700S_B7_S241...2.	1.91105	4.97677	0.972963	-1.82469	0	1.24377	-1.55405
SS2_2018_700S_B8_S249...2.	1.93435	4.47078	1.21426	-2.04716	4.1914	3.25278	1.29927
SS2_2018_700S_B9_S257...2.	4.71089	5.19947	5.40661	0.554522	0	6.30019	0.792669
SS2_2018_700S_C1_S2...2.	1.14138	6.28097	4.84209	-0.509509	4.60079	5.87294	2.78228
SS2_2018_700S_C10_S74...2.	5.57935	5.69643	4.60899	0.655142	0.851433	3.91242	-0.156802
SS2_2018_700S_C11_S82...2.	0.682128	6.06694	5.10194	-0.675578	0	0.682128	-1.84359
SS2_2018_700S_C12_S90...2.	4.76987	6.45677	4.75614	0.616203	4.39325	4.57461	2.05733
SS2_2018_700S_C13_S98...2.	4.41407	5.36859	5.30598	0.498903	1.00659	1.49796	-1.02582
SS2_2018_700S_C14_S106...2.	5.67399	4.74826	1.13726	-0.712057	4.63156	4.98185	2.23347
SS2_2018_700S_C15_S114...2.	5.27274	5.96332	5.51945	1.04318	5.65552	4.1403	2.5075
SS2_2018_700S_C16_S122...2.	4.82484	2.65299	1.94568	-1.22395	0.788309	1.52584	-1.24476
SS2_2018_700S_C17_S130...2.	1.70341	5.03532	2.44085	-1.49858	4.71687	1.38506	0.236987
SS2_2018_700S_C18_S138...2.	5.24588	6.41546	4.73039	0.923857	0.509664	4.30569	0.0502001
SS2_2018_700S_C19_S146...2.	1.65009	4.71667	5.23393	-0.945801	0	1.77642	-1.54514
SS2_2018_700S_C2_S10...2.	5.36829	6.41401	5.19886	1.24724	0.92408	4.77073	0.499138
SS2_2018_700S_C20_S154...2.	4.79317	6.42869	5.7688	1.68633	0.745823	2.03458	-0.324024
SS2_2018_700S_C21_S162...2.	5.48532	5.15738	5.51929	0.633823	0	4.59225	-0.370321
SS2_2018_700S_C22_S170...2.	1.54191	6.09368	1.77462	-1.38211	4.44841	4.47665	2.25648
SS2_2018_700S_C23_S178...2.	5.77413	6.32935	4.99224	1.56235	5.41436	6.01785	3.24096
SS2_2018_700S_C24_S186...2.	5.51601	6.31854	5.114	0.985218	0.543478	5.53897	0.858415
SS2_2018_700S_C3_S18...2.	5.91998	6.88006	5.46035	1.50302	4.66253	5.61454	2.64447
SS2_2018_700S_C4_S26...2.	2.1653	2.1653	1.58075	-2.46107	0.571952	1.40778	-1.20299
SS2_2018_700S_C5_S34...2.	1.65902	6.64296	5.92141	0.15156	4.54957	5.30907	2.46783
SS2_2018_700S_C6_S42...2.	1.81087	2.35144	1.53775	-2.48191	4.17918	6.36396	2.82019
SS2_2018_700S_C7_S50...2.	5.03936	5.97863	5.12031	0.71045	1.18289	1.60173	-1.08892
SS2_2018_700S_C8_S58...2.	5.28773	6.5135	6.14312	1.42519	0.869858	5.1609	0.705111
SS2_2018_700S_C9_S66...2.	3.57831	6.15941	5.94338	0.493023	0.434346	4.92386	-0.111794
SS2_2018_700S_D1_S194...2.	1.41788	5.87775	6.09577	-0.130574	5.32286	5.02659	2.83924
SS2_2018_700S_D10_S266...2.	5.19165	4.83491	5.54837	0.546549	0	3.87126	-0.82377
SS2_2018_700S_D11_S274...2.	3.07561	5.52364	1.99577	-0.430027	0	1.43005	-1.13596
SS2_2018_700S_D13_S290...2.	6.44185	6.25294	6.43976	1.75688	5.79411	4.89716	3.25673
SS2_2018_700S_D14_S298...2.	0.729106	5.18225	1.43976	-1.41924	0	0	-1.80877
SS2_2018_700S_D16_S314...2.	1.11081	5.17143	6.14288	-0.620718	1.4	4.88563	0.890097
SS2_2018_700S_D17_S322...2.	6.01182	6.98935	5.35459	1.63395	0.598487	5.64785	0.525479
SS2_2018_700S_D18_S330...2.	1.18155	1.94949	0.561407	-3.21068	0	4.28425	-0.179359
SS2_2018_700S_D19_S338...2.	1.1772	5.39579	4.6087	-1.09957	0	0.445531	-2.32224
SS2_2018_700S_D2_S202...2.	5.37709	6.69761	5.01244	1.03633	5.58906	6.04682	3.46282
SS2_2018_700S_D20_S346...2.	1.71824	5.40043	1.04024	-1.81937	0	5.76644	0.363423
SS2_2018_700S_D21_S354...2.	4.80414	6.26606	5.88898	1.25382	5.50242	1.55987	1.34799
SS2_2018_700S_D22_S362...2.	0.625309	6.12497	6.0459	-0.382638	0.625309	0.625309	-1.62775
SS2_2018_700S_D23_S370...2.	3.70123	5.30773	5.25935	0.0983832	0.51938	5.31445	0.700912
SS2_2018_700S_D24_S378...2.	4.30011	4.8622	4.8399	0.645861	0	5.58948	0.858079
SS2_2018_700S_D3_S210...2.	4.58176	4.84243	1.27169	-0.846813	0.618224	0.618224	-1.59322
SS2_2018_700S_D4_S218...2.	2.01508	4.52199	1.58939	-1.42563	0	0.833021	-1.6491
SS2_2018_700S_D5_S226...2.	1.10438	6.02964	5.40223	-0.0201451	0.697477	5.50167	1.17282
SS2_2018_700S_D6_S234...2.	4.40772	5.67273	4.24859	-0.0448001	0	4.43876	-0.431936
SS2_2018_700S_D7_S242...2.	5.36805	6.02704	6.32587	1.47126	4.3207	6.07084	2.99242
SS2_2018_700S_D8_S250...2.	3.33944	5.35687	5.22465	-0.104955	0.661682	5.31163	0.336314
SS2_2018_700S_E1_S3...2.	1.63391	1.48988	1.32155	-3.25136	0.523137	3.6406	-0.236654
SS2_2018_700S_E10_S75...2.	4.9666	6.08179	1.3241	-0.270543	0	1.04352	-1.85456
SS2_2018_700S_E11_S83...2.	6.11501	6.08167	6.41957	2.58248	5.80438	5.36139	3.87115
SS2_2018_700S_E12_S91...2.	0.789301	5.4913	1.52727	-1.28475	0	0.789301	-1.32933
SS2_2018_700S_E13_S99...2.	5.96402	5.89157	2.13029	0.60708	0	1.24485	-1.5014
SS2_2018_700S_E14_S107...2.	5.80282	6.35566	5.35225	1.62304	0.532168	5.63206	1.10887
SS2_2018_700S_E15_S115...2.	6.03391	6.847	4.29214	1.21267	3.54393	6.17813	2.62407
SS2_2018_700S_E17_S131...2.	3.69676	5.66271	5.51925	0.519168	0.983219	0.983219	-1.67933
SS2_2018_700S_E19_S147...2.	5.72821	1.96984	2.42325	-0.313995	0	2.42325	-0.502093
SS2_2018_700S_E20_S155...2.	4.24732	7.68169	6.35911	2.4715	1.03447	5.66141	1.67654
SS2_2018_700S_E21_S163...2.	5.41521	5.03941	5.07622	0.612328	0	1.35943	-1.56682
SS2_2018_700S_E22_S171...2.	5.33383	5.9766	5.44881	1.09959	0	5.63644	0.455686
SS2_2018_700S_E24_S187...2.	4.94524	0.821549	1.06851	-2.08362	0	5.70085	0.716668
SS2_2018_700S_E3_S19...2.	1.51996	5.37765	2.09729	-1.40536	4.08334	5.89758	2.79525
SS2_2018_700S_E4_S27...2.	3.59014	6.21291	5.98907	0.722419	0	6.05132	0.711169
SS2_2018_700S_E6_S43...2.	5.80239	6.72203	5.51962	1.49515	4.02793	5.8813	2.54343
SS2_2018_700S_E7_S51...2.	1.47777	1.47777	5.18048	-1.7691	0	1.26338	-1.25478
SS2_2018_700S_E8_S59...2.	0.946206	1.59732	5.46969	-1.98649	0	4.42767	-0.12395
SS2_2018_700S_F11_S275...2.	1.31453	6.14748	6.33943	0.137534	0	5.86696	0.952703
SS2_2018_700S_F12_S283...2.	1.33633	5.47827	1.55606	-1.71662	0.660119	5.47827	0.7666
SS2_2018_700S_F13_S291...2.	0.594509	1.23443	6.41496	-1.57884	2.57886	4.45754	1.19279
SS2_2018_700S_F15_S307...2.	4.74026	6.52312	5.25325	1.06153	0	5.74022	0.915763
SS2_2018_700S_F16_S315...2.	4.09882	5.50203	1.74772	-0.383388	0	5.4676	0.820608
SS2_2018_700S_F17_S323...2.	5.44846	6.05803	5.02454	1.15101	0	0.622419	-1.68335
SS2_2018_700S_F18_S331...2.	5.96446	6.45606	0	-0.370582	0	5.30961	0.124682
SS2_2018_700S_F19_S339...2.	4.12287	4.05409	5.67239	-0.0105275	0	4.23589	-0.735407
SS2_2018_700S_F20_S347...2.	1.15436	6.28689	6.36835	0.372876	5.05868	0.735246	1.04351
SS2_2018_700S_F21_S355...2.	3.49777	6.11128	5.93707	1.31492	0	0	-1.87295
SS2_2018_700S_F24_S379...2.	2.20394	5.12151	4.85692	-0.187222	0	0.851623	-1.60167
SS2_2018_700S_F4_S219...2.	4.27424	4.78159	6.13419	0.396352	0.561592	4.33528	-0.0283232
SS2_2018_700S_F5_S227...2.	0.965839	2.21211	2.37602	-2.14409	0	0.965839	-1.09007
SS2_2018_700S_F6_S235...2.	1.11558	5.28444	6.13379	-0.533733	0	4.19934	-0.667131
SS2_2018_700S_F8_S251...2.	0.742788	6.26005	5.75609	-0.165261	0	5.02352	0.412102
SS2_2018_700S_F9_S259...2.	0	1.87189	1.42146	-3.51619	0	0.579862	-2.15979
SS2_2018_700S_G1_S4...2.	4.72995	2.04291	5.86337	-0.530527	1.23579	4.21242	0.145892
SS2_2018_700S_G12_S92...2.	4.81363	6.14997	4.89839	0.714026	5.21427	4.81363	2.60103
SS2_2018_700S_G13_S100...2.	1.71162	2.45001	2.14747	-1.9021	0	0.921334	-1.13562
SS2_2018_700S_G14_S108...2.	2.14409	5.10134	1.79556	-1.18323	0	1.56174	-1.45873
SS2_2018_700S_G15_S116...2.	4.37826	5.89494	6.00445	0.630865	4.44341	5.33554	2.04617
SS2_2018_700S_G16_S124...2.	5.84445	6.92278	5.95458	1.50079	5.21767	5.1372	2.77525
SS2_2018_700S_G18_S140...2.	5.05563	6.17719	1.44248	-0.307413	0	5.55561	0.277082
SS2_2018_700S_G19_S148...2.	6.10388	6.09279	6.26321	1.8651	0	0.972635	-1.56838
SS2_2018_700S_G2_S12...2.	4.03895	4.212	5.36625	-0.13004	0	4.20135	-0.281145
SS2_2018_700S_G21_S164...2.	5.43644	1.73445	0.575283	-1.69105	0	0	-2.20886
SS2_2018_700S_G23_S180...2.	1.29368	4.74882	5.16092	-0.764399	0.507749	0.8429	-1.62151
SS2_2018_700S_G24_S188...2.	0.575994	6.06056	0.939146	-1.8845	0.575994	4.07139	0.0464959
SS2_2018_700S_G3_S20...2.	1.78663	6.29647	5.09375	-0.0919875	0.690072	4.50477	0.240673
SS2_2018_700S_G6_S44...2.	6.52047	6.7114	6.34239	1.68568	4.44066	5.35231	2.29426
SS2_2018_700S_G7_S52...2.	2.13687	6.74866	2.13687	0.0126673	0	1.25018	-1.30336
SS2_2018_700S_G8_S60...2.	4.54906	6.25333	0.934593	-0.675658	0	1.19974	-2.02204
SS2_2018_700S_G9_S68...2.	3.47988	6.1991	1.17768	-0.894181	0.559013	5.5698	0.605623
SS2_2018_700S_H10_S268...2.	2.93424	6.13986	0	-1.35639	0	5.59139	0.446616
SS2_2018_700S_H18_S332...2.	1.39183	6.6194	0	-0.985559	0	5.07623	0.772622
SS2_2018_700S_H19_S340...2.	4.6536	4.83029	0.818824	-1.12138	0	5.3174	0.440676
SS2_2018_700S_H20_S348...2.	4.91223	5.50245	4.45792	0.196117	0	5.23592	-0.0950262
SS2_2018_700S_H24_S380...2.	2.59909	5.62854	6.11679	0.130648	3.45675	5.09295	1.72258

## Sheet: ED Fig. 3i
	Normalized fluorescence (38 hpf)
Embryo	Tip cell	Stalk cell	PHBC
E1	4.06982	2.65737	1.37772
E2	3.15709	1.76208	1.43006
E3	2.17797	1.85284	1.01442
E4	1.71802	1.12406	1.2367
E5	1.14703	0.714826	0.654393
E6	1.00556	1.31556	0.62034
E7	1.56185	1.07976	0.638862
E8	1.12704	0.891013	1.47184
E9	1.18011	1.39091	0.754467
E10	1.02927	0.846326	0.801222

## Sheet: ED Fig. 3j
Normalized fluorescence
PHBC 28 hpf	PHBC 30 hpf	PHBC 32 hpf	PHBC 36 hpf	CtAs 36 hpf	PHBC 42 hpf	CtAs 42 hpf	PHBC 48 hpf	CtAs 48 hpf
0.702725	0.742761	0.862499	1.59769	1.46647	0.793771	0.749758	0.681841	0.451539
0.904773	0.931931	1.31635	0.926382	1.42514	0.682347	0.941797	0.733211	0.393774
0.710937	1.2981	0.892702	0.726483	0.935235	0.695215	0.999181	0.485838	0.376584
0.621193	0.7201	1.07734	0.870371	1.21536	0.682618	1.0031	0.739323	0.43578
0.951166	0.956591	0.781809	1.23572	1.08104	0.632353	0.971877	0.626032	0.432407
1.19215	1.2269	1.13014	0.828583	1.60542	0.978778	1.15906	0.625933	0.37409
1.26008	0.930819	1.06176	0.674981	1.09777	0.618236	1.0382	0.685908	0.382104
1.16961	0.931842	1.50229	0.70405	0.844718	0.715578	1.17238	0.45769	0.388662
0.780368	0.763653	0.823488	1.16373	1.7262	0.455004	0.530178	0.619341	0.42073
1.1407	1.49297	0.909601	0.770536	1.01998	0.639111	0.767699	0.470035	0.4161
	0.992787	1.04687	0.774685	1.4528	0.575658	0.803144	0.540775	0.360601
	0.731276	0.595151	0.750097	1.44751			0.764797	0.540387
		1.37984
		0.696709
		0.984789
		0.873063
		1.08632
		0.733053
		0.998228
		1.248
