# Supplementary material for: A brain-specific angiogenic mechanism enabled by tip cell specialization
Source: Nature. 2024 Apr 3;628(8009):863–71. doi: 10.1038/s41586-024-07283-6 (PMC11041701; doi:10.1038/s41586-024-07283-6)
Supplement: Supplementary file 18 — Source Data Extended Data Fig. 4 [file 41586_2024_7283_MOESM18_ESM.xlsx]

## Sheet: ED Fig. 4c
Number of CtA sprouts (unilateral)											Number of ISV sprouts (unilateral)
Stage (hpf)	WT				mmp25a/b-/-						Stage (hpf)	WT				mmp25a/b-/-
30:00	0	0	0	0	0	0	0	0	0		20:00	0	0	0	0	0	0	0	0
30:25	0	0	0	0	0	0	0	0	0		20:15	0	0	0	0	0	0	0	0
30:50	0	0	1	1	0	0	0	0	0		20:30	0	0	0	0	0	0	0	0
31:15	0	0	1	1	0	0	0	0	0		21:45	0	0	0	0	0	0	0	0
31:40	1	0	1	1	0	0	0	0	0		21:00	0	0	0	0	0	0	0	0
32:05	1	1	1	1	0	0	0	0	0		21:15	0	1	0	0	0	0	0	0
32:30	2	1	1	1	0	0	0	0	0		21:30	0	1	0	0	0	0	0	0
32:55	2	1	1	2	0	0	0	0	0		21:45	0	1	0	0	0	0	0	0
33:20	2	1	2	2	0	0	0	0	0		22:00	0	2	1	0	2	0	0	1
33:45	3	2	2	2	0	0	0	0	1		22:15	2	3	1	0	2	1	0	1
34:10	3	2	2	3	0	0	0	0	1		22:30	2	3	3	1	2	1	0	2
34:35	3	3	2	3	0	0	0	0	1		22:45	3	3	3	2	3	2	1	3
35:00	4	4	3	4	0	0	0	0	1		23:00	4	4	3	2	3	3	2	3
35:25	4	4	3	4	0	0	0	0	1		23:15	4	4	5	2	4	3	2	3
35:50	4	4	3	5	1	0	0	0	1		23:30	4	4	5	2	4	4	3	3
36:15	4	4	3	5	2	0	0	0	1		23:45	4	4	5	3	5	5	3	3
36:40	4	4	3	5	2	0	0	0	1		24:00	5	4	6	3	5	5	3	3
37:05	5	4	3	5	2	1	0	0	1		24:15	5	5	6	4	6	5	3	3
37:30	5	5	4	5	2	1	0	0	1		24:30	5	5	6	4	6	5	4	5
37:55	5	5	4	5	3	1	0	0	1		24:45	6	5	7	5	7	5	5	6
38:20	5	5	4	5	3	1	0	0	1		25:00	6	7	7	5	7	6	5	7
38:45	5	5	4	6	3	1	0	0	1		25:15	6	7	7	5	7	6	5	7
39:10	6	5	5	6	3	1	0	1	1		25:30	8	7	7	6	7	6	5	7
39:35	6	5	5	6	3	1	0	1	1		25:45	8	7	8	6	8	7	5	7
40:00	6	5	5	6	3	1	0	1	1		26:00	8	8	8	7	8	8	5	7
40:25	6	5	5	6	3	1	0	1	1		26:15	9	8	8	7	8	8	6	7
40:50	6	6	5	6	3	2	0	1	1		26:30	9	8	8	7	8	9	6	7
41:15	7	6	5	6	3	2	0	1	2		26:45	9	9	9	7	8	9	6	8
41:40	7	6	5	6	3	2	0	1	2		27:00	9	9	9	8	9	9	6	8
42:05	7	6	5	6	3	2	1	1	2		27:15	9	9	9	8	9	9	7	9
42:30	7	6	5	6	3	2	1	1	2		27:30	9	9	9	8	9	9	8	9
42:55	7	6	6	6	3	2	1	1	2		27:45	9	9	9	8	9	9	9	9
43:20	7	6	6	6	3	2	1	1	2
43:45	7	6	6	6	3	2	1	1	2
44:10	7	6	6	7	3	2	1	1	2
44:35	7	6	6	7	3	2	1	2	2
45:00	7	6	6	7	3	2	2	2	2

## Sheet: ED Fig. 4d
Number of vISV sprouts at 36 hpf
WT	mmp25a/b-/-
8	9
6	7
7	3
6	8
8	8
5	8
8	5
10	5
8	8
9	10
	6
	8
	7
	6
	9
	6
	9
	9
	8
	10

## Sheet: ED Fig. 4e
Number of CVP sprouts at 28 hpf
WT	mmp25a/b-/-
11	13
12	12
12	13
13	10
11	11
11	13
9	12
11	12
13	15
13	14
13	14
14

## Sheet: ED Fig. 4f
Number of SIV sprouts at 34 hpf
WT	mmp25a/b-/-
11	9
8	3
8	2
3	6
8	9
8	8
7	5
7	10
9	7
9	6
7	5
8	7
6	5
6	9
5	6
	4
	9
	9
	9
	10
	9
	6
	9
	7
	8
	8
	8

## Sheet: ED Fig. 4g
Number of SIV extensions at 3.5 dpf
WT	mmp25a/b-/-
0	1
1	1
0	1
0	2
1	4
3	4
0	2
0	4
2	3
1	2
0	1
2	1
2	2
4	1
	3
	2
	3
	2
	0
	1
	0
	1
	0
	1

## Sheet: ED Fig. 4h
Number of HC sprouts at 3 dpf
WT	mmp25a/b-/-
9	11
5	7
8	9
6	8
7	7
10	5
6	9
8	8
10	7
6	6
	6
	4
	8
	8

## Sheet: ED Fig. 4i
Number of mCP sprouts at 54 hpf
WT	mmp25a/b-/-
3	3
1	3
3	3
3	3
3	3
3	3
3	3
2	3
3	3
3	3
3	3
3	3
3	3
3	3
3	3
3	3
3	3
3	3
3	3
3	3
3	3
3
3
