# Supplementary material for: A brain-specific angiogenic mechanism enabled by tip cell specialization
Source: Nature. 2024 Apr 3;628(8009):863–71. doi: 10.1038/s41586-024-07283-6 (PMC11041701; doi:10.1038/s41586-024-07283-6)
Supplement: Supplementary file 19 — Source Data Extended Data Fig. 5 [file 41586_2024_7283_MOESM19_ESM.xlsx]

## Sheet: ED Fig. 5a
Number of CtA sprouts at 36 hpf
WT	mmp25a+/+; mmp25b+/-	mmp25a+/-; mmp25b+/-	mmp25a-/-; mmp25b+/-	mmp25a+/+; mmp25b-/-	mmp25a+/-; mmp25b-/-	mmp25a-/-; mmp25b-/-
7	3	4	6	3	7	0
5	6	5	3	3	2	0
7	6	7	7	4	2	0
8	9	7	6	3	1	0
8	9	4	6	7	1	0
6	5	4	6	7	3	0
6	3	6	7	1	7	1
5	4	8	5	2	2	1
6	4	7	5	2	2	0
6	6	2	4	0	5	0
7	7	7	5	1	1	0
7	7	4	6	3	3	0
6	6	5	8		2	1
7	8	5	8		1	0
6	7	8	7		2	0
9	6	5	8		0
	6	9	4		2
	7	5	6		2
	8	4	6		5
	8	8			2
	8	8			3
	8	7			2
	7	7			0
	7	7			2
		4
		6
		6
		7
		9
		6
		8
		8
Number of CtA sprouts at 40 hpf
WT	mmp25a+/+; mmp25b+/-	mmp25a+/-; mmp25b+/-	mmp25a-/-; mmp25b+/-	mmp25a+/+; mmp25b-/-	mmp25a+/-; mmp25b-/-	mmp25a-/-; mmp25b-/-
8	9	7	6	8	3	0
9	8	8	6	6	7	0
9	9	9	10	4	3	1
7	9	8	6	5	5	4
8	7	8	10	5	3	0
7	8	6	10	5	1	0
8	3	7	5	8	2	3
6	9	8	9	4	5	1
10	6	7	10	9	3	3
8	5	7	10	8	6	0
7	9	9	10	5	2	2
5	9	6	8	9	4	1
10	6	8			6	3
6		9			3	0
		8			5
		8			4
		7			3
		9			6
		6			6
		10			2
		10			6
		5			5
					1
Number of CtA sprouts at 48 hpf
WT	mmp25a+/+; mmp25b+/-	mmp25a+/-; mmp25b+/-	mmp25a-/-; mmp25b+/+	mmp25a-/-; mmp25b+/-	mmp25a+/+; mmp25b-/-	mmp25a+/-; mmp25b-/-	mmp25a-/-; mmp25b-/-
13	15	14	14	13	12	13	5
13	17	14	12	14	13	12	6
13	14	15	13	15	14	14	6
14	14	13	12	14		16	9
12	17	14	13	17		14	3
12	14	16	13	13		11	8
13	14	15	11	14		12	7
11	11	14		12		12	9
14	13	13		14		13
14	12	12		15		15
15	14	15		16		14
13
11
13
13
Number of CtA sprouts at 72 hpf
WT	mmp25a+/+; mmp25b+/-	mmp25a+/-; mmp25b+/-	mmp25a-/-; mmp25b+/-	mmp25a+/+; mmp25b-/-	mmp25a+/-; mmp25b-/-	mmp25a-/-; mmp25b-/-
15	14	15	14	16	14	11
14	14	14	14	14	15	8
14	16	13	13	14	13	8
14	13	13	13	14	14	11
13	14	12	14	13	13	10
14	14	14		14	13	10
15	14	12		15	14	8
15		13		13	15	7
15		15		12	15
				13

## Sheet: ED Fig. 5b
Number of BA connections at 48 hpf
WT	mmp25a+/+; mmp25b+/-	mmp25a+/-; mmp25b+/-	mmp25a-/-; mmp25b+/-	mmp25a+/+; mmp25b-/-	mmp25a+/-; mmp25b-/-	mmp25a-/-; mmp25b-/-
7	6	6	4	6	5	0
6	6	7	6	8	6	2
7	6	6	6	7	4	3
7	7	6	7		6	5
6	6	6	4		7	0
6	6	8	6		6	4
6	6	8	4		5	4
6	7	9	7		5	4
6	6	8	7		6
6	8	6	5		7
7	7	7	7		7
6
6
6
8
Number of BA connections at 72 hpf
WT	mmp25a+/+; mmp25b+/-	mmp25a+/-; mmp25b+/-	mmp25a-/-; mmp25b+/-	mmp25a+/+; mmp25b-/-	mmp25a+/-; mmp25b-/-	mmp25a-/-; mmp25b-/-
7	6	5	6	9	6	7
6	8	8	8	8	6	6
6	9	6	7	7	6	6
6	6	6	6	9	5	6
5	6	9	6	6	5	5
6	8	8		5	8	6
6	6	6		7	6	5
5		6		6	5	4
6		6		6	6
				5

## Sheet: ED Fig. 5c
Proportion of lumenized CtAs at 48 hpf (%)
WT	mmp25a+/+; mmp25b+/-	mmp25a+/-; mmp25b+/-	mmp25a-/-; mmp25b+/-	mmp25a+/+; mmp25b-/-	mmp25a+/-; mmp25b-/-	mmp25a-/-; mmp25b-/-
46.1538	13.3333	42.8571	15.3846	8.33333	7.69231	0
30.7692	23.5294	14.2857	42.8571	46.1538	0	0
38.4615	7.14286	6.66667	46.6667	28.5714	7.14286	0
35.7143	7.14286	38.4615	7.14286		12.5	44.4444
50	29.4118	57.1429	23.5294		50	0
33.3333	14.2857	25	61.5385		27.2727	0
53.8462	42.8571	26.6667	35.7143		33.3333	0
45.4545	45.4545	35.7143	50		16.6667	11.1111
42.8571	30.7692	53.8462	14.2857		23.0769
50	33.3333	58.3333	53.3333		53.3333
40	28.5714	53.3333	31.25		50
38.4615
45.4545
30.7692
53.8462
Proportion of lumenized CtAs at 72 hpf (%)
WT	mmp25a+/+; mmp25b+/-	mmp25a+/-; mmp25b+/-	mmp25a-/-; mmp25b+/-	mmp25a+/+; mmp25b-/-	mmp25a+/-; mmp25b-/-	mmp25a-/-; mmp25b-/-
100	100	66.6667	92.8571	100	50	36.3636
85.7143	92.8571	78.5714	92.8571	71.4286	93.3333	62.5
100	56.25	92.3077	92.3077	85.7143	84.6154	75
92.8571	69.2308	92.3077	92.3077	78.5714	28.5714	100
100	50	91.6667	78.5714	61.5385	76.9231	50
100	92.8571	71.4286		85.7143	61.5385	90
93.3333	78.5714	83.3333		66.6667	64.2857	100
93.3333		92.3077		84.6154	73.3333	100
73.3333		93.3333		41.6667	80
				100

## Sheet: ED Fig. 5d
WT																			mmp25a-/-;-b+/-														mmp25a/b-/-
Time (s)	F/F0 1	F/F0 2	F/F0 3	F/F0 4	F/F0 5	F/F0 6	F/F0 7	F/F0 8	F/F0 9	F/F0 10	F/F0 11	F/F0 12	F/F0 13	F/F0 14	F/F0 15	F/F0 16	F/F0 17		Time (s)	F/F0 1	F/F0 2	F/F0 3	F/F0 4	F/F0 5	F/F0 6	F/F0 7	F/F0 8	F/F0 9	F/F0 10	F/F0 11	F/F0 12		Time (s)	F/F0 1	F/F0 2	F/F0 3	F/F0 4	F/F0 5	F/F0 6	F/F0 7	F/F0 8	F/F0 9	F/F0 10	F/F0 11	F/F0 12	F/F0 13
0	1.21587	1.20503	1.65585	1	1	1	1.35276	1	0.79549	1	1	0.798747	1	1.11934	1	1	0.729312		0	3.04433	1.80291	1.35717	1	1.36126	1	1	1	1	1	1	1		0	1	1	1	1	1	3.32467	1	1	1	1	1	1	1
5	1.20479	1.20988	1.63995	1.05464	1.03529	1.01373	1.4286	1.03735	0.784683	0.989037	1.07229	0.741904	1.05422	1.13408	0.97772	1.05267	0.734983		5	2.70218	1.58522	1.21154	1.0207	1.20289	0.878336	1.10141	0.978292	1.06981	1.01035	1.16081	0.951157		5	0.918503	0.951811	1.03327	0.933437	0.980571	3.34767	1.03019	1.01875	1.03889	0.956289	0.999845	1.03107	1.03304
10	1.16872	1.34083	1.66681	0.960135	1.03741	0.964938	1.37968	1.08032	0.763995	1.057	1.11508	0.780204	1.06983	1.1206	1.09608	1.0919	0.726571		10	2.58747	1.77791	1.23935	0.976584	1.1857	0.922347	0.959885	0.985621	1.04913	0.99727	1.05351	0.970634		10	1.02632	0.973768	1.04068	0.935791	1.04481	2.86076	0.975835	1.0623	1.08542	0.984199	0.978619	1.02003	0.957343
15	1.18449	1.23233	1.60258	0.932997	1.01201	0.98454	1.34513	1.00128	0.823649	0.990612	1.17704	0.807628	1.07595	1.17085	1.03551	1.06275	0.720057		15	2.4502	1.82524	1.22703	0.990408	1.18535	0.864248	0.973714	0.932441	1.00362	1.06638	1.07857	0.877847		15	0.960807	0.888573	0.998267	1.00353	1.01957	2.86721	1.0869	1.04571	1.03319	0.884989	0.982146	1.03052	0.986292
20	1.2079	1.25313	1.57029	1.00341	0.99672	1.00384	1.45191	0.992269	0.84898	1.00028	1.04257	0.818946	1.06814	1.08888	1.04872	1.07938	0.748341		20	2.2539	1.60869	1.1898	1.01805	1.06351	0.941743	0.953521	1.00019	0.972862	0.993649	1.11109	0.978476		20	0.927031	0.873263	1.07531	1.09006	1.07316	2.56573	1.08521	0.994845	1.04999	0.941715	0.977172	0.954676	0.994624
25	1.20293	1.25932	1.27668	0.967079	0.956235	0.98567	1.34647	1.07425	0.810416	1.05165	1.20391	0.843183	1.09286	1.15541	1.01431	1.14366	0.722978		25	2.11874	1.87669	1.17289	1.03982	1.15219	0.93615	0.956297	0.935818	1.03904	1.07123	1.1622	0.911123		25	0.939662	0.927065	1.00811	1.0638	1.12314	2.38503	1.06638	1.05866	1.06942	0.925056	0.881455	1.02966	0.99486
30	1.3298	1.18618	1.40111	0.892388	0.940582	0.966067	1.32414	0.982264	0.807454	1.02153	1.20995	0.851218	1.05117	1.07242	1.03755	1.09895	0.711041		30	1.9212	2.07623	1.11848	0.960691	1.10207	0.876576	0.876237	0.913062	0.94454	1.04242	1.20762	0.889001		30	0.856135	0.943947	1.10049	1.06201	1.04773	2.19665	1.07445	1.10324	1.04478	0.900279	0.946864	0.932419	0.909187
35	1.54049	1.23239	1.3732	0.991101	1.03526	1.029	1.45935	1.06277	0.796042	1.01128	1.12606	0.969839	1.1299	1.08012	1.02987	1.14848	0.753412		35	1.76455	2.39623	1.21556	1.01247	0.991967	0.890835	1.06874	0.910515	1.04015	1.08222	1.10785	0.921224		35	0.899748	0.953228	1.00175	1.01512	1.0828	1.99494	1.02024	1.07247	1.01547	0.904636	0.89584	1.01203	0.931845
40	2.03957	1.26385	1.2937	0.985581	0.982519	0.928169	1.42877	1.09857	0.876181	1.01013	1.17509	0.891114	1.11886	1.11326	1.017	1.18208	0.739835		40	1.67722	2.53039	1.15319	1.04852	0.987018	0.90887	1.0467	0.922233	0.994351	1.01253	1.09107	0.91565		40	0.896103	0.958508	1.03999	0.977928	1.09204	1.72322	0.995323	1.06509	1.04942	0.912011	0.926635	0.975597	0.976819
45	2.56385	1.27908	1.22297	0.969713	0.954617	1.01311	1.39971	1.01793	0.819323	1.02824	1.27346	0.892883	1.08578	1.0016	0.982399	1.22179	0.713515		45	1.52573	2.58345	1.14851	0.943808	1.05733	0.88058	0.931622	0.915975	0.99799	1.01045	1.13427	0.877473		45	0.924236	0.990193	1.08803	1.02525	1.06679	1.67761	0.939465	1.11264	1.03358	0.910544	0.86764	0.884614	0.900946
50	3.11163	1.18595	1.16879	0.92004	0.937763	1.03601	1.43311	0.983948	0.843848	1.05084	1.39254	0.861056	1.08837	0.990888	1.09773	1.17679	0.753707		50	1.39562	2.10842	1.07468	0.991302	1.0199	0.858677	0.983221	0.911231	0.996877	1.04945	1.1184	0.842905		50	0.928023	1.01295	1.01665	1.00669	1.05599	1.42639	1.1099	1.01313	0.982652	0.910039	0.977793	0.833729	0.894205
55	3.05808	1.20715	1.19969	0.993662	1.05362	1.01871	1.42039	1.02232	0.878098	1.0551	1.33329	0.90891	1.14407	1.06348	1.01828	1.11868	0.752924		55	1.36169	2.0039	1.22448	0.943536	1.11336	0.949359	1.04951	0.883731	1.0169	1.14698	1.12081	0.869159		55	0.922128	0.988454	1.05551	0.975176	1.03895	1.26358	1.07787	1.04085	0.995734	0.867299	0.866907	0.880322	0.832691
60	2.99577	1.35558	1.34804	0.912249	1.09579	0.998531	1.4557	1.02931	0.82116	1.10398	1.21223	0.852384	1.14524	1.052	1.07927	1.13837	0.739888		60	1.22368	1.82866	1.12253	0.94502	0.9882	0.949608	0.983702	0.953109	1.04165	1.05906	1.05212	0.836653		60	0.99022	1.00776	0.978037	0.997623	1.07068	1.10629	1.05204	0.990272	1.08544	0.859506	0.859478	0.961366	0.78673
65	3.13959	1.26294	1.1322	0.943533	1.0114	1.06854	1.43775	1.08832	0.856277	1.12692	1.30494	0.856585	1.10553	1.04089	1.02718	1.13811	0.735197		65	1.09773	1.7106	1.17504	0.980029	1.00291	0.878336	1.0722	0.918153	1.03247	1.06715	1.16248	0.866584		65	1.0277	0.991861	1.01289	0.967549	1.07076	1.01307	1.05879	1.04091	1.0663	0.883347	0.873195	0.845996	0.863618
70	3.39133	1.33481	1.12794	0.93408	0.980784	1.01552	1.4338	1.03228	0.812735	1.12752	1.62861	0.872002	1.12888	1.02999	1.06245	1.12188	0.754205		70	1.10742	1.75872	1.19727	0.943255	0.959471	0.886476	1.07447	0.973623	0.952396	1.03612	1.10583	0.894332		70	1.06368	0.998506	1.06261	1.30715	0.983837	0.905036	1.0243	1.06936	1.08793	0.947804	0.953896	0.93785	0.867092
75	3.43938	1.33003	1.00959	0.951115	1.03618	1.04712	1.38432	1.03002	0.848225	1.0879	1.77696	0.805362	1.09015	1.06265	1.08539	1.18304	0.729135		75	1.07133	1.83667	1.31421	0.87903	0.941745	0.934502	0.983491	0.933176	0.950686	1.09961	1.09445	0.870696		75	0.98783	1.07466	1.10755	1.27952	1.12906	0.90656	1.07678	1.0549	1.06467	0.922201	0.904893	0.977436	0.80555
80	3.27259	1.35726	1.13544	0.920142	1.01201	1.05533	1.40863	0.986558	0.79707	1.08852	1.71338	0.80295	1.1389	1.08997	1.03179	1.15954	0.739582		80	1.00021	1.82544	1.2391	1.02745	1.06749	0.882005	1.08288	0.946346	0.988929	1.0383	1.14032	0.893261		80	1.03569	1.081	1.07436	1.32572	1.06415	0.817448	1.00364	1.06641	1.03512	1.01839	0.909903	0.960535	0.823477
85	3.03431	1.33191	1.14865	0.99513	0.923867	0.976454	1.35714	0.979702	0.776722	1.12906	1.52599	0.85461	1.1283	1.04927	1.00997	1.11555	0.740327		85	0.928059	1.77065	1.44277	0.983347	0.977698	0.933363	1.05704	0.947518	0.968519	1.08523	1.0896	0.963581		85	1.09931	1.18032	1.10179	1.24436	1.12163	0.832345	1.01579	1.10691	1.01747	0.920372	0.905951	0.942475	0.77644
90	2.91946	1.43147	1.14429	0.965034	1.08146	1.00369	1.42885	1.01561	0.811196	1.18451	1.43572	0.797903	1.1254	1.05263	1.02748	1.16671	0.756986		90	0.955324	1.54889	1.29157	0.944005	1.00918	0.886236	1.08417	0.964391	1.01347	1.0938	1.1171	0.947284		90	1.05125	1.12939	1.09584	1.41964	1.08424	0.749283	1.02312	1.0438	0.923014	0.926214	0.905424	0.883767	0.815245
95	2.75346	1.34233	1.2333	0.885015	1.0044	0.993086	1.40842	1.06523	0.808524	1.19505	1.4423	0.850227	1.08706	1.07951	1.00661	1.15452	0.7946		95	0.87594	1.51495	1.29535	1.02527	1.15867	0.892189	1.1255	1.07637	1.00342	1.06977	1.04361	0.922547		95	0.987631	1.18885	1.12727	1.42006	1.19115	0.811191	1.12648	1.07263	1.03185	0.933467	0.903117	0.937549	0.925463
100	2.76594	1.32376	1.14632	0.963937	1.05523	1.02247	1.37832	1.031	0.817941	1.11617	1.44229	0.869979	1.09493	1.01238	0.967828	1.16476	0.761292		100	0.979474	1.40018	1.37549	0.934207	1.11989	0.935609	1.08515	1.04544	1.06615	1.09035	1.08262	0.995148		100	1.02677	1.22854	1.18238	1.37641	1.26033	0.767387	1.08739	1.02547	1.08826	0.891295	0.827521	0.898382	0.883797
105	2.61814	1.31176	1.03233	0.954014	1.02228	1.01072	1.41253	1.05005	0.778884	1.18885	1.41435	0.821164	1.04257	1.08324	1.04311	1.21495	0.735976		105	0.881231	1.27596	1.32383	1.00113	1.16077	0.920066	1.15501	0.995682	1.02818	1.14964	1.01836	0.97491		105	1.09293	1.25084	1.12821	1.51564	1.24205	0.760165	1.14376	1.1221	1.07016	0.979477	0.887295	0.975736	0.90856
110	2.48236	1.30905	1.16494	0.945544	1.04336	0.95683	1.33939	1.09231	0.798746	1.11404	1.35463	0.80053	1.07055	1.11744	1.03889	1.15113	0.74187		110	0.847264	1.25125	1.43836	0.962487	1.31056	0.92124	1.25563	0.922241	0.960277	1.16118	1.07299	1.00566		110	0.984854	1.19586	1.1426	1.44674	1.21509	0.737984	1.09779	1.09958	1.03576	1.02067	0.890104	0.876153	0.912274
115	2.21374	1.34829	1.24457	0.980704	0.952312	0.991741	1.3933	1.02495	0.749662	1.14858	1.35038	0.798954	1.11241	1.06502	1.08012	1.15082	0.782402		115	0.795301	1.12091	1.37849	0.945318	1.33719	0.938506	1.24265	1.01733	1.0038	1.16645	1.02932	0.942079		115	1.10234	1.17644	1.06395	1.29553	1.23741	0.649841	1.00471	1.09111	0.997601	0.993849	0.825388	0.92705	0.978877
120	2.0176	1.33926	1.17016	0.941339	1.07428	0.974455	1.41324	1.07622	0.873348	1.11732	1.35067	0.849889	1.08512	1.11377	0.982807	1.21047	0.75607		120	0.822968	1.23666	1.23625	0.909902	1.39272	0.940422	1.31546	0.939017	0.991429	1.0815	0.987852	0.931263		120	1.06229	1.16392	1.04616	1.36191	1.2032	0.706037	1.05886	1.09341	1.00774	0.963521	0.871102	0.938312	0.867366
125	1.83672	1.27409	1.07198	0.971449	0.989735	1.09086	1.49022	0.997313	0.820492	1.15257	1.43379	0.895431	1.11463	1.05704	1.11312	1.10956	0.745054		125	0.77362	1.15505	1.37566	0.944936	1.38674	0.957153	1.21855	1.00478	1.0591	1.03833	1.00327	0.90648		125	1.15119	1.09784	1.07121	1.37908	1.18235	0.704107	1.05776	1.05972	0.962785	0.972236	0.88888	0.894167	0.921026
130	1.76152	1.32698	1.05162	1.01307	0.935845	0.946864	1.41331	1.02726	0.827524	1.03701	1.34062	0.917337	1.11644	1.09213	1.02177	1.19279	0.756024		130	0.756321	1.15116	1.37001	0.948674	1.34186	1.00107	1.15454	0.930621	1.00914	1.04232	1.01154	0.953637		130	1.0045	1.14861	1.02034	1.36801	1.17146	0.698789	1.02078	1.11511	1.02785	0.979735	0.874286	0.893922	0.996044
135	1.68345	1.33196	1.21191	1.02304	1.02193	1.07627	1.4188	1.0218	0.723336	1.12405	1.40071	0.952761	1.08953	1.09468	1.12705	1.20576	0.803266		135	0.792345	1.01655	1.30258	0.957459	1.29615	1.05902	1.17857	0.871665	0.966875	1.01648	1.05497	1.03245		135	0.996059	1.07524	1.18505	1.38573	1.2674	0.703458	1.13752	1.09862	1.12809	0.974267	0.927956	0.934314	0.890019
140	1.64583	1.2722	1.19229	1.02405	0.972798	0.957051	1.41425	1.06355	0.671713	1.15088	1.37593	0.867717	1.1613	1.14444	1.15145	1.19054	0.810516		140	0.787182	1.05202	1.41607	0.971211	1.26308	0.961938	1.151	0.927196	0.961587	1.08931	1.12655	1.00501		140	0.999021	1.08114	1.0977	1.35498	1.15702	0.741222	1.03188	1.0766	1.03052	0.873441	0.871253	0.965777	0.88848
145	1.75246	1.29592	1.17378	1.00533	1.05209	1.04318	1.45274	1.02059	0.740033	1.21027	1.34891	0.846597	1.1503	1.03786	1.1074	1.10791	0.785379		145	0.727908	1.03835	1.49328	1.04501	1.14892	1.0111	1.16651	0.967191	1.00171	1.12014	1.04386	1.00494		145	1.00678	1.11172	1.11367	1.35537	1.17809	0.71878	1.11896	1.09352	1.09361	0.926217	0.879047	0.932025	0.87413
150	1.89719	1.33714	1.20504	1.00552	1.02095	0.974078	1.45822	1.05472	0.770338	1.1656	1.19542	0.808178	1.13273	0.923773	1.07283	1.14345	0.750562		150	0.814836	0.932481	1.45861	0.994055	1.18148	1.01098	1.10927	0.968823	0.980087	1.06344	1.15206	0.996713		150	1.03598	1.01439	1.20093	1.33349	1.13732	0.696575	1.11913	1.09146	1.02126	0.938068	0.967999	0.931656	0.872478
155	1.80317	1.26864	1.15241	1.03133	0.976739	1.03258	1.48816	1.0283	0.725717	1.06067	1.35053	0.821124	1.19298	1.00856	1.11296	1.12905	0.795144		155	0.780312	0.979776	1.44042	0.937495	1.20827	1.04597	1.09636	0.968141	1.01309	1.15733	1.07395	0.995961		155	0.96649	1.1237	1.15254	1.37344	1.09541	0.709213	1.14963	1.09679	0.989362	0.907119	0.903853	1.03595	0.798512
160	1.63653	1.23693	1.14284	0.960601	1.04962	0.964527	1.48222	1.10078	0.694185	1.08134	1.33764	0.844676	1.19176	1.01614	1.1839	1.09255	0.731287		160	0.759089	0.969716	1.50006	1.04671	1.11601	1.07637	1.14653	0.955257	1.02033	1.08286	1.15923	0.984467		160	0.944869	1.08767	1.15709	1.27849	1.08869	0.748072	1.16527	1.13802	1.00609	0.908991	0.951921	0.986924	0.791786
165	1.66217	1.20409	0.977149	0.996708	1.03222	0.951434	1.46829	1.09436	0.684224	1.05205	1.30059	0.773643	1.16929	1.08412	1.05235	1.17271	0.762946		165	0.752975	0.955918	1.73605	1.01655	0.925902	1.04029	1.13293	1.00632	1.1055	1.15156	1.0886	0.990618		165	0.921968	1.15248	1.03896	1.376	1.08352	0.719256	1.12151	1.10796	1.01034	0.881695	0.871614	0.905395	0.837327
170	1.47797	1.18938	1.05819	1.04762	1.05525	1.01926	1.3882	1.1316	0.712878	1.12669	1.27375	0.749884	1.19006	0.984551	1.0286	1.23879	0.759131		170	0.747867	0.94847	1.74678	0.980955	1.06255	1.0701	1.05139	0.918974	1.11266	1.17765	1.02584	0.96247		170	0.939205	1.13566	1.11462	1.34354	1.15936	0.681928	1.12459	1.02809	1.01784	0.941067	0.97319	0.960554	0.853682
175	1.57893	1.14589	1.06322	1.02843	1.07213	0.972684	1.46491	1.1228	0.615368	1.1321	1.31864	0.789586	1.20055	1.02543	1.04374	1.14241	0.753626		175	0.74516	0.93099	2.06303	1.16938	0.994989	1.08192	1.11854	0.940256	1.04631	1.08329	1.04414	0.953085		175	0.930931	1.10607	1.09149	1.41725	1.07062	0.776906	1.16518	1.09289	1.15079	0.975734	0.946106	1.02251	0.850534
180	1.45631	1.25894	1.03172	0.945482	0.954052	0.987841	1.44428	1.15742	0.709696	1.13193	1.29482	0.734331	1.26728	1.01922	1.08084	1.20046	0.77216		180	0.710237	0.926731	2.71567	1.11593	1.10111	1.07005	1.07753	1.0734	1.10277	1.17474	0.923339	0.907078		180	0.965571	1.1466	1.06827	1.38259	1.03455	0.702159	1.09909	1.03843	1.19149	0.962051	0.869838	0.96998	0.860276
185	1.43936	1.10269	1.03552	1.05498	1.03431	1.00507	1.48655	1.13111	0.650502	1.17679	1.31614	0.745221	1.2021	0.998252	1.11751	1.2313	0.753396		185	0.72624	0.953789	2.94441	1.13771	1.08486	1.00563	1.10574	0.968977	1.09458	1.0904	1.05278	0.884124		185	0.970252	1.0528	1.09307	1.32929	1.02975	0.711616	1.06146	1.08303	1.04535	0.923128	0.946691	0.983062	0.953204
190	1.25494	1.12008	1.1245	1.02997	0.968836	1.0097	1.44368	1.03277	0.657438	1.11053	1.18077	0.7496	1.20705	1.03284	1.09574	1.13296	0.772124		190	0.761999	1.04554	3.73873	1.12177	0.950004	1.13205	1.01884	1.02646	0.982735	1.11733	1.10825	0.870785		190	0.953268	1.06613	1.1144	1.34582	1.11465	0.733808	1.02068	1.03446	1.02541	0.872233	0.92192	0.994671	0.844029
195	1.22689	1.11756	1.08338	0.997016	0.98937	1.00777	1.45423	1.05648	0.701706	1.11382	1.23148	0.744778	1.11491	0.871949	0.994039	1.20153	0.756055		195	0.740464	0.872703	4.70876	1.21525	1.01479	1.0928	1.05247	1.05283	0.960715	1.18672	1.02143	0.833409		195	0.938345	1.14343	1.08604	1.24221	1.1118	0.732058	1.06347	1.06714	1.10542	0.926971	0.910856	0.94766	0.839781
200	1.10874	1.1591	1	1.02847	1.08907	0.961837	1.37399	1.06396	0.669008	1.12736	1.23042	0.748337	1.27666	0.989653	1.1016	1.12596	0.781745		200	0.754331	1.01013	5.70522	1.16119	1.05941	0.994721	1.09436	1.04292	1.00353	1.17448	1.10397	0.784017		200	0.947064	1.01679	1.113	1.2536	1.07697	0.777811	1.11436	1.02311	1.0695	0.942232	0.866131	1.01824	0.831568
205	1.10633	1.22984	0.973662	0.989053	1.03631	0.930956	1.4025	1.03405	0.706224	1.10874	1.30231	0.763342	1.23382	0.887331	1.12214	1.13532	0.773651		205	0.738042	0.953757	6.71915	1.13606	1.1677	1.0257	1.15193	1.03704	1.06332	1.18063	0.959705	0.787906		205	1.00687	1.0451	1.091	1.18524	1.03551	0.749577	1.08733	1.02279	0.995101	0.874478	0.883761	1.02484	0.830902
210	1.01459	1.22802	1.00811	1.0619	1.06018	1.01757	1.39204	1.18578	0.7648	1.05348	1.19653	0.792082	1.1714	0.922976	1.18756	1.19182	0.810062		210	0.786104	1.02739	6.84925	1.10922	1.23673	1.02754	1.10805	1.02879	1.08412	1.15626	1.04155	0.824561		210	0.989109	1.06673	1.13597	1.21331	1.07056	0.79412	1.05819	1.08153	1.07056	0.920021	0.949041	0.979564	0.798729
215	1.03835	1.14443	1.20394	1.0942	1.0588	0.969535	1.45701	1.15749	0.726144	1.06193	1.2383	0.804627	1.2056	0.982732	1.18573	1.28213	0.76982		215	0.796134	0.972687	6.52013	1.08264	1.20327	0.98946	1.11073	0.972033	1.01513	1.19545	1.06339	0.80431		215	1.01271	1.13262	1.16286	1.18005	1.05227	0.75293	1.15443	1.06679	1.05794	0.86762	0.99278	1.03532	0.878657
220	1.04298	1.15205	1.08429	1.04511	0.974081	0.944093	1.36336	1.11312	0.741983	1.08185	1.23742	0.853229	1.21728	0.988081	1.33137	1.21365	0.773799		220	0.712666	0.896752	5.68249	1.09349	1.18359	1.03946	1.10084	1.00345	0.941554	1.15329	0.978592	0.833176		220	1.06212	1.03498	1.16698	1.19302	1.05483	0.756058	1.18778	1.01608	1.11216	0.900282	0.943626	1.01919	0.826824
225	1.00451	1.30735	1.02171	1.04794	1.013	0.952314	1.37056	1.15932	0.740535	1.07688	1.30262	0.835051	1.14974	1.02085	1.21933	1.25097	0.764889		225	0.713491	0.948023	5.35228	1.007	1.1911	0.943795	1.12231	0.942269	1.03077	1.28104	0.959985	0.846085		225	0.947634	1.06845	1.22475	1.09201	1.03726	0.783442	1.08243	1.07972	1.14706	0.929796	0.880563	1.06449	0.901446
230	0.938688	1.16386	1.09676	0.957937	1.01378	0.967622	1.36914	1.1228	0.729961	1.11855	1.31492	0.805041	1.16266	0.986937	1.24735	1.2285	0.773929		230	0.728882	0.924754	4.56291	1.04991	1.14986	0.918629	1.0701	0.983409	0.97953	1.2373	0.997771	0.79633		230	0.97206	1.07078	1.29632	1.08632	0.963157	0.833414	1.13402	1.06344	1.08043	0.96528	0.892252	1.09459	0.857515
235	0.918588	1.14352	1.01334	1.00159	1.06266	1.02745	1.35392	1.15039	0.742406	1.16505	1.21407	0.803506	1.14638	1.06639	1.22013	1.24938	0.732595		235	0.729717	0.927443	4.06943	1.01503	1.07226	0.962395	1.00635	0.917049	0.962009	1.13298	1.07758	0.712303		235	0.889015	0.966744	1.34933	1.16132	0.975681	0.792961	1.23992	1.04389	1.14091	0.897796	0.916314	1.10845	0.88029
240	0.921045	1.12946	1.00979	1.00282	1.05069	0.988279	1.35056	1.13609	0.789566	1.10214	1.28496	0.768597	1.08815	0.961463	1.09819	1.25109	0.779638		240	0.772787	0.970127	3.74762	1.02648	1.0412	0.94709	1.14229	0.97351	1.00379	1.13534	0.990648	0.815237		240	0.904573	1.03909	1.32269	1.07782	1.10136	0.793689	1.10291	1.10319	1.12928	0.881175	0.899832	1.0068	0.881513
245	0.91757	1.2014	1.07719	1.01174	1.04179	0.995117	1.28428	1.12994	0.733972	1.03994	1.20005	0.825252	1.14565	0.932334	1.06203	1.17648	0.73233		245	0.780703	0.96571	3.55484	1.04227	1.11205	0.974199	0.969958	0.955796	0.972791	1.21483	1.00835	0.758362		245	0.985708	0.986816	1.33433	1.13913	1.04181	0.824481	1.12284	1.03351	1.24362	0.956747	0.98128	1.04473	0.933346
250	0.949352	1.23635	0.979419	1.03226	1.00343	0.968897	1.34311	1.15982	0.810818	1.09421	1.19449	0.793081	1.16329	0.975978	1.19012	1.22731	0.753324		250	0.741832	0.964118	3.32717	1.19979	0.982135	0.990083	1.00559	0.979871	0.975425	1.12771	1.06631	0.710535		250	0.961088	1.03867	1.20547	1.14451	1.03086	0.794625	1.12584	1.1251	1.04493	0.93339	0.940554	1.07472	0.987387
255	0.905268	1.19929	0.941071	0.997277	1.12166	1.00707	1.33651	1.14012	0.726717	1.09303	1.36797	0.801939	1.13062	1.06317	1.1052	1.15125	0.757237		255	0.742855	0.926026	2.94399	1.1014	0.966424	1.02358	0.916898	0.9153	0.976229	1.13361	1.02798	0.798061		255	1.01846	0.968026	1.21822	1.13324	1.00171	0.776076	1.1135	1.09634	1.10826	0.971187	0.937428	1.01722	1.10749
260	0.893664	1.22143	1.02945	1.04352	0.930025	1.05539	1.33495	1.06661	0.78036	1.1289	1.4275	0.76384	1.0924	0.975114	1.12151	1.23592	0.745391		260	0.71446	1.04736	2.74089	1.12177	0.902909	0.994306	0.96286	0.946432	1.03099	1.04463	1.02071	0.769027		260	0.94627	1.04277	1.12602	1.12309	1.03574	0.784424	1.03898	1.11175	1.13287	0.97675	1.01725	1.06402	1.09881
265	0.857448	1.42323	0.92104	1.01784	1.124	1.08384	1.30384	1.05498	0.791204	1.16253	1.49067	0.801071	1.06349	0.882316	1.08492	1.19626	0.711196		265	0.744823	0.994813	2.49132	1.1427	0.88572	0.979397	1.00665	0.918673	0.960496	1.16892	1.01498	0.825659		265	0.955401	1.04059	1.13974	1.16949	1.05971	0.76584	1.07848	1.12513	1.1055	1.03363	0.89906	1.02455	1.2697
270	0.974569	1.74709	1.00502	1.06213	1.12264	1.02813	1.31418	1.04866	0.776979	1.13037	1.43963	0.729942	1.13776	0.892863	1.09523	1.26709	0.781502		270	0.780934	1.02942	2.1698	1.11757	0.955809	1.07912	1.0792	0.952024	0.985346	1.1046	0.966094	0.756953		270	1.05405	1.09118	1.13534	1.10553	1.05718	0.750396	1.07987	1.07802	1.16514	1.01614	0.913632	1.01524	1.5875
275	0.96682	1.90748	0.98544	1.0148	1.07411	1.0637	1.43257	1.12171	0.798506	1.12915	1.49679	0.808669	1.14717	0.977784	1.02441	1.19745	0.681453		275	0.753711	1.00818	2.33558	1.03848	0.925028	1.06864	0.980739	0.925406	1.04648	1.03346	0.989997	0.791972		275	1.07222	0.997402	1.09652	1.04204	1.15587	0.79036	1.07289	1.04479	1.09183	1.12582	1.0188	1.06425	1.74251
280	0.953794	1.90519	0.940668	0.988587	1.08652	1.06215	1.41607	1.14897	0.764903	1.17351	1.47935	0.854265	1.1412	0.956123	1.00087	1.15144	0.784462		280	0.710779	1.05685	2.2163	1.04511	1.00574	1.08946	1.08414	0.842281	1.00544	1.0523	1.02767	0.795885		280	1.1395	1.01023	1.15006	1.03862	1.12322	0.80761	1.04918	1.05689	1.06177	1.13946	0.972919	1.05206	1.81566
285	0.91136	2.13642	0.90008	0.994675	1.06734	1.04917	1.41437	1.02066	0.742688	1.19745	1.46181	0.890542	1.12255	1.02775	1.04377	1.17827	0.759627		285	0.782508	1.01039	1.98461	1.1376	0.954931	1.11519	0.914639	0.950385	1.07088	1.05853	1.04038	0.766142		285	1.1566	0.968876	1.10468	1.02616	1.22125	0.795887	1.08662	1.09859	1.06732	1.18676	0.97906	0.990587	1.76422
290	1.02252	2.52476	1.00788	0.960609	1.05745	1.00677	1.33368	1.0458	0.761311	1.11196	1.41823	0.865863	1.07042	0.992328	1.00919	1.25987	0.754533		290	0.714472	1.16832	1.92128	1.07931	0.905389	1.17125	1.03981	0.931168	1.018	1.03363	0.969192	0.798178		290	1.18913	0.992453	1.15312	1.08319	1.18713	0.80549	1.02036	1.12897	1.08864	1.19829	0.983962	1.09475	1.87457
295	0.93383	2.98706	1.06015	0.996338	1.10754	1.09881	1.41534	1.08748	0.793635	1.16055	1.55792	0.970228	1.12792	0.962252	1.01254	1.21804	0.739969		295	0.700122	1.11941	1.82814	1.0996	0.971779	1.27388	1.03812	0.902586	0.96774	1.0505	1.08818	0.764184		295	1.33221	1.01463	1.06879	1.02313	1.19246	0.793138	1.07967	1.12593	1.09495	1.12153	1.00289	1.09122	1.63119
300	1	3.58035	0.868519	0.920986	1.05141	1.07137	1.36386	1.07256	0.759323	1.18023	1.57703	1.01843	1.08854	1.01834	1.05024	1.26312	0.740143		300	0.739869	1.14146	1.71471	1.16999	0.997582	1.23664	0.979771	0.988986	0.980988	1.04789	0.985239	0.828907		300	1.37747	0.995598	1.06788	0.982379	1.23428	0.836282	1.07871	1.07711	1.06456	1.15888	0.895627	1.00639	1.6741
305	0.936415	4.05689	0.894323	0.943621	1.04504	1.10138	1.40969	1.05593	0.862072	1.15938	1.67883	1	1.10004	1.00367	1.04063	1.31249	0.7239		305	0.783863	1.16058	1.56108	1.21585	0.868751	1.21655	1.09334	0.934864	0.991214	1.12516	1.0915	0.789603		305	1.42174	0.945531	1.14795	1.09888	1.26856	0.891316	1.02774	1.08472	1.06934	1.05247	1.01472	0.973894	1.60238
310	0.945868	4.50506	0.771644	0.941798	1.08658	1.01048	1.43592	0.984292	0.878521	1.11656	1.67301	1.29098	1.10343	0.93402	1.03309	1.26285	0.761057		310	0.756383	1.21089	1.54507	1.27966	0.894938	1.28998	0.965384	0.980621	1.03638	1.09784	1.0341	0.766851		310	2.29056	0.998545	1.14843	1.05779	1.26118	0.864401	1.11055	1.10351	1.1453	1.14231	1.01909	1.00421	1.49603
315	1.08687	4.60213	0.872959	1.05242	1.06927	1.10707	1.50213	0.993685	0.861591	1.12591	1.84736	1.39255	1.01825	1.02545	1.07536	1.34022	0.762773		315	0.717885	1.39939	1.41239	1.23849	0.963224	1.2923	0.980258	1.05472	1.05266	1.05439	1.06089	0.751014		315	2.91424	0.958099	1.15615	1.1367	1.29666	0.820141	1.06254	1.08303	1.04903	1.01136	0.900681	1.00343	1.37924
320	1.05055	4.86048	0.931796	0.997563	1.09536	1.09928	1.336	1.01736	0.853626	1.19136	1.6858	1.39307	1.08008	0.990321	1.01698	1.31775	0.749957		320	0.748474	1.41321	1.34545	1.2327	0.907382	1.20486	0.93539	0.955909	1.11081	1.04765	1.02543	0.782719		320	4.05623	0.990321	1.18743	1.04163	1.37405	0.796305	1.06584	1.14682	1.12217	0.997576	0.949034	1.03438	1.15064
325	1.04615	4.78415	0.844963	1.00011	1.08131	1.12494	1.33484	1.07077	0.843969	1.17441	1.54214	1.40508	1.04746	0.986145	1.00667	1.31498	0.775772		325	0.649996	1.45422	1.33441	1.31715	0.987373	1.22957	1.05911	0.96597	1.09035	1.10102	1.11498	0.764006		325	5.21019	1.0032	1.14925	1.05496	1.33637	0.799895	1.04775	1.07207	1.13569	1.06083	0.979803	1.09663	1.12679
330	1.09095	4.6283	0.91371	1.03221	1.03888	1.08959	1.38788	1.01452	0.862226	1.15527	1.59199	1.68453	1.04879	1.04661	1.06715	1.35395	0.797243		330	0.873783	1.60223	1.34068	1.36622	0.946525	1.20929	1.183	0.908917	1.10864	1.05729	1.02598	0.75134		330	6.22299	0.959254	1.1385	1.02084	1.29886	0.873949	1.08465	1.06435	1.17816	1.00675	0.982059	1.02701	1.08257
335	1.06292	4.33588	0.868356	1.01735	1.05934	1.08492	1.27336	1.03941	0.8634	1.0026	1.67715	1.74811	1.00093	1.10745	1.07884	1.35818	0.762655		335	0.748866	1.76896	1.26086	1.32409	0.932567	1.17893	1.10389	1.04732	1.07566	1.18346	1.14737	0.838304		335	6.16138	1.05883	1.14402	1.08564	1.19256	0.857082	1.09329	1.17648	1.11031	0.971116	0.881361	1.04405	1.16783
340	1.02951	4.5122	0.804321	1.22875	0.976878	1.09028	1.30013	1.07072	0.849888	1.07412	1.60572	1.64486	1.02912	1.07276	1.08777	1.41006	0.781464		340	0.666802	1.87827	1.29586	1.32013	1.02036	1.18406	1.04953	0.918055	1.13475	1.04641	1.13659	0.811581		340	6.01011	1.12517	1.12815	1.05401	1.24361	0.786509	1.1148	1.05303	1.0338	1.07272	0.947702	1.08316	1.016
345	1.04307	4.65205	0.802198	1.20482	1.09151	1.15105	1.33731	1.06238	0.914687	1.05398	1.49146	1.62289	1.09235	1.06598	1.06584	1.39247	0.812587		345	0.741995	2.19744	1.15852	1.3249	0.987062	1.12217	1.05043	0.988108	1.21909	1.21489	1.08548	0.778318		345	5.83618	1.38419	1.13504	1.05806	1.22672	0.84035	1.11628	1.11366	1.09604	1.00119	0.872264	1.11233	0.952519
350	1.04262	5.37841	0.829024	1.22563	1.02073	1.12983	1.28984	1.08162	0.894721	1.08514	1.45802	1.50232	1.06995	0.955143	1.00899	1.45395	0.849902		350	0.729586	2.61026	1.18171	1.36209	0.922058	1.16831	1.01124	1.00817	1.24075	1.20368	1.26628	0.833783		350	5.52381	1.45934	1.19483	1.13952	1.35746	0.754524	1.16984	1.06364	1.119	0.950554	0.946276	1.12648	0.937443
355	1.15317	6.15388	0.831573	1.09926	0.996934	1.11624	1.33127	1.01879	0.926128	1.02957	1.40637	1.31802	1.10168	0.905116	1.06043	1.49622	0.776958		355	0.741772	3.11928	1.16812	1.34416	0.878822	1.24935	0.947836	1.0462	1.21521	1.17886	1.39673	0.801198		355	5.54474	1.61533	1.11744	1.07469	1.29873	0.785383	1.07758	1.12827	1.04321	0.978419	0.856121	1.11458	0.873177
360	1.21984	5.82401	0.744578	0.992429	1.08936	1.11857	1.21168	1.0237	0.847735	1.08804	1.35607	1.28254	1.13986	1.02139	1.08866	1.53727	0.81157		360	0.759302	5.25026	1.23063	1.43425	1.00844	1.2572	1.02814	0.992596	1.29489	1.22562	1.39146	0.783416		360	5.62838	1.66909	1.15995	1.15396	1.38795	0.740193	1.10239	1.11627	1.0784	0.888924	0.884642	1.11115	0.8522
365	1.1494	5.77863	0.805483	1.04264	1.00476	1.09671	1.27952	1.09877	0.992093	0.994552	1.25899	1.19319	1.12482	0.944675	1.04253	1.52414	0.845565		365	0.761102	5.97076	1.27631	1.38265	0.952744	1.23057	1.08116	1.01238	1.39206	1.32012	1.33184	0.84776		365	5.37686	1.86046	1.12916	1.05655	1.35133	0.771758	1.19306	1.07118	1.11685	0.883757	1.00862	1.13943	0.886101
370	1.17576	5.08822	0.814673	0.970418	0.987147	1.04852	1.23467	1.0877	0.910281	1.08167	1.31896	1.08454	1.11408	0.994172	1.04018	1.50642	0.765178		370	0.811949	7.02068	1.23651	1.62409	0.959628	1.23375	1.08038	1.0575	1.43533	1.27073	1.4594	0.787129		370	5.37352	2.68425	1.16721	1.14667	1.47436	0.795271	1.05228	1.10254	1.06201	1.04255	0.977684	1.15923	0.882849
375	1.31457	4.51945	0.896779	0.995365	0.999104	1.14065	1.2439	1.02025	0.891485	1.11103	1.22705	1.0755	1.13105	0.997714	1.08947	1.58534	0.77195		375	0.742084	7.06644	1.2418	1.52625	0.993891	1.28571	1.04107	1.04669	1.38158	1.39475	1.4285	0.805154		375	5.34799	3.0886	1.09833	1.06134	1.46069	0.785243	1.10715	1.0803	1.09187	0.982004	0.9405	1.1461	0.882627
380	1.35041	4.47358	0.874656	1.02053	1.03484	1.10014	1.27547	1.10918	1.04959	1.09777	1.25425	1.008	1.09106	1.03357	1.1234	1.5625	0.75181		380	0.778624	7.195	1.27125	1.65463	0.981681	1.07236	1.00216	1.06883	1.44667	1.22033	1.70877	0.752205		380	5.19575	4.09563	1.08434	1.01888	1.50223	0.800326	1.10677	1.09947	1.04019	1.02206	1.01382	1.12087	0.909617
385	1.3722	3.9868	0.86962	0.975923	1.04553	1.04623	1.219	1.20151	0.987911	1.11482	1.25265	0.98312	1.1198	0.965193	1.04663	1.52791	0.757808		385	0.72139	7.19086	1.32783	1.6975	0.93147	1.17815	1.04184	1.04314	1.32696	1.24225	1.81414	0.839876		385	5.04339	4.61027	1.17849	1.02159	1.56695	0.743571	0.958249	0.973028	1.16343	1.01325	0.908557	1.22464	0.871879
390	1.35604	3.72429	0.919351	0.95815	0.998799	1.04916	1.23456	1.25981	1.0139	1.12078	1.27634	0.921823	1.14996	1.05689	1.05104	1.50395	0.707538		390	0.818051	6.79519	1.354	1.67758	0.913111	1.17615	1.15109	1.10042	1.40459	1.23663	1.61478	0.797792		390	4.36521	5.45841	1.1987	1.05488	1.53652	0.798104	1.08512	1.0486	1.06648	1.14444	0.948398	1.16421	0.801231
395	1.53245	3.23403	1.81061	1.03439	1.03938	1.07896	1.28435	1.3669	0.986899	1.05805	1.33922	0.99931	1.14904	1.02832	1.03226	1.49411	0.698593		395	0.820562	6.58452	1.35993	1.88328	0.952484	1.15462	1.09228	1.09064	1.37694	1.23601	1.47789	0.931475		395	3.92233	5.78368	1.23182	0.946902	1.49644	0.788957	1.12152	1.05066	1.15668	1.11682	0.976064	1.19328	0.918175
400	1.7817	3.0017	1.52101	1.07848	1.05727	1.03765	1.22845	1.24898	0.967642	1.13696	1.20906	0.976133	1.12124	1.0604	1.0933	1.53431	0.760488		400	0.753456	5.9862	1.37963	1.87062	1.00481	1.17016	1.01745	1.0157	1.35337	1.13527	1.37003	0.786276		400	3.48321	5.70027	1.17229	0.987258	1.53983	0.78637	1.08226	1.17745	0.983375	1.0278	0.869344	1.26463	0.812248
405	1.95167	3.01352	1.39697	0.964132	1.05108	1.05227	1.21305	1.2741	1.08797	1.13684	1.3119	1.02849	1.18308	0.964792	1.12974	1.47003	0.743284		405	0.785412	5.44729	1.39617	1.84449	0.97618	1.08507	1.06555	1.03766	1.32012	1.16103	1.6567	0.765636		405	3.28111	5.54048	1.25671	0.932488	1.53937	0.808524	1.23876	1.28703	1.1638	1.08536	0.925934	1.24099	0.907701
410	2.00207	2.71083	1.26598	0.943897	1.05501	1.05215	1.32759	1.30026	1.0129	1.08322	1.30186	1.1656	1.16914	0.94432	1.0323	1.55087	0.733954		410	0.839351	4.85753	1.37949	1.82224	1.03154	1.13033	0.995781	1.02406	1.29332	1.18424	1.52872	0.835389		410	3.04702	5.28294	1.36732	0.98785	1.55752	0.789442	1.17355	1.2994	1.07462	1.19125	0.927555	1.29624	1.00211
415	2.23805	2.5129	1.14321	1.02438	0.997599	1.04346	1.38235	1.29124	0.963079	1.08584	1.3631	1.23367	1.08976	0.919614	1.07815	1.50627	0.720303		415	0.826106	4.40075	1.48645	1.75648	1.04873	1.13827	1.07783	1.09024	1.34647	1.17058	1.51932	0.81504		415	2.54171	4.91842	1.42385	0.981841	1.5637	0.842981	1.22844	1.23087	1.07273	1.1944	0.927104	1.35851	0.945949
420	2.30528	2.69246	1.19938	0.959926	0.93387	1.11896	1.36189	1.26349	0.882831	1.09623	1.42998	1.24588	1.25946	0.888971	1.02886	1.48047	0.741584		420	0.847564	4.19134	1.47686	1.85497	1.02851	1.19018	1.11951	1.02801	1.15915	1.13129	1.36887	0.823971		420	2.38191	4.54906	1.54051	1.11133	1.59403	0.834866	1.24702	1.24945	1.13689	1.223	0.971782	1.41117	0.850269
425	2.65713	2.44458	1.13389	0.949119	1.0045	1.0517	1.26411	1.25493	0.955002	1.13366	1.37133	1.25261	1.12944	0.854189	1.10229	1.45933	0.715221		425	0.736761	3.82301	1.54389	2.128	1.0425	1.13357	1.06016	0.989811	1.17225	1.16963	1.35713	0.877504		425	2.25758	4.16386	1.91606	1.09729	1.71338	0.825196	1.18861	1.34988	1.19441	1.12275	0.977919	1.39591	0.830416
430	2.92375	2.19489	1.17874	0.966143	0.998282	1.09018	1.29062	1.31014	0.925568	1.11179	1.36017	1.2394	1.23527	0.900857	1.06106	1.39808	0.720473		430	0.775434	3.17714	1.82067	2.44969	0.987947	1.09288	1.1788	0.941979	1.19448	1.15799	1.42631	0.871921		430	1.94205	3.50443	1.87439	1.14846	1.66341	0.855059	1.28279	1.2656	1.13719	1.03335	0.962635	1.40741	0.864515
435	3.38481	2.03369	1.08992	0.93459	0.92321	1.07382	1.30057	1.22269	0.922071	1.1151	1.42188	1.16948	1.22567	0.916047	1.04893	1.47968	0.728131		435	0.773761	2.63508	2.22489	2.84373	1.02479	1.15613	1.13396	1.0461	1.16964	1.07327	1.38092	0.844148		435	1.84226	2.88898	2.04988	1.0644	1.7048	0.78334	1.34778	1.32425	1.18677	1.03636	0.974486	1.3408	0.940705
440	4.44245	1.77655	1.05698	1.02043	1.09231	1.09874	1.37392	1.24858	1.00932	1.15569	1.35592	1.1237	1.21137	0.909259	1.07422	1.47401	0.72008		440	0.701931	2.2671	2.29881	3.24863	0.970441	1.11849	1.09909	1.07135	1.21019	1.14618	1.35578	0.887147		440	1.62814	2.56054	2.61274	1.03777	1.7434	0.811904	1.45096	1.20179	1.16228	0.984835	1.0086	1.28793	0.882424
445	4.90442	1.66227	1.01401	0.921302	1.07486	1.01405	1.35599	1.19358	0.971351	1.20076	1.31371	1.33395	1.20961	1.04463	1.05471	1.49514	0.710785		445	0.759017	1.96964	2.62952	3.2639	1.04147	1.1617	0.989201	0.924087	1.17012	1.06145	1.61238	0.925444		445	1.50691	2.23382	3.5095	1.05207	1.86493	0.847359	1.59089	1.2753	1.11923	1.08143	0.931606	1.23994	0.809491
450	5.08145	1.61264	0.92741	1.04199	1.09	0.874352	1.33403	1.25092	0.973226	1.24076	1.2875	1.30916	1.19462	0.972143	1.15795	1.48123	0.712254		450	0.834708	1.99698	4.11837	3.63448	0.986009	1.14383	1.07042	1.07719	1.10659	1.1857	1.48841	0.969888		450	1.45719	1.92818	4.54995	1.00671	1.86821	0.852341	1.77852	1.29295	1.05205	1.05849	0.946636	1.27759	0.880441
455	5.23841	1.42436	1.00273	0.986176	1.08101	1.07461	1.28307	1.22109	1.01021	1.22782	1.40487	1.80315	1.17404	0.962402	1.07173	1.38683	0.711771		455	0.758893	1.53687	4.6765	3.7348	1.04896	1.14251	1.15585	1.1033	1.25886	1.13079	1.40173	0.982441		455	1.23247	1.8055	5.3288	1.02041	1.90282	0.78743	2.0317	1.21179	1.17088	0.989819	0.976666	1.25051	0.839078
460	4.74964	1.33032	0.940629	0.985846	1.03563	1.08961	1.27381	1.20381	1.0715	1.27531	1.50797	2.41293	1.19855	0.870405	1.00214	1.43466	0.756596		460	0.866385	1.44343	5.17308	3.76721	1.03204	1.10662	1.01291	1.00117	1.07794	1.15668	1.21496	1.18093		460	1.21222	1.6064	5.05822	1.04255	1.90701	0.873904	2.09071	1.16201	1.21503	0.955719	0.915264	1.21357	0.871402
465	4.59288	1.30801	0.982883	1.0083	1.02281	1.06453	1.15634	1.22102	1.00631	1.23564	1.55391	2.34181	1.15742	0.933482	1.07797	1.44768	0.730629		465	0.799455	1.34971	5.58293	3.53326	1.03283	1.07101	1.05058	1.10317	1.16046	1.1497	1.17064	1.02035		465	1.11829	1.40912	5.17962	0.978066	1.90213	0.909986	2.01578	1.17874	1.12692	0.95582	0.968909	1.28412	0.803114
470	4.03344	1.28136	0.937475	0.977992	1.0525	1.01673	1.25582	1.28048	1.06986	1.20189	1.56005	2.3993	1.16436	0.954167	1.07215	1.34957	0.732924		470	0.841948	1.32955	5.99832	3.2639	1.03611	1.12826	1.11895	1.01122	1.1355	1.11808	1.1978	1.17275		470	1.02228	1.32473	5.07203	0.985853	1.76534	0.965177	1.99767	1.16692	1.07288	0.910671	0.980428	1.2562	0.747255
475	3.65102	1.13126	0.94799	1.0028	1.01953	1.05442	1.17079	1.32694	0.960864	1.15035	1.44475	2.48212	1.11541	0.951409	1.07394	1.36445	0.72146		475	0.833117	1.32875	6.61842	3.04318	0.981919	1.05656	1.07832	1.01427	1.11038	1.25429	1.24595	1.29291		475	1.02904	1.17859	4.99683	0.971714	1.68184	0.915132	2.05007	1.18111	1.15765	0.982313	0.893233	1.39003	0.872511
480	3.36261	1.09875	0.788963	1.01474	1.07976	1.03811	1.22034	1.27187	1.05132	1.16429	1.49595	2.41503	1.18619	0.983733	1.09416	1.39469	0.719125		480	0.793004	1.15309	6.3865	3.03765	1.05033	1.0883	1.02125	1.09197	1.22003	1.28312	1.1884	1.47201		480	0.947654	1.14751	4.58378	1.02479	1.79904	0.876193	1.97591	1.17505	1.15808	0.924943	0.923115	1.35962	0.884652
485	2.7984	1.10959	1.00299	1.06963	1.03084	1.06178	1.18982	1.26538	1.03219	1.17854	1.66833	2.30451	1.17412	0.90958	1.11176	1.35728	0.712995		485	0.871959	1.2314	6.08818	2.85756	1.03356	1.01994	1.13221	0.948139	1.14228	1.09557	1.2072	1.45918		485	0.90514	1.12698	4.458	1.01567	1.85019	0.855283	1.96591	1.23858	1.10774	0.914149	0.969663	1.3753	0.866333
490	2.61706	1.13483	0.981078	1.04829	1.04141	1.02227	1.28774	1.26868	0.996212	1.18884	1.5533	1.93515	1.16042	0.860371	1.10023	1.44915	0.737327		490	0.80432	1.22372	5.34119	2.64104	1.12017	1.08388	1.09513	0.997792	1.10095	1.08786	1.17059	1.5595		490	0.923306	1.12504	4.18322	1.0348	1.97184	0.889864	1.80516	1.17878	1.03868	0.915688	0.941828	1.29999	0.823435
495	2.23109	1.17607	1.00522	0.99109	0.994002	0.996019	1.1423	1.28926	0.918761	1.11815	1.52259	1.74454	1.18893	0.912634	1.26811	1.44956	0.737643		495	0.832627	1.16342	4.96885	2.80455	1.03965	1.02174	1.06404	1.09572	1.19275	1.15851	1.10746	1.63028		495	0.927798	1.00365	3.66429	1.05365	2.21623	0.919413	1.80661	1.19024	1.01396	0.939033	0.918877	1.23049	0.772645
500	2.02872	1.17536	0.905682	1.14782	1.00493	1.08467	1.25586	1.27598	1.04303	1.11579	1.56303	1.69956	1.16998	0.947116	1.19109	1.43287	0.739461		500	0.822309	1.08161	4.72632	2.44181	1.03437	0.985242	1.25091	0.952533	1.15696	1.20491	1.15124	1.64478		500	0.873574	1.06645	3.47151	1.06882	2.36377	0.914917	1.73127	1.14659	1.08366	0.902177	0.950398	1.26101	0.850657
505	1.77559	1.14071	0.806459	1.25913	0.99903	1.03722	1.18104	1.34173	0.998556	1.15957	1.59134	1.47256	1.14825	0.958222	1.13713	1.38666	0.76238		505	0.817198	1.26106	4.64515	2.56364	1.15534	0.979574	1.21319	1.07709	1.31532	1.18933	0.988398	1.88469		505	0.811079	1.04746	3.16473	1.06671	2.32771	1.07479	1.63765	1.17384	1.07829	0.879474	0.949658	1.28527	0.78742
510	1.6416	1.22236	0.877066	1.17245	0.99358	1.06147	1.32702	1.34215	1.00838	1.14132	1.5026	1.46281	1.18736	0.898065	1.20796	1.36473	0.762144		510	0.816343	1.28044	4.37295	2.46992	1.06527	1.01133	1.17724	1.06263	1.23014	1.11247	1.06334	2.11814		510	0.859346	0.907227	2.77506	1.10829	2.46157	1.03556	1.49829	1.10518	1.14388	0.820903	0.9072	1.22281	0.815604
515	1.37792	1.12728	0.923404	1.28006	1.03413	1.03393	1.15873	1.40006	0.991064	1.17484	1.49256	1.27245	1.20542	0.980876	1.28044	1.32119	0.726858		515	0.831737	1.41705	4.08363	2.43663	1.1196	0.968852	1.1327	1.05202	1.33039	1.14422	0.941006	2.16813		515	0.806957	0.984766	2.46797	1.13757	2.68183	0.99651	1.51758	1.09867	1.09797	0.894327	0.942958	1.30949	0.977942
520	1.17959	1.09675	0.805871	1.16289	1.02888	1.07349	1.33673	1.31233	1.08185	1.10698	1.57085	1.2121	1.25708	0.962648	1.14756	1.45265	0.769373		520	0.785564	1.59507	3.98725	2.56272	1.1898	0.938033	1.29525	0.901889	1.31637	1.22705	1.05952	2.29859		520	0.87194	0.943437	2.44464	1.18161	2.51562	0.994086	1.38224	1.10859	0.997567	0.923666	0.928653	1.12803	0.863793
525	1.10523	1.10617	0.793101	1.13933	0.965339	1.02587	1.23274	1.37282	1.05652	1.19144	1.58148	1.17638	1.28777	0.928738	1.20606	1.4168	0.704534		525	0.8046	1.6619	4.1398	2.44388	1.18893	0.944158	1.30355	1.03049	1.46119	1.00068	1.03937	2.54418		525	0.889882	0.918645	2.13074	1.37528	2.77614	1.05891	1.41071	1.03888	1.03098	0.874404	0.9731	1.2006	0.855415
530	1.09079	1.17744	0.789652	1.06889	1.06708	1.0455	1.33113	1.31247	1.06806	1.11621	1.50694	1.17139	1.22335	0.95644	1.24523	1.36991	0.68737		530	0.86014	1.79672	3.66759	2.30334	1.18682	0.987753	1.15483	1.05148	1.48893	1.22515	1.06533	2.46252		530	0.863956	0.987645	1.96972	1.58064	2.97018	1.01247	1.35693	1.06981	0.919542	0.888063	0.993459	1.25979	0.859762
535	1.07531	1.18694	0.828892	1.09223	1.01583	1.09789	1.24535	1.38545	1.03083	1.22211	1.38759	1.0563	1.21247	0.944963	1.21013	1.39654	0.696128		535	0.782223	1.67578	3.33207	2.4631	1.15841	0.953459	1.28266	1.07165	1.5575	1.17562	1.06189	2.30961		535	0.878045	0.908656	1.89664	1.83196	3.32579	1.0333	1.26216	1.0371	1.03252	0.884939	0.936287	1.14568	0.831592
540	0.99189	1.16201	0.771947	1.17269	0.926193	1.02428	1.24484	1.33193	0.966999	1.12056	1.52285	1.1398	1.21369	0.955948	1.13091	1.37155	0.683968		540	0.884158	1.88421	3.16367	2.48576	1.05715	0.941658	1.17542	0.92706	1.56908	1.19229	0.974974	2.12317		540	0.871059	0.939368	1.75699	2.11513	3.37357	1.04553	1.26991	1.07478	1.00717	0.928988	0.945074	1.17771	0.834981
545	0.878362	1.14218	0.900126	1.07839	0.969153	0.982304	1.26295	1.37479	0.994528	1.09512	1.37133	1.03096	1.24546	0.955885	1.28656	1.42151	0.68489		545	0.745086	1.93406	2.79388	2.37916	1.14319	0.954283	1.22872	1.02197	1.6676	1.17737	1.0565	2.04147		545	0.822712	0.894869	1.64461	2.41422	3.25444	1.04242	1.1847	1.1925	0.967047	0.904013	1.0059	1.13508	0.819262
550	0.880616	1.15022	0.916864	1.16797	1.04031	1.04882	1.24751	1.18528	0.94339	1.1275	1.4695	1.40852	1.24452	0.918316	1.2066	1.51546	0.708843		550	0.833705	1.89441	2.52943	2.4058	1.14381	1.00022	1.18838	1.07399	1.64318	1.07817	1.03746	2.09352		550	0.875546	0.912777	1.61595	2.7351	3.42632	1.10273	1.22834	1.23688	1.03729	0.90142	0.911188	1.20445	0.841948
555	0.912409	1.1808	0.958505	1.07548	1.04054	1.07178	1.28761	1.30987	0.920225	1.14528	1.38054	1.64895	1.21797	0.865207	1.20527	1.42535	0.669204		555	0.876981	1.77898	2.24357	2.34915	1.11	0.927327	1.2237	1.10671	1.60819	1.09789	1.00685	1.84198		555	0.907553	0.894719	1.53063	3.14428	3.327	1.0746	1.22647	1.09545	1.08765	0.954323	0.964794	1.23819	0.82976
560	0.864528	1.2066	0.887829	1.15915	1.01131	1.05361	1.22538	1.27717	0.896322	1.1781	1.48103	1.6411	1.20241	0.994405	1.09363	1.34668	0.735588		560	0.842915	1.81285	2.06125	2.31551	1.12591	0.989104	1.12052	1.10576	1.60226	1.18252	1.01027	1.76248		560	0.907125	0.992515	1.42716	3.20811	3.22162	1.04417	1.11808	1.15001	1.0602	0.961012	0.945893	1.09203	0.809458
565	0.886075	1.07624	0.793798	1.15014	1.01513	1.04676	1.24442	1.22741	0.940876	1.10472	1.47597	1.82813	1.23859	0.959185	1.04409	1.36598	0.698363		565	0.817816	1.83245	1.85807	2.19046	1.04823	0.99896	1.1264	1.097	1.48679	1.13599	1.13885	1.57374		565	0.871959	0.953321	1.41715	3.29399	2.91722	0.942538	1.05195	1.19838	1.07915	0.936654	1.03117	1.16008	0.898421
570	0.861478	1.19865	0.843134	1.16383	0.980184	1.03101	1.13366	1.27002	0.893501	1.05162	1.418	1.69558	1.26756	0.945097	1.06379	1.3561	0.678953		570	0.85404	1.75933	1.78508	2.00482	1.10847	0.971995	1.05934	0.956203	1.39569	1.13419	1.13868	1.5395		570	0.858766	0.985148	1.28827	3.123	2.84793	1.00967	1.09868	1.10123	1.03411	0.896905	0.910564	1.19714	0.794136
575	0.820658	1.08264	0.957165	1.31046	1.01369	0.989688	1.05741	1.27988	0.916222	1.06383	1.56013	1.58832	1.36952	0.874214	1.18915	1.39377	0.756494		575	0.856092	1.70366	1.63433	1.92251	1.06418	0.985816	1.05091	1.0744	1.29474	1.06099	1.0338	1.50082		575	0.916275	0.989651	1.26469	3.05115	2.57234	0.982104	1.14088	1.17062	1.05549	1.05797	0.908965	1.21232	0.816893
580	0.883962	1.15837	0.983627	1.35625	0.965322	1.02475	1.08656	1.32514	0.887378	1.16164	1.44179	1.78383	1.38944	0.985235	1.14979	1.35827	0.719795		580	0.852742	1.64814	1.52324	1.87337	1.05064	0.993968	1.04832	1.04581	1.46658	1.09495	1.02778	1.34693		580	0.90795	0.922611	1.20613	3.31629	2.15769	0.936085	1.12058	1.14291	1.02691	1.03414	0.943705	1.16034	0.82664
585	0.828153	1.12591	0.956568	1.40087	0.975334	1.03738	1.2007	1.24846	0.898031	1.23132	1.39795	1.70129	1.48263	0.927945	1.24712	1.32712	0.732312		585	0.861151	1.4342	1.43049	1.7667	1.21012	1.0025	1.0603	0.991623	1.43193	1.18988	0.97347	1.36047		585	0.850859	0.870586	1.21942	2.95095	2.10998	0.941843	1.03005	1.23482	1.09123	1.04121	0.91808	1.10993	0.822557
590	0.968749	1.41763	1.0702	1.28198	1.03109	0.98124	1.11475	1.26815	0.885565	1.1242	1.54631	1.49199	1.39081	0.928834	1.17121	1.35749	0.698766		590	0.790954	1.57498	1.44976	1.76258	1.0637	0.989591	1.12111	0.96415	1.34026	1.16099	1.09668	1.16517		590	0.901559	0.929801	1.23673	2.96144	1.88937	0.897216	1.18787	1.21022	1.06759	0.96312	0.882141	1.13024	0.830893
595	1.0717	1.36504	1.16416	1.42639	1.0208	0.995031	1.086	1.35782	0.887834	1.14393	1.43171	1.47282	1.47549	0.929055	1.19379	1.38696	0.716763		595	0.777149	1.51021	1.28341	1.64256	1.06617	0.97174	1.10204	0.983236	1.30532	1.20154	1.08044	1.19536		595	0.964054	0.978034	1.26618	2.72508	1.83205	0.920448	1.11043	1.1765	1.08282	1.03333	0.976775	1.13986	0.707284
600	0.952553	1.31234	1.12943	1.34505	1.00022	1.03428	1.17268	1.25849	1.00739	1.10118	1.33519	1.35193	1.45463	1	1.25011	1.26093	0.748026		600	0.770544	1.37554	1.26006	1.48666	1.0342	0.992048	1.11342	1.0615	1.25537	1.13308	1.04432	1.09021		600	0.869097	0.956213	1.21235	2.7027	1.64945	0.833794	1.08916	1.19262	1.07443	0.972844	0.980554	1.16157	0.844596
605	0.9643	1.27344	1.11818	1.3433	1.05362	0.939015	1.06009	1.271	0.983356	1.17107	1.38516	1.18229	1.3471	0.936022	1.09688	1.30838	0.721917		605	0.849812	1.31	1.22247	1.45434	1.047	1.02856	1.07048	1.06937	1.31271	1.10519	1.07632	1.00142		605	0.918952	0.946043	1.18308	2.59912	1.41594	0.840151	1.17816	1.18954	1.00549	1.02083	0.850855	1.20056	0.774033
610	0.96557	1.29374	1.13842	1.31261	1.06635	0.994766	1.0878	1.33667	1.05092	1.10701	1.34992	1.07222	1.26776	0.91369	1.1582	1.34147	0.710515		610	0.862972	1.38088	1.21181	1.50265	1.04498	1.05832	1.08693	1.02648	1.28322	1.08267	1.18624	0.989126		610	0.93986	0.959402	1.16449	2.65332	1.42618	0.784482	1.13657	1.21385	1.10158	0.960245	0.95778	1.10378	0.862986
615	1.04507	1.44583	1.03836	1.22438	1.01735	1.07883	1.21231	1.2675	1.04147	1.1302	1.36237	1.1141	1.19324	0.894636	1.23604	1.39218	0.717397		615	0.851079	1.32392	1.15286	1.51663	1.04941	1.14453	1.01842	1.03518	1.26767	1.09802	0.986584	0.910052		615	0.995959	0.933036	1.24742	2.32234	1.38614	0.799368	1.15189	1.14131	1.10401	0.971915	0.915524	1.14396	0.853371
620	1.10175	1.48988	1.02777	1.26184	0.949146	1.02047	1.1141	1.23612	1.08516	1.19226	1.39937	1.03638	1.26108	0.895746	1.14837	1.35197	0.690736		620	0.779184	1.21835	1.20379	1.30273	1.02725	1.12138	0.956237	1.0046	1.2971	1.11669	1.06542	0.912771		620	0.962495	0.905308	1.15224	2.32725	1.32979	0.810781	1.15198	1.13827	1.03155	0.913469	0.950344	1.16788	0.904675
625	1.06908	1.47908	0.915779	1.24116	1.15872	1.07981	1.11124	1.27384	0.958163	1.11878	1.48416	1.02558	1.21251	0.970329	1.21859	1.38759	0.737322		625	0.812883	1.16121	1.02461	1.37041	1.0406	1.08692	1.1115	0.897405	1.1334	1.13474	1.03162	0.969664		625	0.969252	0.914905	1.21607	2.11742	1.17549	0.874398	1.09505	1.47365	1.08361	0.971071	0.976009	1.16554	0.929815
630	1.01584	1.58369	1.03241	1.34572	1.09214	1.03322	1.221	1.26794	0.940631	1.15495	1.37559	0.94694	1.24609	0.908988	1.25965	1.42593	0.715297		630	0.784141	1.12939	1.06112	1.38075	1.14266	1.03493	1.127	1.03758	1.15531	1.11246	1.18877	0.856127		630	1.02285	0.947253	1.22906	1.94386	1.22783	0.864731	1.21008	1.51304	1.07603	1.05337	0.943128	1.25399	1.11991
635	1.05175	1.57832	0.977513	1.30848	1.01548	0.955496	1.08629	1.30629	0.914393	1.15861	1.33208	0.899715	1.2177	0.951338	1.11667	1.54035	0.716026		635	0.862846	1.19451	1.19064	1.29396	1.62045	1.03348	1.28249	0.920157	1.09461	1.09945	1.0811	1.06483		635	1.03343	0.957548	1.11859	1.82865	1.20327	0.834104	1.277	1.8438	0.998362	1.02944	0.975504	1.25983	1.28093
640	1.03048	2.03628	1.04718	1.43341	0.996603	0.947512	1.22593	1.36398	0.938138	1.18519	1.43801	0.903547	1.22274	0.919405	1.1313	1.4419	0.737081		640	0.938042	1.0936	1.12796	1.41128	2.57806	1.09138	1.79252	0.992083	1.13427	1.1617	1.16466	1.03728		640	0.968261	0.948049	1.16457	1.72185	1.11016	0.872054	1.28392	1.91708	1.01423	1.03303	0.954643	1.31275	1.33574
645	1.09398	2.28419	0.90772	1.55136	0.964291	1.01297	1.13533	1.29833	0.945722	1.51882	1.46595	0.925531	1.13107	0.963616	1.11549	1.43916	0.725522		645	0.967151	1.03943	1.1097	1.30332	3.18114	0.99453	1.91639	0.936669	1.05666	1.20938	1.11311	1.16671		645	0.953059	0.918026	1.14698	1.56018	1.08654	1.06778	1.26675	2.12752	1.03758	1.05528	1.0132	1.19505	1.27652
650	1.15178	2.53819	0.933787	1.54828	1.00442	1.03171	1.18765	1.24499	1.00202	1.3536	1.60565	0.887919	1.20405	1.01517	1.12735	1.47388	0.714774		650	0.949653	1.09098	1.14638	1.26738	3.25874	1.06278	2.09874	1.00692	1.13265	1.15799	1.19563	1.10875		650	1.0275	1.03952	1.10716	1.49724	1.07846	1.05606	1.35649	2.08304	1.08769	1.02165	0.954463	1.18596	1.3075
655	1.28694	2.6283	0.826056	1.56655	0.98492	1.07726	1.20586	1.28544	1.01081	1.36589	1.54512	0.919935	1.13493	1.01537	1.0984	1.43895	0.741247		655	1.0595	1.0406	1.05275	1.32732	3.29533	1.08633	1.9888	1.11293	1.04112	1.0757	1.15868	1.11408		655	1.0596	1.03714	1.14418	1.33617	1.07441	1.18897	1.29717	2.05877	1.26403	1.01883	0.933934	1.14441	1.41281
660	1.44281	2.6191	0.807862	1.57178	0.93183	1.05586	1.1814	1.24945	1.00554	1.38685	1.61475	0.882716	1.30539	0.97468	1.13926	1.48562	0.726569		660	1.03045	0.962002	1.0106	1.23853	3.372	1.06809	2.07462	1.08969	1.01017	1.10924	1.08726	1.09251		660	1.07056	1.00959	1.12219	1.35494	1.0855	1.32397	1.29699	1.89642	1.22127	1.08396	1.02694	1.13196	1.40184
665	1.91985	2.63694	0.849573	1.75024	0.962238	1.04845	1.13702	1.30998	0.960399	1.38095	1.44259	0.881506	1.3635	1.02796	1.15369	1.51638	0.785969		665	1.08799	1.02131	1.05636	1.27365	3.4577	1.09664	2.09402	0.967003	1.02692	1.11117	1.14803	1.13112		665	1.05614	0.871423	1.09452	1.27558	1.04368	1.58911	1.32534	1.85787	1.23877	1.05602	0.930035	1.17266	1.50333
670	2.27861	3.00894	0.819005	1.86694	0.900105	1.02288	1.09522	1.30529	0.981145	1.40862	1.41121	0.789417	1.40489	1.01289	1.15765	1.48451	0.764223		670	1.11784	1.00094	1.02841	1.3069	3.53385	1.15481	2.10631	1.0915	0.959643	1.04125	1.16115	1.14796		670	1.03198	0.995304	1.10367	1.23501	1.07021	2.11083	1.26896	1.84089	1.40947	1.16521	0.95882	1.2109	1.51981
675	2.5952	3.26876	0.856075	1.85009	0.961546	1.04563	1.20854	1.2918	1.00852	1.36181	1.47632	0.868832	1.39588	1.03318	1.16531	1.47273	0.729995		675	1.10336	0.929799	1.09906	1.25679	3.295	1.15366	2.09707	1.12939	1.05706	1.20597	1.13658	1.09219		675	1.15365	1.01316	1.1325	1.19839	1.03575	3.17341	1.33247	1.70759	1.37383	1.07007	0.983464	1.16066	1.77393
680	2.81562	3.77275	0.795572	2.10381	0.988174	1.01407	1.1257	1.31977	1.04571	1.34201	1.44937	0.892774	1.35883	0.975252	1.1535	1.54034	0.731655		680	1.02542	0.964154	1.09402	1.28282	3.14616	1.17396	1.96094	1.03055	0.9556	1.19608	1.13277	1.08531		680	1.21517	0.939671	1.09704	1.13594	1.04341	4.02394	1.26981	1.69761	1.34951	1.11928	1.07942	1.15961	1.71911
685	3.02235	4.73788	0.976506	2.31773	0.976234	1.13733	1.17847	1.28918	1.01164	1.35548	1.43183	1.02269	1.33996	0.984363	1.22407	1.50994	0.765214		685	1.02632	0.909928	1.03272	1.23004	2.70898	1.12411	1.79183	1.02138	0.964183	1.12526	1.2562	1.10849		685	1.248	0.989196	1.13186	1.13621	1.01589	4.87545	1.33612	1.60399	1.23451	1.18536	1.01586	1.1479	2.01486
690	3.28232	5.02492	0.963782	2.66395	0.954483	1.19062	1.07262	1.25488	1.01109	1.35868	1.40122	1.02216	1.36034	1.05059	1.28425	1.50212	0.789449		690	1.01776	1.00324	1.06083	1.29386	2.60638	1.11745	1.88501	0.99792	1.00604	1.20426	1.21035	0.965549		690	1.21856	1.00962	1.19403	1.11397	0.996685	5.96661	1.56744	1.55663	1.18438	1.16457	1.18182	1.1628	1.82528
695	3.08259	5.19043	0.976862	2.96061	0.911892	1.28635	1.15671	1.29007	0.984775	1.38205	1.34909	1.03122	1.30013	1.10731	1.18619	1.55131	0.790821		695	0.98164	0.898114	1.05868	1.17317	2.50495	1.15671	1.71472	1.04439	1.01534	1.13179	1.233	1.01607		695	1.25812	1.04061	1.15917	1.09358	1.06627	6.98888	1.54235	1.47339	1.09849	1.09835	1.1675	1.17327	1.77942
700	2.99631	5.19321	0.905078	2.73787	0.912219	1.18099	1.13278	1.20352	1.0251	1.45054	1.26821	0.993548	1.28977	1.07857	1.1626	1.52338	0.799415		700	0.948885	0.916882	1.05867	1.13472	2.13131	1.12422	1.58783	1.02662	0.985858	1.10218	1.10604	0.951817		700	1.31186	1.02731	1.22413	1.07821	1.06401	7.45345	1.71582	1.49633	1.15581	1.08122	1.09354	1.24058	1.5819
705	2.94117	5.21103	0.972817	2.55053	1.01046	1.15982	1.04834	1.25045	1.02797	1.30821	1.42724	0.9411	1.21358	1.04161	1.10434	1.46772	0.797013		705	1.02811	0.974431	0.969037	1.16072	1.983	1.23086	1.46157	0.992433	0.947122	1.19542	1.03175	0.945872		705	1.31037	1.00805	1.19665	1.1016	1.092	7.17495	1.64311	1.35845	1.21487	1.0754	1.07536	1.20178	1.68656
710	3.0146	4.75216	0.80384	2.41918	0.987173	1.25256	1.11063	1.23047	1.00523	1.33268	1.26653	0.880509	1.18117	0.960929	1.13407	1.48995	0.806025		710	0.996808	0.934814	0.996618	1.14267	1.81336	1.18475	1.50503	1.11976	1.03206	1.17172	1.10942	0.981462		710	1.18906	0.978279	1.10706	1.07314	0.971507	6.85699	1.8435	1.32147	1.07242	1.06278	1.1007	1.14332	1.59906
715	2.95359	4.4386	0.848915	2.59811	0.958736	1.3736	1.08237	1.22107	1.02555	1.32669	1.30373	0.870539	1.12965	0.952669	1.09827	1.50492	0.794133		715	0.987903	0.919571	1.02425	1.09585	1.64369	1.39124	1.39839	0.946583	1.07543	1.20858	1.23965	0.887383		715	1.28824	1.02175	1.19759	1.04082	1.03639	6.67502	2.01897	1.30347	1.09588	1.12542	1.08659	1.14964	1.57482
720	3.16882	4.88186	0.816672	2.2021	0.98863	1.42802	1.13	1.16517	0.958462	1.2334	1.35821	0.84468	1.11793	1.03934	1.03044	1.51586	0.815784		720	0.972482	0.99358	1.01008	1.02817	1.50536	1.59	1.24557	1.08357	1.01464	1.15714	1.24348	0.925904		720	1.29916	0.947665	1.23222	1.0484	1.08046	7.05668	2.35868	1.16256	1.09075	1.04755	1.00458	1.07701	1.51629
725	3.43277	4.31499	0.807746	2.21451	1.0024	1.41745	1.00296	1.28987	0.940885	1.30983	1.388	0.896403	1.10494	0.973963	1.20822	1.49076	0.829262		725	0.928562	1.03392	1.11693	1.04562	1.36614	1.72258	1.1742	1.05084	1.02352	1.16873	1.10945	0.846527		725	1.17274	1.00302	1.36342	1.0102	1.0583	6.49012	2.83253	1.23262	1.06002	1.07253	1.06345	1.13477	1.52462
730	3.66015	4.30683	0.856935	2.01607	0.960133	1.40693	1.15626	1.23433	0.996055	1.36316	1.42358	0.835778	1.16224	1.03309	1.03265	1.44131	0.840032		730	0.935806	1.02456	1.07313	0.998119	1.28755	1.793	1.09124	1.08926	0.996892	1.15768	1.07965	0.802727		730	1.17105	1.04788	1.48401	1.03185	1.07414	5.95544	3.24186	1.2505	1.08599	1.17038	1.05778	1.21625	1.61676
735	3.96018	3.88535	0.91791	1.88801	0.984794	1.31364	1.14115	1.15205	1.01922	1.31158	1.49245	0.878128	1.09038	1.0157	0.976531	1.39556	0.804178		735	1.01239	0.9415	1.07127	1.09267	1.22608	1.67387	1.0698	1.06218	1.02254	1.25097	1.18858	0.830546		735	1.21617	1.0661	1.58074	0.977164	1.1273	5.19478	3.46007	1.23807	1.11223	1.12069	1.12719	1.14173	1.82534
740	4.16087	3.58876	0.900057	1.9731	0.95226	1.2153	1.06283	1.21537	1.19361	1.33949	1.38722	0.831148	1.12785	0.894649	1.10907	1.31964	0.821909		740	0.988421	0.896839	1.03983	1.03876	1.16764	1.66709	1.07421	1.06151	1.02386	1.17871	1.08736	0.725847		740	1.2477	1.00206	1.60675	0.930474	1.14437	4.83135	4.05516	1.22177	1.05466	1.14189	1.07375	1.23109	1.79817
745	4.04328	3.11427	0.944124	1.77541	0.980066	1.18464	0.987186	1.1681	1.06642	1.33256	1.47386	0.831867	1.13342	0.991527	1.12229	1.31519	0.829976		745	0.997576	0.931294	1.05692	1.04488	1.27722	1.6485	1.03596	1.00124	1.01725	1.10482	1.04573	0.779809		745	1.27892	0.962073	1.5944	0.955681	1.08185	4.39928	4.05611	1.15632	1.075	1.10485	1.10501	1.14707	1.62769
750	3.92295	2.93762	0.910362	1.86667	1.0007	1.10798	1.07157	1.40608	1.07855	1.30494	1.4965	0.843936	1.15552	0.923139	1.16683	1.27666	0.848587		750	0.87155	1.06404	1.05747	0.955095	1.06632	1.7253	1.06178	0.985184	0.963255	1.07425	1.0873	0.753942		750	1.18284	1.02983	1.62711	1.00624	1.11557	3.86143	4.05563	1.08413	1.07946	1.13441	1.05088	1.17301	1.67572
755	3.82373	2.77576	0.785979	2.17821	1.03839	1.11779	1.12909	1.28865	1.03208	1.28206	1.38124	0.860791	1.05787	1.08398	1.02609	1.26318	0.848181		755	0.964985	0.87688	0.980112	1.01456	1.11391	1.64209	1.03668	1.16352	0.957184	1.22186	1.11404	0.760572		755	1.25292	1.0057	1.62191	1.04252	1.12624	3.28267	4.1306	1.21149	1.09832	1.07859	1.04886	1.17813	1.63094
760	3.32374	2.41168	0.825661	2.23772	1.05779	1.09752	1.12633	1.31821	1.07619	1.23797	1.30496	0.847642	1.09564	1.02416	0.972649	1.36315	0.868409		760	0.999482	0.931482	0.973293	1.00947	1.04336	1.66124	1.02123	1.04954	0.960544	1.20757	1.21238	0.772158		760	1.21546	1.14338	1.71995	1.00904	1.11134	3.11049	4.25048	1.19434	1.08726	1.01875	1.10629	1.21054	1.50524
765	3.02843	2.13166	0.823119	2.29847	1.06694	1.10149	1.11551	1.28951	0.984124	1.23354	1.2875	0.884267	1.12978	0.937687	1.03083	1.30974	0.86751		765	0.982463	0.883876	1.07826	1.02156	0.973107	1.60262	1.03346	1.15674	1.01027	1.18955	1.14258	0.787562		765	1.22704	1.07455	1.63515	0.91937	1.19974	2.7222	4.54207	1.11966	1.11646	1.18141	1.03902	1.16428	1.60299
770	2.7863	1.89056	0.835223	2.1171	0.994481	1.05313	1.13816	1.26712	1.03328	1.17091	1.21563	0.894018	1.09082	0.97944	0.950955	1.30225	0.842427		770	0.935888	0.894089	1.04173	1.07307	1.03776	1.67622	1.13732	1.04197	0.998186	1.1002	1.12685	0.734493		770	1.19466	1.07865	1.81345	1.00425	1.08207	2.3371	5.10093	1.05489	1.14406	1.10869	1.00715	1.19398	1.65029
775	2.56993	1.73482	0.907604	2.2198	1.02709	1.00006	1.17605	1.27986	0.923233	1.20184	1.17632	0.914173	0.999875	0.997013	1.0889	1.23099	0.835811		775	1.00036	0.914031	0.951465	1.05212	1.03548	1.49302	1.11003	0.987177	1.06935	1.15822	1.14849	0.766188		775	1.16341	1.11728	1.79648	0.968926	1.1439	2.12303	5.66177	1.03269	1.10902	1.14207	1.05511	1.21205	1.57918
780	2.36381	1.85665	0.912346	1.91235	0.970454	1.06067	1.14069	1.22852	0.937881	1.17472	1.26188	0.857798	1.03948	0.936761	1.10376	1.30062	0.842701		780	0.978559	0.934653	1.08952	0.929034	1.02767	1.47727	1.07691	1.05737	0.950007	1.10446	1.22033	0.718718		780	1.23211	1.11528	1.97037	1.04714	1.04644	1.84274	6.27423	1.04368	1.08863	1.16511	1.10905	1.25127	1.79812
785	2.13972	1.76872	0.834921	1.63942	1.1241	1.01253	1.11695	1.24614	0.896505	1.21064	1.18134	0.858853	1.0913	0.898349	1.03124	1.35974	0.81431		785	1.05224	0.98317	1.08514	0.98085	1.00068	1.39712	1.0751	1.00971	0.977702	1.02536	1.23237	0.741356		785	1.3015	1.06147	1.99883	0.996912	1.09462	1.77564	6.44649	1.10373	1.09173	1.18897	1.0642	1.23557	2.05559
790	1.96391	1.79523	0.760641	1.53676	1.04238	1.07541	1.19787	1.24181	0.951845	1.2189	1.31571	0.866269	1.01362	0.862245	0.944093	1.27331	0.830694		790	0.980616	0.949062	1.0601	0.99993	1.00536	1.26239	0.972692	1.04379	1.04779	1.12968	1.27079	0.77329		790	1.28045	1.13066	1.95923	1.03244	1.12718	1.64553	6.04892	1.05557	1.06372	1.20044	1.10786	1.18328	2.22219
795	1.56726	1.59601	0.821112	1.332	1.0849	1.02376	1.13015	1.17789	0.899446	1.24247	1.35716	0.855929	1.01201	0.89386	1.04698	1.26907	0.830191		795	1.04208	1.01821	1.01865	0.943114	1.10274	1.18348	1.11315	1.0186	1.02204	1.11064	1.28181	0.708276		795	1.26873	1.09357	1.91749	0.983582	1.14349	1.46331	5.90286	1.00614	1.05892	1.3108	1.12515	1.28968	2.32117
800	1.43064	1.42626	0.825839	1.21046	1.04384	1.00751	1.13862	1.19667	0.908821	1.2331	1.23269	0.853929	1.02909	0.7952	1.06921	1.27367	0.819768		800	1.08286	0.938837	1.0518	1.01538	1.03334	1.09026	1.05146	0.972413	1.0233	1.10027	1.28717	0.709897		800	1.33207	1.1905	1.92423	1.00192	1.07809	1.35943	6.03913	1.01002	1.11966	1.23097	1.06456	1.34181	2.1947
805	1.236	1.42035	0.877694	1.19684	1.06799	1.01555	1.08142	1.28794	0.927195	1.20187	1.36072	0.821741	1.08303	0.796702	1.11255	1.3963	0.893002		805	1.08068	1.05886	1.01406	1.00413	0.919066	1.12644	1.08685	0.969674	1.05391	1.06561	1.24873	0.756898		805	1.22851	1.06534	1.93286	0.994342	1.12819	1.29478	5.62284	1.03565	1.03816	1.2418	1.07547	1.30169	2.11896
810	1.19791	1.31232	0.990492	1.132	1.14978	1.072	1.0924	1.20361	0.90666	1.20607	1.34654	0.904941	1.03514	0.893944	1.02503	1.33518	0.866966		810	1.05169	0.958986	0.98051	1.00928	0.978126	1.05484	1.02476	1.03885	1.1152	1.0632	1.28151	0.699652		810	1.21261	1.12967	1.8596	0.976135	1.10014	1.2547	5.43689	1.06106	1.00845	1.20061	1.07094	1.33591	2.03136
815	1.11684	1.27615	1.04221	1.1738	1.0998	1.08807	1.12782	1.1812	0.929369	1.2769	1.36358	0.818382	0.987192	0.955397	1.1804	1.25677	0.829555		815	1.05001	0.938869	1.07584	1.02749	1.04204	0.991108	1.1019	1.12737	1.00229	1.05775	1.26368	0.742565		815	1.20738	1.08416	1.75747	0.979794	1.12416	1.1	4.98592	1.12606	1.03648	1.13462	1.00814	1.34309	1.81854
820	1.07215	1.17198	1.16586	0.992132	1.06323	1.09812	1.07956	1.17675	0.783513	1.24981	1.32778	0.817705	1.00468	0.893781	1.08518	1.27462	0.856663		820	1.10064	1.01878	1.05253	1.02666	0.975452	0.968673	0.960535	1.03102	1.00074	1.1132	1.23291	0.706386		820	1.13946	1.08041	1.71102	0.97501	1.06502	1.03471	4.37865	1.09705	1.11772	1.11055	1.06697	1.12928	1.51218
825	1.0694	1.21645	1.00955	0.9712	1.1318	1.01358	1.13384	1.11905	0.963041	1.21287	1.30567	0.87585	1.00018	0.916456	1.01777	1.27596	0.863208		825	1.0496	0.963969	1.04357	1.02794	0.995124	1.00254	1.05117	1.15501	1.03612	1.05041	1.31846	0.761493		825	1.12882	1.12183	1.5471	0.940693	1.08266	0.97332	3.9655	0.99044	1.09276	1.06724	0.985536	1.31401	1.35463
830	1.14164	1.19099	0.914322	0.887852	1.05544	1.08153	1.0702	1.23755	0.824628	1.16413	1.30548	0.920675	1.00784	0.927386	1.13668	1.20724	0.858257		830	1.0172	0.927809	1.10251	1.06405	0.989498	1.00144	1.11377	1.19152	1.01182	1.12734	1.21029	0.766105		830	1.09371	1.06265	1.56346	0.950795	1.10009	0.884163	3.56101	1.11547	1.09893	1.09813	1.05478	1.32437	1.12856
835	1.06873	1.14678	0.894516	1.02452	1.11217	1.08706	1.10489	1.15423	0.894439	1.20376	1.50848	1.00095	0.993133	0.93838	1.20096	1.26694	0.814142		835	1.04234	0.910921	1.01684	0.988575	0.972068	0.908789	1.05149	1.08051	1.00036	1.11135	1.26289	0.770074		835	1.02268	1.06473	1.49076	0.944455	1.1316	0.906031	3.34164	1.07943	1.02649	1.13826	0.961151	1.17706	1.08361
840	0.995607	1.05766	0.866822	0.981794	1.01655	1.04951	0.982719	1.1663	0.858795	1.17157	1.34449	0.918527	1.07093	0.901804	1.05263	1.24115	0.833883		840	0.997732	0.996981	1.06285	1.07682	0.917756	0.930266	1.03782	1.09171	0.995279	1.15724	1.18571	0.850949		840	0.996968	1.08733	1.37659	0.985287	1.13824	0.817029	2.95981	1.03193	1.05168	1.06335	0.977251	1.2003	1.02418
845	1.05785	1.074	0.833735	1.08482	1.09626	1.069	1.03077	1.20836	0.94517	1.15878	1.4535	0.986882	1.00911	0.985102	0.928881	1.26641	0.837586		845	1.09927	0.941377	1.08937	1.0844	0.970386	0.910719	1.05122	1.02991	0.90465	1.12476	1.06671	0.863339		845	1.02722	0.985415	1.44057	0.953317	1.13981	0.855608	2.64346	1.06181	1.06424	0.982904	0.953769	1.21588	1.06
850	1.12199	1.04595	0.872494	0.979853	1.12367	1.04032	0.992745	1.24116	0.832614	1.21912	1.3706	0.953739	0.991324	1.02573	1.08848	1.20768	0.820881		850	1.04885	0.971104	1.08101	1.07071	1.03696	0.91627	1.13609	1.04067	0.93509	1.00183	1.14741	0.761738		850	0.980154	1.03809	1.30636	0.986958	1.15409	0.809653	2.49045	1.08686	0.997893	0.974083	0.97384	1.17811	0.886488
855	1.04938	1.08545	0.857477	0.95208	1.13922	1.04321	0.959561	1.25802	0.914123	1.14263	1.37154	0.961383	0.992158	1.01804	1.11871	1.23806	0.839368		855	1.05962	0.999104	1.00592	1.0314	1.01182	0.930889	1.02225	1.01751	1.0054	1.10673	1.0414	0.827427		855	0.993322	1.06072	1.30175	0.931185	1.10787	0.840124	2.16145	1.06938	1.11398	1.05223	1.00474	1.12088	0.818451
860	1.14742	1.02728	0.889836	0.969475	1.14632	1.07516	1.4857	1.23007	1.08325	1.15912	1.23825	0.886957	0.997162	1.04402	1.10195	1.14844	0.896191		860	1.00535	1.17968	0.96626	1.04478	1.04035	0.977898	1.09054	1.03454	1.03513	1.18407	1.02759	0.794185		860	0.970088	1.02357	1.25314	0.928768	1.08443	0.781536	2.0636	1.0325	1.13108	0.915857	0.99482	1.20936	0.802954
865	1.14324	1.05412	0.804987	0.974858	1.09914	1.21476	1.33923	1.25282	0.968451	1.1644	1.36318	0.882417	1.0933	1.09805	1.08377	1.13633	0.905252		865	1.02089	1.14241	1.00565	0.999116	0.967928	0.893476	1.11956	1.05999	1.06681	1.07202	1.0616	0.834891		865	0.991383	1.0412	1.24863	0.924042	1.10558	0.817479	1.87437	0.973121	1.16742	0.982586	1.01117	1.1613	0.781703
870	1.20605	1.10404	0.764779	1.04936	1.15417	1.23544	1.26088	1.25871	1.00618	1.18326	1.25889	0.879136	0.940911	1.09968	1.08437	1.1132	0.857546		870	0.995373	1.1611	1.04682	1.01117	0.996177	0.912552	1.22825	1.0244	0.944663	1.14245	1.20226	0.774217		870	1.02596	1.06446	1.31698	0.836261	1.12013	0.841016	1.6686	1.06211	1.23327	1.02231	0.864507	1.20674	0.820348
875	1.22526	1.13278	0.808645	1.07269	1.0932	1.22415	1.29893	1.30086	0.901624	1.26388	1.23647	0.875815	1.01758	1.37621	1.12471	1.06371	0.866134		875	0.966613	1.05323	1.02717	1.03932	0.95097	0.865852	1.16341	0.994947	1.04598	1.13108	1.19823	0.841315		875	0.970541	1.07908	1.23452	0.901091	1.07547	0.777459	1.58178	1.07841	1.22703	1.01081	0.967768	1.17532	0.849014
880	1.30427	1.12557	0.77276	1.03511	1.06255	1.23685	1.13621	1.29982	0.892899	1.32982	1.22593	0.858189	1.11421	1.38101	1.09239	1.06733	0.821291		880	1.0305	1.2375	1.02054	1.0049	0.891639	0.930287	1.30144	0.989724	1.08049	1.07277	1.12341	0.805111		880	0.999534	1.11927	1.26469	0.950787	1.14651	0.782926	1.40359	1.03141	1.17742	0.967471	0.970577	1.17755	0.81196
885	1.19751	1.06089	0.715047	1.07701	1.16309	1.2959	1.10788	1.33325	0.892397	1.29332	1.17909	0.839768	1.0044	1.48957	1.17342	1.09561	0.845607		885	0.973528	1.22102	1.03206	0.943229	1.03343	0.88042	1.2809	1.01953	0.980287	1.16569	1.20788	0.847816		885	0.94262	1.11346	1.20467	0.911839	1.09597	0.809732	1.39546	1.08434	1.30818	0.938474	0.928364	1.24443	0.856132
890	1.17966	0.983851	0.701255	1.06003	1.1036	1.33561	1.13694	1.37786	1.00015	1.27526	1.17442	0.853519	1.09126	1.65537	1.11704	1.02629	0.836204		890	0.952496	1.14341	1.00316	1.0846	1.07663	0.923484	1.36069	0.964466	1.04843	1.13176	1.10305	0.839219		890	0.932144	0.989888	1.12182	0.866188	1.11674	0.819541	1.31603	1.04954	1.31779	0.950797	0.921877	1.13316	0.746868
895	1.20799	1.05134	0.671189	0.984532	1.22872	1.44304	1.231	1.30796	1.05292	1.22765	1.16344	0.913098	0.985131	1.62129	1.10903	1.10724	0.828901		895	1.04953	1.19303	1.05028	0.998675	1.03936	0.856995	1.28116	1.03321	1.00771	1.23504	1.26073	0.786067		895	0.950375	1.0804	1.16317	0.84108	1.10399	0.80057	1.35964	1.07811	1.33861	0.964498	0.948452	1.20449	0.797058
900	1.20535	0.974844	0.752319	0.945207	2.00314	1.57989	1	1.33801	0.983128	1.22707	1.126	0.827518	1.07687	1.63303	0.996601	1.10991	0.866665		900	1	1.16714	1	0.961061	1	0.912672	1.2455	0.930354	1.06814	1.15669	1.28239	0.833691		900	0.885103	1.08448	1.20718	0.865454	1.07661	0.823078	1.17948	1.08051	1.31298	1.01453	0.95604	1.18712	0.808406
905	1.25633	1.08479	0.713288	0.998374	1.43104	1.60526	1.07818	1.34835	0.958453	1.24017	1.08087	0.878298	1.05873	1.37213	1.09929	1.08243	0.873228		905	0.995241	1.17717	1.04804	1.02202	1.03219	0.907416	1.47275	1.00864	1.00226	1.10498	1.19018	0.830917		905	0.95298	1.09456	1.13481	0.854616	1.03396	0.825189	1.14409	1.03106	1.25059	1.00991	0.91739	1.11361	0.827334
910	1.27721	1.12302	0.655072	1.03766	1.37104	2.05057	1.02744	1.18185	1.0919	1.25211	1.1531	0.911614	1.03395	1.39993	1.07356	1.07876	0.842992		910	1.02098	1.19036	0.949091	0.984466	1.03067	0.823242	1.58477	1.03459	0.916949	1.11508	1.09936	0.806311		910	0.937021	1.05303	1.07174	0.898661	1.05764	0.792684	1.16909	1.12461	1.22006	0.9245	0.910687	1.12516	0.81896
915	1.2278	1.09065	0.652368	0.964301	1.62322	2.84876	0.96708	1.27237	1.13384	1.23068	1.06398	0.983854	1.0073	1.74252	1.11034	1.03143	0.85508		915	0.943073	1.18438	0.975243	1.00378	1.12615	0.914657	1.94659	1.02438	1.05207	1.16187	1.20898	0.907241		915	0.942882	1.09439	1.09425	0.856868	1.11302	0.797792	1.15969	1.13649	1.31026	1.02888	0.927104	1.23365	0.792366
920	1.25793	1.06108	0.606743	1.01127	1.39857	3.87464	0.986137	1.34867	1.19111	1.27837	1.22433	1.16351	1.08434	1.74522	0.978925	0.981702	0.90014		920	0.918893	1.12583	1.03176	0.979853	1.19629	0.902834	2.36144	1.06033	1.02034	1.05302	1.11805	0.930913		920	0.938099	1.14914	1.07938	0.933292	1.0471	0.848218	1.14454	1.06617	1.12326	0.996605	0.886757	1.16587	0.792588
925	1.21062	1.1582	0.551471	1.03192	1.26745	5.64797	1.03329	1.2431	1.15978	1.28818	1.20214	1.1132	1.05006	1.81284	1.07811	1.07409	0.871052		925	1.02244	1.20969	1.0193	1.05579	1.15455	0.96243	2.64815	1.05278	1.0226	1.19776	1.10307	0.8784		925	0.970518	1.11	1.06193	0.902599	1.02334	0.865771	1.18576	1.10782	1.23755	1.13648	0.912535	1.14186	0.807561
930	1.20326	1.09367	0.637963	1.09694	1.23422	6.64126	1.09877	1.29963	1.11221	1.32442	1.20934	1.19991	1.12886	1.72623	0.975901	1.09122	0.857634		930	0.993774	1.2029	1.05709	1.01622	1.14344	0.926293	2.95891	1.01747	0.979178	1.11682	1.18052	0.978154		930	0.991449	1.15324	1.09227	0.881674	1.11405	0.887438	1.17535	1.06401	1.22176	1.22513	0.952636	1.09298	0.839314
935	1.17895	1.09924	0.602683	1.02598	1.14925	6.51543	1.10889	1.3232	1.1213	1.22421	1.29764	1.10855	1.00549	1.78946	1.07956	1.0618	0.914764		935	1.00638	1.24864	1.04938	0.998821	1.24706	0.950042	3.35426	1.00214	1.10889	1.21252	1.20734	0.983083		935	1.06899	1.11359	1.0368	0.844564	1.12033	0.873404	1.12792	1.00105	1.2436	1.82731	0.921014	1.16509	0.924708
940	1.16324	1.03827	0.678783	1.02789	1.13018	6.36627	1.12491	1.20993	1.02133	1.35294	1.3769	1.10905	1.0524	1.72799	0.91387	1.11397	0.917979		940	0.997623	1.36539	1.07369	0.962834	1.32967	0.921678	3.8599	1.08937	1.03243	1.38321	1.0657	1.0759		940	1.29451	1.15188	1.09937	0.878005	1.13039	0.850723	1.12837	1.13716	1.13656	2.57348	0.970172	1.14216	1.04112
945	1.20263	1.07365	0.707919	1.15025	1.17132	6.11993	1.14315	1.27824	0.991135	1.2658	1.37984	1.09802	1.01804	1.77198	1.02624	1.13956	0.935398		945	0.902194	1.78091	1.06792	1.08606	1.29133	0.925426	3.89362	1.03607	1.04179	1.69278	1.03594	0.978706		945	1.46809	1.1594	1.0709	0.874085	1.06112	0.881341	1.24144	1.01116	1.20252	2.73082	0.919859	1.18488	1.04925
950	1.11587	1.09084	0.563923	1.15286	1.16202	5.68438	1.03889	1.2308	1.06299	1.21973	1.34216	1.24568	0.984585	1.87538	1.04523	1.03487	0.918126		950	0.999636	2.76649	1.03947	1.06888	1.34712	0.928298	4.7767	1.00219	1.08214	1.77008	1.13226	1.09012		950	1.40142	1.09724	1.11222	0.938031	1.15793	1	1.23552	1.06139	1.14438	2.64633	0.923585	1.09359	0.987694
955	1.12984	1.00723	0.575492	1.2266	1.03306	5.82812	1.13896	1.24384	1.07371	1.26276	1.47594	1.53391	0.959109	1.81739	0.982253	1.02248	0.937114		955	0.978564	5.05099	1.047	0.981638	1.36137	0.942972	5.24391	1.1022	1.07945	1.80455	1.14131	1.24303		955	1.30205	1.16707	1.15315	0.923153	1.12675	1.13493	1.19753	1.03709	1.17944	2.57855	0.970707	1.14125	0.985315
960	1.11447	0.976759	0.607789	1.15507	1.13378	5.42504	1.08606	1.25776	1.2355	1.24888	1.62959	1.79723	0.98397	2.17438	1.03742	1.0684	0.958416		960	0.998166	7.53561	1.05083	1.04241	1.47798	0.868798	5.66107	1.01611	1.06961	1.82022	1.1645	1.41568		960	1.3313	1.28016	1.14597	0.948851	1.09733	1.02846	1.14265	1.0907	1.10424	2.54995	0.968418	1.21092	1.04095
965	1.09565	1.03064	0.639714	1.17693	1.0308	5.62951	1.16234	1.0907	1.22142	1.32879	1.53745	1.87424	0.987333	2.15102	1.01691	1.01509	0.996698		965	0.932269	8.03905	1.08811	0.97535	1.54339	0.884873	5.91784	1.07979	1.15132	1.85781	1.04671	1.3901		965	1.33132	1.21467	1.12085	0.89276	1.10675	1.08993	1.16781	1.10537	1.18582	2.44854	1.06837	1.12999	0.986783
970	1.05969	1.00878	0.741633	1.15329	1.06378	5.25399	1.16061	1.21526	1.2315	1.23918	1.70234	1.71707	1.07089	2.09771	1.19096	1.00924	0.93235		970	0.943883	7.65834	1.02138	0.972808	1.48854	0.942738	5.6346	1.09505	1.03747	1.95629	1.06242	1.44285		970	1.36143	1.21595	1.06165	0.94302	1.12281	1.22965	1.21176	1.06232	1.15538	2.61988	1.01077	1.25536	1.01839
975	1.03661	1.01496	0.665207	1.10936	1.06184	5.16921	1.06051	1.17721	1.18276	1.28694	1.75722	1.94133	1.02771	2.22175	1.13905	0.979457	0.946968		975	1.00363	7.80678	1.1187	1.02843	1.39129	0.886133	5.42625	1.26472	1.18451	1.96388	1.07801	1.41041		975	1.40593	1.20354	1.11908	0.930667	1.14253	1.26171	1.17194	1.08727	1.09011	2.55975	1.09472	1.25091	1.00744
980	1.07385	1.10989	0.732296	1.06033	1.11457	4.99118	1.06507	1.30408	1.11027	1.23835	1.73156	1.96743	0.966546	1.98552	1.16205	0.957503	0.957308		980	0.949115	7.39506	1.19151	1.06158	1.45494	0.863972	5.17127	1.02136	1.09209	1.98612	1.10907	1.53142		980	1.41223	1.10127	1.09732	0.926309	1.11446	2.32562	1.18594	1.05765	1.20495	2.55425	1.03933	1.21945	1.13327
985	1.05172	1.1201	0.633306	1.0816	1.16263	4.71134	1.04201	1.22636	1.08129	1.29758	1.59476	1.77429	0.98332	1.8632	1.09574	1.039	0.99082		985	0.922209	6.69436	1.10855	1.23087	1.35559	0.950256	4.65812	1.10782	1.13373	2.13215	1.09846	1.62371		985	1.40929	1.05974	1.04076	0.88181	1.05981	4.25115	1.10137	1.01245	1.20049	2.45435	1.07729	1.3091	1.13996
990	1.11511	1.1469	0.822104	1.01334	1.10005	4.39802	0.941323	1.25073	1	1.29876	1.64462	1.56801	0.990766	1.51806	1.13047	0.916038	0.975305		990	0.961691	5.87433	1.07627	1.17438	1.30006	0.892704	4.30463	1.1015	1.10962	2.4666	1.08039	1.50584		990	1.46993	1.03591	1.10272	0.864397	1.06963	6.41552	1.16813	1.03687	1.1568	2.3429	1.14238	1.3066	1.15439
995	1.13743	1.08558	0.725671	0.977989	1.08217	4.04184	0.971791	1.21371	1.03217	1.39367	1.60626	1.45617	1.00353	1.52773	1.15299	0.899985	0.959379		995	1.01779	5.38028	1.06894	1.27484	1.21132	0.911493	4.0933	1.1033	1.10691	2.41105	1.18369	1.4712		995	1.47782	1.08189	1.07952	0.923067	1.05614	7.66347	1.25585	1.10085	1.17172	2.19993	1.10413	1.31367	1.10649
1000	1.07565	1.02274	0.668834	0.997339	1.07688	4.20448	1.0044	1.21132	1.07409	1.36282	1.65893	1.39885	0.973651	1.46701	1.10435	0.923892	1		1000	1.10729	4.69614	1.07392	1.18767	1.26511	0.859586	3.29159	1.09863	1.09932	2.30642	1.05376	1.40231		1000	1.47784	1.08382	1.0089	0.934659	1.12834	7.92834	1.38824	1.0831	1.23123	2.4572	1.15539	1.32838	1.1035
1005	1.15469	1.04783	0.649687	1.00611	1.0413	4.17911	1.01495	1.27387	1.20372	1.28761	1.57397	1.47646	0.99578	1.44604	1.17337	0.947841	1.03012		1005	1.00918	4.01798	1.08615	1.07861	1.19264	0.914178	2.96511	1.06806	1.09864	2.50749	1.13446	1.40607		1005	1.534	1.58333	1.10689	0.915984	1.11039	7.83532	1.42358	1.10661	1.19255	2.43153	1.19704	1.22016	1.11765
1010	1.07732	1.14484	0.792891	0.986616	1.05523	4.49923	1.03198	1.24005	1.449	1.38885	1.77971	1.75091	1.01556	1.43507	1.13808	0.880834	1.01149		1010	1.10059	3.58063	1.08772	1.15439	1.16236	0.955692	2.58557	1.02759	1.14003	2.65614	1.22225	1.35645		1010	1.54358	1.82222	1.09374	0.926784	1.08395	7.20164	1.52203	1.02548	1.14905	2.27654	1.14429	1.2473	1.05728
1015	1.09101	1.17817	0.763787	0.894942	1.08685	5.1382	1.13469	1.28726	1.63863	1.41294	1.8766	1.67648	1.04302	1.37652	1.23873	0.925651	1.05327		1015	1.04783	3.45705	1.09994	1.21442	1.12137	0.939587	2.16735	1.10935	1.16519	2.70243	1.15483	1.26573		1015	1.50936	1.90158	1.09723	0.878215	1.08798	7.17403	1.27495	1.02156	1.17862	2.13305	1.10624	1.28161	1.08278
1020	1.11587	1.19598	0.640109	1.00516	1.20787	5.01812	1.14492	1.1747	1.73791	1.2982	1.90362	1.57457	1.3839	1.20265	1.18528	0.959769	0.956896		1020	1.12186	3.14219	1.09985	1.1865	1.10231	0.958816	1.88035	1.08198	1.40922	2.75143	1.09394	1.07997		1020	1.37268	1.80872	1.10204	0.912137	1.09167	6.73518	1.26665	1.09367	1.11281	1.8713	1.06542	1.19839	1.06062
1025	1.14661	1.16321	0.732699	0.939031	1.29348	5.52608	1.14786	1.2827	1.50013	1.33262	2.23032	1.46586	1.30577	1.26896	1.10489	0.949516	0.969938		1025	1.00411	3.03263	1.0908	1.20706	1.06208	0.961517	1.81156	1.01346	1.48799	2.57788	1.10373	1.1445		1025	1.33427	1.68328	1.12822	0.9058	1.0307	6.70585	1.23553	1.0589	1.09566	1.93607	1.14398	1.11431	1.01281
1030	1.247	1.22441	0.699317	0.892758	1.30393	5.71141	1.11464	1.21418	1.51223	1.26739	2.26678	1.42159	1.10261	1.3626	1.04321	0.953034	1.00381		1030	0.999472	2.83117	1.09411	1.26493	1.06289	0.957368	1.5435	1.02298	1.48074	2.48883	1.48683	1.05227		1030	1.46983	1.65638	1.10384	0.929667	1.02353	6.34606	1.13772	1.06491	1.19764	1.81315	1.08637	1.2093	1.04145
1035	1.26349	1.15204	0.679643	0.862575	1.25311	6.25379	1.08358	1.16611	1.30631	1.34214	2.14847	1.4007	1.08017	1.4047	1.19283	0.918011	0.972562		1035	0.973852	2.76984	1.08865	1.21876	1.0207	0.983808	1.32756	1.00814	1.63588	2.40122	1.63604	1.05429		1035	1.37058	1.5824	1.06903	0.885947	1.06998	6.04869	1.14965	1.13238	1.20765	1.76225	1.11159	1.33032	1.10323
1040	1.46755	1.15801	0.636684	0.776728	1.13742	5.90618	1.11927	1.17663	1.41596	1.29614	2.10402	1.24427	1.07029	1.42596	1.10462	0.95864	0.994755		1040	1.01876	2.89668	1.11416	1.24559	0.986297	0.963105	1.24048	1.06286	1.60706	2.45206	1.59063	1.02896		1040	1.36062	1.58506	1.02182	0.904497	1.03629	6.01679	1.11355	1.06513	1.10881	1.7683	1.0992	1.36809	1.03006
1045	1.62906	1.17064	0.635359	0.873426	1.26013	5.10302	0.963146	1.19193	1.23656	1.29247	1.87325	1.25536	1.17559	1.40122	1.05382	0.981666	1.0194		1045	1.07171	2.92509	1.12973	1.16894	1.07411	0.993285	1.22174	0.976928	1.72839	2.33545	1.58435	0.981373		1045	1.35617	1.82576	1.06223	0.823725	1.09143	6.03961	1.04683	1.11389	1.124	1.56199	1.19879	1.26097	1.10459
1050	1.6778	1.09647	0.606247	0.774442	1.18785	4.87587	1.0947	1.22609	1.31185	1.37566	1.80678	1.10289	1.22755	1.43701	1.01604	0.986515	0.989142		1050	0.954362	2.7703	1.04396	1.26914	1.04294	0.935313	1.21518	1.0447	1.70465	2.39355	1.57084	0.901554		1050	1.27715	1.71653	1.10671	0.90708	1.03192	5.8498	1.11623	1.12813	1.10231	1.40166	1.11009	1.27897	1.0989
1055	1.66871	1.06198	0.678372	0.808214	1.14876	4.63379	1.02309	1.25879	1.12823	1.39232	1.84059	1.02129	1.104	1.53855	1.14648	0.924779	1.02929		1055	0.999447	2.90336	1.14414	1.30388	1.02273	0.981511	1.00978	1.05018	1.75785	2.23985	1.56587	0.91786		1055	1.27623	1.6732	1.13414	0.894631	0.923985	5.48137	1.11497	1.14258	1.11726	1.30642	0.966397	1.27342	1.07932
1060	1.7085	1.03609	0.753536	0.868633	1.11079	3.67951	0.943363	1.17699	1.0695	1.37338	1.88482	1.00286	1.12981	1.69329	1.21663	0.896805	1.00975		1060	0.996555	2.97574	1.08817	1.39734	0.930156	0.918166	1.15946	1.00528	1.70574	2.2101	1.64153	0.978985		1060	1.31663	1.55127	1.11088	0.881649	1.02396	5.29521	1.05113	1.12892	1.10765	1.25981	1.09813	1.26344	1.15481
1065	1.7255	0.994687	0.739309	0.815286	1.15667	3.21089	1.00359	1.24797	0.986078	1.37433	2.03638	0.899646	1.16583	1.74295	1.12509	0.930597	1.02101		1065	0.959986	2.95624	1.1168	1.30599	0.999232	0.983399	1.04674	1.09383	1.85224	2.09205	1.58548	0.93362		1065	1.26938	1.71914	1.02838	0.912738	1.07598	5.57794	1.04384	1.04839	1.14757	1.14242	1.07846	1.30031	1.17282
1070	1.57211	1.04756	0.64083	0.787388	1.14056	3.13424	0.875076	1.18724	1.0146	1.37072	2.18223	0.950539	1.1345	1.7786	1.16228	0.928949	1.04587		1070	0.986331	2.68431	1.07486	1.40366	0.984121	1.005	1.07264	0.976283	1.75933	1.94823	1.51553	0.866983		1070	1.317	1.57011	1.06499	0.854774	1.0094	5.56612	1.11199	1.18947	1.16219	1.11761	1.19182	1.28809	1.35054
1075	1.64806	1.05582	0.612167	0.776709	1.10098	2.86971	0.957138	1.21544	1.01586	1.25598	2.12367	1.02902	1.00506	1.94949	1.0692	1.02884	1.03214		1075	0.982951	2.6222	1.09107	1.37434	0.950761	0.97556	1.04756	1.00692	1.87623	1.89542	1.54073	0.838602		1075	1.27693	1.44701	1.06424	0.878233	0.969594	5.84795	1.04278	1.13021	1.11644	1.18178	1.12185	1.31421	1.35249
1080	1.48308	1.116	0.640907	0.827451	1.11895	2.4042	0.944232	1.22775	0.99988	1.34655	2.57258	0.985856	1.02616	2.16352	1.14085	0.941839	0.9802		1080	1.01057	2.49867	1.05106	1.24714	1.00137	0.9934	1.05625	1.03958	1.70098	1.78579	1.63576	0.7695		1080	1.33145	1.33632	1.12666	0.89771	1.00612	5.51945	1.10834	1.14274	1.12357	1.17767	1.0725	1.14562	1.45498
1085	1.32634	1.06109	0.587185	0.84224	1.1434	2.29461	0.935327	1.23406	0.955811	1.26964	2.83452	1.07998	0.976053	2.07902	1.06467	0.932464	1.04447		1085	1.04446	2.51307	1.11519	1.3056	1.05766	1.02791	1.03887	1.10169	1.6053	1.66346	1.67401	0.799743		1085	1.28489	1.26711	1.14825	0.930569	1.00876	5.60128	1.06147	1.06411	1.08924	1.12324	1.14699	1.24985	1.6704
1090	1.40386	0.969864	0.548	0.906168	1.12255	1.89697	1.03077	1.18755	0.935247	1.37215	3.11927	1.11626	1.00728	1.97608	1.02425	0.954304	0.976674		1090	0.973451	2.32567	0.975627	1.4254	0.912624	1.01712	1.03126	1.04751	1.59956	1.70419	1.47562	0.73743		1090	1.26496	1.25783	1.0879	0.885842	0.962128	5.65059	1.10433	1.05817	1.0957	1.07686	1.17028	1.24512	1.54853
1095	1.28073	1.10651	0.640156	0.83206	1.26448	1.75913	0.972471	1.24279	0.940561	1.35719	2.9335	1.13876	0.921638	1.98548	1.05861	0.930162	0.952114		1095	0.995938	2.19304	1.07641	1.58036	0.990965	1.03702	1.00108	1.06153	1.59766	1.61366	1.51536	0.717217		1095	1.28309	1.1508	1.1333	0.879663	0.994295	5.75344	1.08461	1.22883	1.11118	1.10588	1.1261	1.30695	1.58983
1100	1.32193	1.05601	0.690406	0.789899	1.20715	1.66066	0.981086	1.2571	0.855891	1.43253	2.93531	1.16799	1.01345	1.84644	1.14283	0.964733	1.005		1100	0.976135	2.03418	1.0716	1.54276	0.976718	1.00975	1.02801	0.999352	1.61938	1.48222	1.59094	0.744391		1100	1.1831	1.20787	1.113	0.864763	1.01872	5.61622	1.04148	1.12602	1.14614	1.03366	1.12541	1.27908	1.48976
1105	1.4424	1.09503	0.636576	0.789253	1.20856	1.51081	0.938648	1.20969	0.920317	1.42994	2.66943	1.20991	0.990578	1.63911	1.20227	0.937362	1.02651		1105	1.02794	2.04806	1.03285	1.59219	1.00103	1.06698	0.904458	1.03839	1.41584	1.40225	1.69187	0.745889		1105	1.20055	1.0964	1.12572	0.932125	1.00194	5.49967	1.0707	1.28173	1.16763	1.04401	1.0607	1.1838	1.29892
1110	1.30613	1.15662	0.717945	0.768853	1.08238	1.37492	0.957231	1.25975	0.937209	1.37171	2.7076	1.24466	0.99911	1.57119	1.08261	0.921255	1.01646		1110	1.02154	2.04116	1.03179	1.65891	1.05752	1.03626	0.996725	1.0474	1.43622	1.24764	1.65762	0.742817		1110	1.23636	1.15258	1.08478	0.837967	0.968131	4.9019	1.04442	1.37247	1.21166	1.15481	1.06419	1.23526	1.32567
1115	1.2566	1.0839	0.594895	0.820908	1.19188	1.38172	1.0767	1.12556	0.931654	1.38179	2.91409	1.16514	1.07545	1.49907	1.14232	0.92381	1.03787		1115	1.05036	1.97565	1.0863	1.8986	1.02221	1.04544	0.969567	0.950468	1.40116	1.295	1.45874	0.689088		1115	1.12305	1.14194	1.1221	0.861614	0.993118	4.70699	1.00322	1.25006	1.13619	1.06603	1.04229	1.22875	1.2798
1120	1.23111	1.19151	0.635514	0.760089	1.13008	1.46453	0.9559	1.25331	0.830382	1.28103	3.05906	1.18924	1.06742	1.77155	1.0687	0.867608	1.03123		1120	0.975449	2.01728	1.09455	1.93951	1.06369	1.11242	1.00109	1.05034	1.45202	1.25184	1.456	0.743906		1120	1.22317	1.11562	1.1366	0.842102	0.989213	4.51084	1.12419	1.3478	1.13176	1.01944	1.0672	1.27357	1.18435
1125	1.25073	1.32706	0.659613	0.789183	1.1255	1.3237	1.07739	1.23546	0.90549	1.36691	2.95977	1.17814	1.07707	1.86787	1.05281	0.90872	1.0342		1125	1.06592	1.94475	1.0079	2.03976	0.94823	0.993602	1.02465	1.12526	1.25462	1.12503	1.57443	0.783462		1125	1.16162	1.02353	1.05679	0.870731	0.968547	4.02333	1.03726	1.29604	1.09329	1.0899	1.08569	1.25262	1.18728
1130	1.29666	1.2698	0.779052	0.842244	1.13167	1.2601	1.19785	1.17148	0.830602	1.27274	2.8172	1.20713	1.10218	1.87344	1.08635	0.945494	1.34116		1130	1.018	1.98219	1.0055	2.07681	0.921085	0.988213	1.00341	1.03954	1.38955	1.11775	1.43359	0.727999		1130	1.15917	0.941647	1.11947	0.897877	1.0422	3.62327	1.02578	1.23208	1.13617	1.14207	1.01503	1.27881	1.0734
1135	1.2256	1.32525	0.715543	0.784999	1.15841	1.29954	1.29963	1.08997	0.926286	1.24848	2.41704	1.17583	1.01067	1.74327	1.10085	0.994219	1.79748		1135	1.05227	2.07079	0.975036	2.17635	0.991715	1.00295	0.926965	1.05264	1.42704	1.0727	1.36998	0.730565		1135	1.14553	0.854759	1.10157	0.80766	0.986421	3.37565	0.978777	1.23866	1.09251	1.08069	1.06936	1.30188	0.994812
1140	1.19303	1.20799	0.731513	0.798772	1.13519	1.2023	1.34346	1.12042	0.847271	1.33031	2.25097	1.18335	1.04637	1.7278	1.08966	0.989868	1.72696		1140	1.03433	2.09395	1.05131	2.35327	1.07561	1.01259	1.03688	1.00291	1.38544	1.00856	1.35457	0.651429		1140	1.14198	0.97938	1.20479	0.843595	0.978113	2.89438	1.09979	1.25439	1.09405	1.02872	0.976453	1.31886	0.985971
1145	1.33272	1.12971	0.6346	0.807646	1.12716	1.17831	1.44661	1.16398	0.873252	1.38518	2.20303	1.10777	0.964304	1.60512	1.18692	0.968251	1.60994		1145	0.978695	2.07097	1.1194	2.5691	0.927442	1.04007	0.943251	0.954112	1.36703	1.04114	1.37157	0.759854		1145	1.08666	1.01438	1.12576	0.820907	0.999978	2.81222	1.02461	1.27545	1.13569	1.08047	0.995997	1.26849	1.03011
1150	1.27081	1.15791	0.65398	0.762852	1.14318	1.2534	1.57642	1.13951	0.979453	1.24469	2.19962	1.10813	0.989229	1.57327	1.13265	0.973661	1.58261		1150	1.03032	2.22849	1.0548	2.52629	0.953779	0.929035	0.959369	0.987392	1.40636	1.08395	1.67812	0.702678		1150	1.09861	1.01292	1.25007	0.814636	0.985899	2.59965	0.959351	1.17371	1.1497	1.0396	0.950387	1.1634	0.934747
1155	1.18763	0.970193	0.738549	0.811092	1.14112	1.2387	1.48474	1.12526	0.888075	1.18504	2.0347	1.10072	0.984907	1.55848	1.03963	0.945741	1.4564		1155	1.03543	2.09093	1.01483	2.43979	0.874502	0.987031	1.00358	1.14557	1.4661	0.995806	1.42895	0.761526		1155	1.11425	0.933873	1.19214	0.918459	1.01807	2.46261	1.03458	1.25603	1.12224	1.01201	0.895551	1.18166	0.950258
1160	1.24157	1.13811	0.702936	0.82936	1.17942	1.21049	1.71096	1.09375	0.902263	1.22471	1.73209	1.03496	1.02338	1.34439	1.20559	0.9106	1.44484		1160	1.03352	2.093	1.05287	2.3558	0.960572	0.978549	1.00175	1.12421	1.36899	1.00105	1.48989	0.673997		1160	1.06609	1.01352	1.22425	0.894326	1.07265	2.24357	1.0178	1.15682	1.20467	1.08735	0.983702	1.27985	0.993897
1165	1.33065	1.0417	0.63095	0.733861	1.18882	1.15629	1.96774	1.09418	0.886951	1.22181	1.68286	0.981358	1.0203	1.19288	1.09226	1.09074	1.42835		1165	1.03272	1.96287	0.996651	2.37227	1.01149	0.957639	0.969561	1.04262	1.41179	1.01334	1.42997	0.7305		1165	1.09519	1.02474	1.16331	0.868958	1.02984	2.03213	1.05697	1.16203	1.13057	1.02727	0.951304	1.31193	0.910986
1170	1.24987	0.965443	0.613229	0.725054	1.1226	1.17085	2.36041	1.11733	1.03568	1.22648	1.56794	0.997011	1.00782	1.09171	1.06449	1.05223	1.23877		1170	1.09352	2.05925	1.10714	2.23152	0.864098	1.00175	0.987932	1.09826	1.36202	0.948384	1.33662	0.724801		1170	1.1283	1.07856	1.11444	0.868194	1.04977	1.93586	1.06124	1.15838	1.24247	1.01083	0.995513	1.31002	0.977914
1175	1.26122	0.977006	0.592013	0.713369	1.15794	1.07642	2.92481	1.06499	1.03412	1.17859	1.30587	0.923944	1.01219	1.039	1.10619	1.0353	1.26376		1175	1.11725	1.94676	1.03978	2.24531	0.927698	0.98621	0.962806	1.09758	1.33235	1.04107	1.37651	0.733354		1175	1.06057	1.43126	1.24382	1.03586	1.02643	1.65509	1.03094	1.24327	1.25127	0.981461	0.928494	1.36067	0.871237
1180	1.19532	1.03445	0.532285	0.702092	1.22047	1.19578	3.15016	1.11052	1.15513	1.2383	1.40732	1.02503	1.03073	0.841864	1.05012	0.989011	1.2264		1180	1.03502	1.90773	1.09457	2.35808	0.931422	0.963901	0.971742	1.05979	1.30367	1.05984	1.38958	0.743808		1180	1.07284	1.70657	1.13709	1.0331	0.97868	1.65121	0.972379	1.20294	1.36916	1.05288	0.969551	1.39031	1.00802
1185	1.25876	1.08919	0.644844	0.675828	1.19107	1.1298	3.28972	1.01537	1.3103	1.23692	1.50636	1.02366	1.10805	0.846454	1.10397	0.880649	1.1917		1185	1.06568	1.77659	1.09578	2.13185	0.992359	0.970192	0.93938	1.05358	1.31476	1.03735	1.26543	0.691307		1185	1.13411	1.69346	1.22068	1.00776	1.05239	1.44532	1.03833	1.16569	1.30838	1.04038	0.947658	1.4276	0.86781
1190	1.15321	0.984805	0.619683	0.595805	1.22568	1.11946	3.05906	1.04109	1.39648	1.16786	1.45084	1.03315	1.05798	0.727531	1.09036	0.901804	1.18304		1190	0.988525	1.81337	1.14188	2.08164	0.99207	1.12119	0.917061	1.1377	1.26399	0.997045	1.31021	0.653894		1190	1.19068	1.73859	1.13363	0.962592	1.00777	1.34375	1.07123	1.12149	1.27893	0.994835	0.995213	1.4538	0.950466
1195	1.20909	0.96031	0.665238	0.673651	1.19888	1.14259	4.04203	1.06953	1.36492	1.23278	1.47855	1.05093	1.03721	0.653056	1.17496	0.958604	1.19267		1195	1.01892	1.83635	1.14457	1.97184	0.950388	1.11835	1.01314	1.0124	1.45718	1.0194	1.35967	0.653722		1195	0.999749	1.73086	1.23595	0.953991	1.04184	1.23612	1.03234	1.1713	1.23923	0.998206	0.959076	1.42739	0.954794
1200	1.2103	0.945226	0.558616	0.697677	1.21532	1.16854	4.36623	1.01081	1.4527	1.24332	1.38926	1.05357	1.02035	0.625329	1.11447	0.931544	1.14		1200	1.0258	1.74796	1.06215	2.00705	0.968451	1.13863	1.01014	1.05246	1.24675	1.00349	1.40953	0.718564		1200	1.10832	1.6383	1.14911	0.9958	1.02717	1.12159	1.02147	1.05724	1.28291	1.10222	0.961061	1.33856	0.864081
1205	1.19331	1.05193	0.625309	0.596619	1.23165	1.19037	3.89977	1.11172	1.76652	1.26869	1.51751	1.18939	1.07237	0.655434	1.15972	0.959811	1.13355		1205	0.978395	1.75407	1.03523	1.88374	0.96239	1.13141	0.934164	1.19121	1.26998	0.96862	1.23695	0.729791		1205	1.06003	1.51583	1.16576	1.00444	0.936575	0.934963	1.03469	1.17837	1.30978	1.06964	1.06434	1.31346	0.884505
1210	1.20524	0.998956	0.550882	0.591247	1.26479	1.08337	4.23299	1.10415	1.80199	1.13038	1.50722	1.18961	1.07636	0.647316	1.09997	0.917015	1.13054		1210	1.0686	1.76423	1.11669	1.79157	0.914705	1.21598	0.994453	1.33533	1.33338	1.04891	1.2775	0.693848		1210	1.05103	1.49311	1.19395	0.903145	1.01859	0.975776	1.06307	1.13424	1.2231	0.97244	0.968032	1.32726	0.922267
1215	1.22631	1.04718	0.577639	0.61917	1.29235	1.11922	3.94974	1.12812	2.91133	1.21233	1.76305	1.28101	1.04072	0.670453	1.14782	0.900326	1.08978		1215	1.00928	1.77304	1.0018	1.78184	0.896518	1.23307	0.993984	1.1779	1.28879	1.13748	1.20075	0.705431		1215	0.993187	1.53805	1.21269	0.937986	1.01097	0.923013	1.07557	1.07406	1.25675	1.07517	0.991268	1.25007	0.939345
1220	1.29479	1.03972	0.623496	0.612363	1.24121	1.18451	3.48151	1.11845	3.1607	1.24951	1.52141	1.3894	1.03224	0.627165	1.09119	0.895217	1.10472		1220	0.978403	1.55368	1.05973	1.64004	1.00942	1.17507	1.06692	0.993752	1.26806	1.04155	1.15147	0.687885		1220	1.07859	1.49852	1.17572	0.89685	1.01579	0.877249	1.07913	1.13018	1.31738	0.966768	0.931032	1.28375	0.854333
1225	1.25549	1.03766	0.547597	0.643959	1.27025	1.19518	3.10716	1.23683	3.48475	1.23256	1.76355	1.5657	0.969615	0.66823	1.12152	1.015	1.10397		1225	1.02798	1.49633	1.09109	1.62822	0.908834	1.25048	0.983491	1.05859	1.15309	1.04999	1.17742	0.714255		1225	0.994831	1.41206	1.2329	0.905234	0.994283	0.869914	1.11005	1.07043	1.12293	1.03327	0.948395	1.25454	0.898369
1230	1.19508	0.983165	0.584427	0.674855	1.28449	1.35997	2.62885	1.1813	3.27951	1.23394	1.73471	1.56481	1.00013	0.609417	1.04726	0.936535	1.09244		1230	1.02825	1.55924	1.01119	1.55974	1.01935	1.21653	1.13296	1.14731	1.25782	0.991724	1.19344	0.705336		1230	1.04993	1.49831	1.14776	0.874035	0.951057	0.904852	1.08527	1.05822	1.27796	0.969696	0.957094	1.22581	0.925831
1235	1.22809	1.00499	0.561219	0.652125	1.25882	1.21842	2.42939	1.46388	3.3959	1.25721	1.66387	1.68889	0.910055	0.615454	1.15153	0.924692	1.05397		1235	1.09224	1.49255	1.113	1.44976	0.918773	1.2059	0.914062	1.09026	1.21084	1.11604	1.08416	0.703841		1235	1.11715	1.52451	1.12442	0.982788	0.971378	0.849402	1.11861	1.13593	1.29425	1.07557	0.972522	1.31591	0.875273
1240	1.17164	1.00573	0.650121	0.749781	1.30895	1.30546	2.22308	2.12251	3.15154	1.20101	1.67055	1.80699	0.89297	0.563788	1.17747	0.941118	1.12623		1240	1.03336	1.34587	1.06688	1.4734	0.923583	1.09688	1.0256	1.23893	1.18179	1.0301	1.04968	0.708098		1240	0.97454	1.47942	1.23046	0.820968	0.964926	0.813506	1.09254	1.09227	1.2077	0.952651	0.940305	1.26138	0.981945
1245	1.219	0.928929	0.658179	0.647482	1.17786	1.26375	1.87731	2.23118	2.59804	1.22893	1.53252	1.70623	0.915217	0.581369	1.28082	0.913065	1.06663		1245	1.00718	1.4188	1.02153	1.33372	0.991151	1.12616	1.00282	1.0612	1.18216	1.0407	1.02637	0.66962		1245	1.08703	1.4267	1.12247	0.870328	0.957316	0.828762	1.07455	1.18805	1.20068	1.05836	0.96618	1.24402	0.945986
1250	1.18274	0.973188	0.720905	0.630712	1.27867	1.38823	1.63117	2.50013	2.56187	1.12709	1.68731	1.64254	0.889584	0.586822	1.12379	0.881636	1.03592		1250	0.985523	1.36297	1.11093	1.39776	1.05367	1.14773	1.13099	1.08118	1.21247	1.11786	1.05115	0.693072		1250	1.03998	1.37095	1.13182	0.848502	0.906273	0.868444	1.04748	1.40554	1.19804	1.03008	0.950376	1.19779	0.98549
1255	1.24005	0.985339	0.624922	0.635695	1.1679	1.40098	1.42555	2.75213	2.32136	1.21239	2.16473	1.67335	0.853895	0.599338	1.22864	0.859694	1.05539		1255	0.972928	1.38246	1.08857	1.34273	0.928664	1.15816	1.04386	1.07769	1.08727	1.07024	1.10284	0.722023		1255	1.04229	1.36813	1.14491	0.905602	0.958506	0.79789	1.05695	1.25618	1.2833	1.09044	1.06198	1.12788	1.05605
1260	1.25833	0.929246	0.648222	0.670529	1.15131	1.5021	1.24582	3.38462	1.95637	1.16568	2.4026	1.68049	0.836629	0.55229	1.29124	0.834217	1.03119		1260	1.07177	1.50516	1.12272	1.27847	1.02198	1.19339	1.06716	1.15425	1.14631	1.08166	0.93817	0.736697		1260	1.04356	1.19976	1.13904	0.910311	0.965365	0.888235	1.13222	1.18718	1.25603	1.10446	0.976042	1.14409	0.956701
1265	1.28185	0.958059	0.622961	0.594007	1.12408	1.56317	1.07778	3.34523	1.78104	1.19544	2.52386	1.47462	0.865992	0.576471	1.23391	0.874684	1.07077		1265	1.0104	1.48787	1.10429	1.36723	1.02654	1.15745	1.10126	1.15164	1.08892	1.18474	0.940713	0.668423		1265	1.06411	1.13729	1.13396	0.90827	0.908735	0.834281	1.11574	1.17294	1.26201	1.03816	0.981373	1.19036	1.14025
1270	1.28257	1.02304	0.612214	0.606964	1.16958	1.64743	1.15223	3.18784	1.77922	1.15997	2.70163	1.46433	0.847532	0.559261	1.20957	0.848381	1.01655		1270	0.987048	1.40468	1.0701	1.23245	0.952528	1.13473	1.11555	1.05713	1.18968	1.13458	1.01116	0.71071		1270	1.09099	1.06191	1.09491	0.872409	0.906384	0.855942	1.1422	1.26438	1.25168	1.08337	0.96536	1.2501	1.00411
1275	1.25974	1.09713	0.574624	0.651163	1.2321	1.72717	1.0037	3.48929	1.81401	1.14596	2.71025	1.43243	0.925197	0.630148	1.21559	0.861323	1.07391		1275	1.06035	1.45205	1.11412	1.26382	1.04994	1.18435	1.11742	1.04368	1.11105	1.17927	0.94885	0.726412		1275	1.08602	1.12167	1.18149	0.872079	0.940331	0.860017	1.12007	1.12492	1.30516	1.10888	0.996166	1.13927	0.89379
1280	1.21587	1.00652	0.677264	0.574762	1.17814	1.63646	0.968281	3.60645	1.94951	1.1446	2.38711	1.37896	0.845467	0.580242	1.28641	0.839564	1.06242		1280	0.948347	1.31257	1.05096	1.21875	0.988276	1.03258	1.05512	1.20877	1.08896	1.09556	0.971233	0.714786		1280	1.00742	1.07917	1.19908	0.828835	0.954258	0.774398	1.07245	1.19762	1.23591	1.03555	0.950752	1.21992	1.02757
1285	1.24382	1.0523	0.557825	0.600036	1.23891	1.83849	0.932825	3.50357	2.00424	1.16139	2.62525	1.39284	0.884996	0.619847	1.23927	0.929764	0.983601		1285	0.969738	1.38504	1.0756	1.14181	0.964734	1.12582	1.05579	1.308	1.08396	1.19909	1.00478	0.798129		1285	1.08712	1.11692	1.24161	0.857421	0.922942	0.783311	1.15429	1.12596	1.24993	1.10281	0.993979	1.16271	1.02838
1290	1.18903	1.13479	0.558399	0.599218	1.24854	1.78777	0.807191	3.44132	1.94924	1.13246	3.18586	1.3984	0.831415	0.604119	1.17489	0.861226	1.04169		1290	1.02722	1.39725	1.09151	1.17646	0.995622	1.14827	1.12305	1.33644	1.07852	1.18961	1.03886	0.7398		1290	1.09862	1.12342	1.20175	0.854821	0.929256	0.883357	1.14052	1.13566	1.27749	1.11044	1.07103	1.17318	1.00289
1295	1.23232	0.994794	0.545326	0.633603	1.261	1.66456	0.832092	3.37886	2.34104	1.12056	3.31162	1.34494	1.03123	0.526357	1.20597	0.875227	1.02116		1295	0.998473	1.22502	1.01703	1.21666	0.987508	1.19516	1.06347	1.21678	1.03847	1.22161	0.951227	0.724472		1295	1.1208	1.0208	1.19368	0.841957	0.993683	0.845263	1.14112	1.09817	1.26025	1.14617	0.961401	1.21954	0.97713
1300	1.20551	1.0082	0.544249	0.559944	1.36022	1.72887	0.82443	3.46851	1.99462	1.18497	3.51425	1.25212	1.0517	0.542932	1.18949	0.922751	1.04678		1300	1.03825	1.24572	1.04349	1.15022	0.906073	1.1076	1.10998	1.25938	1.00141	1.11217	0.999808	0.692559		1300	1.0226	0.996176	1.20335	0.894819	0.939173	0.892557	1.08082	1.11772	1.26136	1.32911	0.968014	1.17895	1.06368
1305	1.21565	0.975119	0.551401	0.601937	1.32412	1.70178	0.789831	3.63662	1.78095	1.21507	3.25233	1.18559	0.936865	0.547125	1.22981	0.932217	1.08997		1305	1.11379	1.12173	1.04623	1.14981	0.93974	1.08598	1.1035	1.33695	1.05745	1.11227	1.1285	0.748958		1305	1.09129	1.07994	1.19101	0.827284	0.915607	0.949023	1.08564	1.15357	1.32621	1.68561	1.05415	1.2834	1.19644
1310	1.25385	1.01331	0.52549	0.598608	1.32665	1.66493	0.759396	3.45047	1.9848	1.20879	2.69192	1.2897	0.906054	0.560421	1.28219	0.88606	1.25972		1310	0.96576	1.18875	1.0345	1.10261	1.03301	1.17431	1.21141	1.21511	1.05342	1.19664	0.963149	0.807395		1310	1.28026	1.09669	1.16457	0.843921	0.920847	0.879021	1.163	1.12115	1.19633	2.85927	0.989077	1.35007	1.26072
1315	1.23005	1.03524	0.555167	0.584494	1.36875	1.6593	0.782647	3.46227	1.97213	1.1587	2.45259	1.1948	0.857116	0.56831	1.30535	0.915458	1.21631		1315	1.04087	1.23563	1.0496	1.0973	1.03465	1.17524	1.0857	1.35247	0.994982	1.15743	0.993227	0.913754		1315	1.47762	1.14227	1.1533	0.879064	0.921751	0.88169	1.07805	1.05311	1.30027	3.3848	1.04193	1.2054	1.43163
1320	1.27726	1.01164	0.645301	0.659038	1.37371	1.53266	0.834363	3.37475	1.90081	1.21407	2.04554	1.19016	0.937331	0.543625	1.31945	0.919833	1.10511		1320	1.12686	1.10734	1.01045	1.02513	1.00775	1.22103	1.05472	1.43633	0.957573	1.13026	1.07217	0.995501		1320	1.59185	1.21488	1.12986	0.831813	0.925899	0.918645	1.12616	1.06745	1.38488	3.54414	1.05853	1.15801	1.48887
1325	1.33712	1.01136	0.54855	0.546846	1.35093	1.46508	0.76239	3.55335	1.9929	1.16756	1.82112	1.16947	0.892369	0.602371	1.23592	0.952962	1.15543		1325	1.03274	1.14645	1.09623	1.00368	0.925332	1.21068	1.05196	1.34043	1.0154	1.14097	1.08535	1.01839		1325	1.4741	1.18791	1.1364	0.794089	0.84888	0.877435	1.09177	1.07445	1.22661	3.53211	1.09724	1.149	1.46681
1330	1.21891	1.01632	0.624209	0.596836	1.34198	1.34806	0.829208	3.53874	1.91499	1.19488	1.62084	1.15031	0.962807	0.552332	1.31866	0.947512	1.11688		1330	1.04577	1.07754	1.10353	1.0406	1.01293	1.20443	1.20754	1.30139	0.952507	1.11626	1.21247	1.0947		1330	1.58774	1.37081	1.19425	0.855157	0.90066	0.921478	1.08495	1.17375	1.33569	3.4943	1.05857	1.12153	1.36119
1335	1.29043	1.04322	0.607262	0.552344	1.27196	1.3943	0.82935	3.68342	1.91403	1.33595	1.43921	1.13022	0.940273	0.590097	1.23789	0.959579	1.14189		1335	1.08438	1.05446	1.03135	1.0206	0.981948	1.19576	1.1291	1.42675	1.01104	1.16005	1.35192	0.973949		1335	1.48493	1.32986	1.24264	0.81844	0.95161	0.907583	1.06455	1.13615	1.32035	3.17645	1.18081	1.13186	1.28478
1340	1.30649	1.06821	0.568534	0.604289	1.33499	1.31585	0.730906	3.57701	1.9058	1.30465	1.40898	1.17286	0.971287	0.572261	1.27379	0.872373	1.16222		1340	1.12344	1.05874	1.11971	1.01585	0.997249	1.29203	1.09537	1.37993	0.952333	1.13761	1.44079	1.00982		1340	1.46017	1.61573	1.15402	0.856106	0.967597	0.942206	1.1245	1.22311	1.23649	3.18348	1.14152	1.24547	1.33123
1345	1.2225	0.941865	0.582575	0.598443	1.28525	1.30279	0.743476	3.35957	1.85811	1.26075	1.31177	1.16072	0.915243	0.634453	1.26411	0.920211	1.13168		1345	1.0556	1.00715	1.09589	1.01677	1.02762	1.20007	1.17877	1.37644	0.951576	1.22687	1.42576	1.10004		1345	1.44471	1.72677	1.1869	0.820529	1.00589	0.919364	1.12155	1.27023	1.31529	2.74512	1.08565	1.13731	1.39674
1350	1.34074	0.928683	0.601815	0.560931	1.26815	1.20761	0.806423	3.22141	1.89295	1.21677	1.17827	1.19634	0.922086	0.524463	1.26068	0.902438	1.09123		1350	1.03349	1.04901	1.14783	1.03355	0.992154	1.3109	1.08089	1.36627	0.962773	1.24384	1.59421	0.992812		1350	1.44028	1.62007	1.2116	0.784193	0.905332	0.992362	1.12519	1.22636	1.2611	2.65692	1.12831	1.24042	1.35188
1355	1.2808	0.946011	0.639699	0.589632	1.35105	1.25643	0.861972	3.19883	1.88376	1.31521	1.13134	1.17032	0.973576	0.602867	1.31182	0.882222	1.11079		1355	1.03926	1.03278	1.1081	0.985601	1.02371	1.28389	1.14052	1.56635	0.873577	1.17988	1.60859	0.989758		1355	1.35685	1.64402	1.13226	0.743895	0.960486	1.15263	1.15186	1.26076	1.26555	2.43538	1.13955	1.24701	1.31142
1360	1.29327	1.04349	0.629641	0.563863	1.38127	1.18311	0.843743	2.70974	2.41691	1.15118	1.1213	1.1354	0.91768	0.575553	1.23792	0.908419	1.09066		1360	1.04843	1.02905	1.03326	0.973901	0.996949	1.14925	1.11576	2.21935	0.971478	1.15989	1.75127	1.04285		1360	1.39432	1.36159	1.23361	0.7879	0.943247	1.19844	1.17454	1.31657	1.25236	2.26221	1.18024	1.17634	1.28826
1365	1.28996	1.04726	0.535005	0.54471	1.29168	1.17485	0.899095	2.56953	2.80271	1.25628	1.14128	1.14228	0.903063	0.543992	1.27846	0.903726	1.06339		1365	1.04724	1.01322	1.0462	0.916839	1.02812	1.19676	0.999555	2.38817	0.918103	1.09775	1.77004	0.904831		1365	1.18604	1.29826	1.23231	0.824539	0.932773	1.39399	1.18044	1.32762	1.31152	2.15349	1.13292	1.19681	1.24998
1370	1.28691	1.03514	0.561413	0.573386	1.30155	1.28506	0.817309	2.56292	3.17719	1.2015	1.10653	1.13989	0.935987	0.539248	1.34367	0.847262	1.06563		1370	1.10498	1.05194	1.05483	0.980151	0.996086	1.28544	1.0129	2.56445	0.950767	1.23602	1.86171	0.890216		1370	1.28845	1.22372	1.14528	0.806237	0.960503	1.70421	1.14126	1.43686	1.34587	1.84493	1.22047	1.12445	1.25128
1375	1.27816	1.0192	0.562133	0.58503	1.28262	1.24577	0.855267	2.09343	2.8838	1.23438	1.11376	1.20798	0.906909	0.485842	1.41989	0.869938	1.07403		1375	1.00233	1.0149	1.04647	1.0164	0.942842	1.18715	1.23578	2.50129	0.92222	1.02624	2.02826	0.894369		1375	1.30285	1.24587	1.15731	0.742798	0.928055	1.93551	1.15567	1.40729	1.39058	1.63701	1.07509	1.1493	1.15996
1380	1.28597	1.00483	0.54387	0.581386	1.27298	1.21865	0.805167	1.92338	2.94118	1.40941	1.23286	1.08494	0.901577	0.581498	1.47227	0.92506	1.06691		1380	1.05028	1.07189	1.10771	1.03666	0.924344	1.16061	1.04087	2.52951	0.870521	1.07553	2.03339	0.852303		1380	1.23863	1.1992	1.20822	0.758046	0.959677	2.12404	1.15684	1.44271	1.3018	1.42486	1.1125	1.18128	1.05014
1385	1.29543	0.998385	0.638846	0.581159	1.42772	1.15073	0.777936	1.9926	3.13129	1.21757	1.15048	1.09123	0.925187	0.538435	2.02039	0.902251	1.12574		1385	1.00165	0.975819	1.14421	1.01263	0.97066	1.12382	0.974038	2.15526	0.848641	1.13944	2.06047	0.825844		1385	1.24941	1.08459	1.20753	0.785962	0.952221	2.85816	1.14999	1.33987	1.29203	1.35024	1.06433	1.08715	1.05921
1390	1.33987	1.0469	0.578654	0.578993	1.41737	1.1188	0.806721	1.66579	2.87134	1.28311	1.1791	1.06152	0.900687	0.551351	2.09074	0.873963	1.16176		1390	0.975124	1.00747	1.07585	1.01819	0.976286	1.16688	1.07821	2.34664	0.892756	1.16378	2.12448	0.832359		1390	1.18992	1.16474	1.192	0.805866	1.03356	3.90484	1.1013	1.31344	1.43182	1.22782	1.1012	1.14988	0.974685
1395	1.35804	1.03273	0.663603	0.543547	1.26321	1.236	0.751881	1.70069	2.53442	1.24543	1.12222	1.02496	0.918033	0.593672	2.54805	0.963375	1.17093		1395	1.02064	1	1.11247	0.984016	1.00899	1.19588	0.993756	2.7474	0.929545	1.16281	2.14272	0.889934		1395	1.20357	0.986974	1.17888	0.771612	0.989901	5.70052	1.16716	1.34259	1.36462	1.09363	1.18464	1.12062	0.988294
1400	1.45263	1.10905	0.743602	0.580649	1.30534	1.26684	0.858475	1.42467	2.31141	1.25848	1.1092	1.02831	0.95167	0.570021	2.82084	0.906786	1.14541		1400	1.03863	0.989856	1.09834	0.948482	0.965693	1.11096	1.10549	2.56086	0.928306	1.05599	2.05501	0.827301		1400	1.23413	1.19324	1.17567	0.795254	0.997791	7.71824	1.10321	1.27047	1.45179	1.05401	1.16689	1.0935	1.03152
1405	1.47424	1.11314	0.79799	0.623519	1.27402	1.28323	0.824631	1.26905	2.16505	1.24686	1.05955	0.913838	0.89208	0.482058	2.95108	0.929827	1.22578		1405	1.01928	0.980682	1.10024	1.01312	0.938774	1.176	1.03117	2.87791	0.911089	1.12663	2.259	0.882196		1405	1.2305	0.971604	1.14661	0.773991	0.961232	8.3572	1.14355	1.26469	1.59924	1.00798	1.25285	1.03238	1.03411
1410	1.34488	1.12492	0.965479	0.613471	1.27257	1.22407	0.833196	1.12808	2.02006	1.29484	1.20662	1.0319	0.923101	0.687767	3.35135	0.898914	1.20159		1410	1.02628	1.1565	1.05831	1.0227	0.986089	1.16058	1.13219	2.66465	1.04268	1.11187	2.19825	0.896308		1410	1.39908	1.02505	1.20106	0.8026	0.922205	8.24738	1.12355	1.4646	1.97627	1.01482	1.22812	1.13899	0.931552
1415	1.29501	1.20501	1.04245	0.57928	1.31366	1.18718	0.864777	1.15352	1.84226	1.35547	1.06055	1.05514	0.886489	0.626272	4.03625	0.9675	1.19897		1415	0.987856	1.17327	1.00289	0.993016	0.958446	1.1047	1.09841	2.5581	0.961004	1.07687	1.89871	0.839486		1415	1.35192	1.01717	1.17214	0.78804	0.970531	8.20084	1.12013	1.34407	1.82893	1.01883	1.25065	1.10733	0.866956
1420	1.22575	1.29698	1.23052	0.583159	1.22161	1.12157	0.817448	1.12369	1.81639	1.38216	1.0409	1.00645	0.954546	0.567559	5.50647	0.923017	1.14301		1420	1.03607	1.16914	1.09931	1.00328	0.937355	1.14912	1.01926	2.57897	0.991789	1.13605	2.01098	0.803964		1420	1.23338	1.08879	1.1513	0.742099	0.975027	8.1564	1.22434	1.32027	1.96734	1.06658	1.29393	1.18485	0.923112
1425	1.30341	1.16408	1.40367	0.517606	1.21718	1.19992	0.791229	1.07235	2.42223	1.44469	1.13372	0.990264	0.910128	0.640845	5.96409	0.895616	1.24626		1425	0.98308	1.01482	1.10086	0.979968	0.973714	1.13683	1.11501	3.19031	0.987442	1.08686	1.9551	0.756213		1425	1.23555	1.023	1.15335	0.852169	0.961629	7.81354	1.15421	1.36546	2.61992	1.0363	1.28966	1.22372	0.997092
1430	1.23137	1.11249	1.28699	0.543272	1.26101	1.11962	0.712382	1.12794	2.37423	1.39042	1.09549	0.993228	0.878132	0.564576	5.72974	0.963812	1.44917		1430	0.950196	1.13738	1.07206	1.04328	0.974669	1.10599	1.06212	3.59755	0.976956	1.02759	1.90784	0.788262		1430	1.27347	0.957167	1.21035	0.760621	1.02813	7.62397	1.17151	1.41189	4.95806	1.02703	1.38853	1.24829	0.953024
1435	1.33518	1.07001	1.08863	0.532131	1.23815	1.24214	0.774246	1.0501	2.42916	1.57113	1.05625	0.992287	0.898318	0.514053	5.06201	1.00921	1.33752		1435	0.90294	1.09088	1.07563	1.02688	0.87967	1.13157	1.03526	3.79299	0.925747	1.0014	1.58118	0.78515		1435	1.30487	0.983357	1.15282	0.849872	0.918447	7.51649	1.19894	1.34201	6.70516	1.02999	1.30224	1.2249	0.994166
1440	1.27953	1.16288	0.903102	0.550747	1.14641	1.13467	0.81448	1.02528	2.78399	1.96755	1.18957	0.983818	0.904952	0.515305	4.38849	0.90229	1.23795		1440	1.06301	1.07535	1.08228	1.01853	0.986159	1.09755	1.05109	3.88427	0.961939	1.07207	1.63842	0.806493		1440	1.18656	0.959085	1.19782	0.857499	0.999103	7.37956	1.13447	1.45489	6.83361	1.00814	1.29057	1.27148	1.0065
1445	1.29005	1.12331	0.91106	0.566017	1.24498	1.15663	0.729205	1.05125	2.83105	2.04446	1.02491	1.05721	0.919462	0.54816	3.98343	0.937081	1.23926		1445	0.987077	1.04137	1.08697	1.03523	0.95544	1.13573	1.1137	4.43069	1.03802	1.01748	1.50193	0.715213		1445	1.34241	0.988313	1.15595	0.849551	0.997905	7.01156	1.17563	1.54926	6.99392	1.00591	1.47701	1.2508	0.901881
1450	1.25866	1.11981	0.920691	0.512963	1.24519	1.09938	0.738345	0.912792	2.76295	2.24119	1.05854	1.01664	0.896041	0.506869	3.87729	0.893863	1.24514		1450	1.01161	1.10072	1.04098	1.04064	0.896485	1.37479	1.10225	4.63129	1.01557	0.969976	1.40832	0.764853		1450	1.29207	0.891849	1.24786	0.789173	0.942898	6.84298	1.23343	1.47907	7.38696	1.08436	1.39091	1.28517	1.00168
1455	1.30625	1.18947	0.79885	0.526883	1.21429	1.09684	0.800411	1.00225	2.33837	2.07276	1.00623	1.03143	0.916811	0.541534	3.83061	0.882599	1.20164		1455	0.952149	1.21905	1.1548	0.989996	0.911761	1.46959	1.04234	4.58268	1.92968	0.998098	1.28782	0.695033		1455	1.32809	0.92003	1.19324	0.804917	0.985817	6.22424	1.23371	1.63835	7.63044	0.973254	1.44903	1.37104	0.99309
1460	1.3078	1.18788	0.767158	0.531397	1.31452	1.01114	0.79025	0.946884	2.1156	1.99828	1.0679	1.0957	0.88814	0.545114	3.48169	0.916738	1.2099		1460	0.984463	1.24674	1.15609	0.957597	0.918052	1.77065	1.05889	4.79681	3.6266	1.09088	1.2769	0.697289		1460	1.30586	0.902684	1.24185	0.772155	0.972156	6.1057	1.16709	1.48595	7.65089	1.05552	1.35907	1.38134	1.06324
1465	1.35566	1.13321	0.911749	0.578608	1.31083	1.02782	0.766664	1.0227	1.85864	1.99332	1.13443	1.04281	0.89975	0.518117	3.38079	0.933433	1.27678		1465	0.986096	1.36598	1.11016	0.95456	0.898402	1.79615	0.95119	4.5801	4.12132	1.04473	1.3451	0.701033		1465	1.22694	0.923031	1.18575	0.833619	0.965911	5.47832	1.21465	1.43505	6.96262	0.995673	1.37373	1.28163	0.942106
1470	1.32471	1.04986	0.825924	0.61888	1.29006	1.06467	0.744126	0.96764	1.7927	1.98928	1.14505	1.11815	0.8253	0.503849	3.06088	0.90487	1.19342		1470	0.937687	1.35198	1.07202	0.972135	0.969552	1.73641	0.979759	4.26362	4.00579	1.11481	1.19666	0.682861		1470	1.24962	0.894043	1.20823	0.824569	1.01949	4.99498	1.15686	1.37464	6.60814	0.953037	1.4251	1.33053	0.984527
1475	1.32754	1.093	0.701557	0.608029	1.24175	1.08953	0.696218	0.907089	1.52134	1.86317	1.1819	1.07902	0.858586	0.537938	2.62397	0.904774	1.15644		1475	1.05146	1.57118	1.11308	0.99387	0.972906	1.63801	1.07986	3.67066	4.30188	1.01081	1.30807	0.677333		1475	1.22361	0.991537	1.33775	0.822929	0.999704	4.56472	1.1403	1.45696	6.11158	0.941525	1.36419	1.27722	1.02201
1480	1.4139	0.979455	0.723393	0.561158	1.22059	1.14119	0.718382	0.947916	1.42819	1.98974	1.20904	1.10222	0.851194	0.531801	2.18588	0.850155	1.20115		1480	0.947113	1.43839	1.13539	0.94892	0.863407	1.52188	1.01528	3.14538	4.42024	1.03646	1.16432	0.710173		1480	1.28426	0.911586	1.20241	0.854458	1.04857	4.44536	1.15243	1.39517	5.04135	0.975915	1.54573	1.28554	0.989889
1485	1.50683	1.0408	0.750242	0.565085	1.14844	1.10586	0.712025	0.901067	1.30613	2.02873	1.25806	1.05344	0.786086	0.599529	2.08602	0.899191	1.15556		1485	1.02684	1.7472	1.24858	1.02441	0.86923	1.41393	1.14808	2.61018	3.41439	0.991882	1.21257	0.720344		1485	1.37245	1.00295	1.24698	0.87134	1.00807	4.38086	1.09025	1.39369	4.60446	0.930853	1.65489	1.31554	0.937136
1490	1.51931	0.970862	0.623077	0.547536	1.15789	1.09196	0.691088	0.887325	1.15191	2.09182	1.1001	0.987346	0.785813	0.576767	1.85217	0.830017	1.25802		1490	0.968103	2.4461	1.17918	0.989081	1.03083	1.3201	0.944813	2.24702	3.66102	1.09626	1.14237	0.778066		1490	1.48672	0.896641	1.19992	0.834746	1.02946	4.1154	1.17121	1.26791	4.34221	0.959687	2.15333	1.23426	0.955691
1495	1.46215	0.925194	0.638071	0.573452	1.20276	1.14231	0.745827	0.866624	1.14072	2.36972	1.09515	0.964616	0.788933	0.587952	1.86088	0.843203	1.10699		1495	1.03267	2.17049	1.13607	1.02522	0.992893	1.3225	1.09594	1.9443	3.7083	0.979172	1.17554	0.853147		1495	1.47811	0.925645	1.20923	0.816925	1.05907	3.85708	1.18244	1.21704	4.06608	0.988538	2.42872	1.25701	1.02559
1500	1.38871	1	0.640868	0.594583	1.15095	1.16324	0.75246	0.912415	1.01444	2.4422	1.08031	1.00514	0.824409	0.570275	1.93291	0.866142	1.13627		1500	0.928986	2.22347	1.11905	1.04442	0.939085	1.23148	1.12759	1.73552	3.63264	1.00656	1.15428	0.862676		1500	1.54797	0.941761	1.17044	0.835457	1.06232	3.41272	1.18225	1.18188	4.17833	0.970112	2.91893	1.21615	0.997333
1505	1.48949	0.981012	0.616716	0.505242	1.2053	1.22234	0.714406	0.923452	0.975375	2.58847	1.12709	0.991911	0.781011	0.597118	1.57441	0.846903	1.11901		1505	0.938651	1.95307	1.11835	0.982986	0.981692	1.17064	1.07819	1.42506	3.20944	1.02156	1.1409	1.00953		1505	1.60844	1.00392	1.28073	0.845884	1.00624	3.24161	1.18607	1.16972	4.18198	0.996183	3.45728	1.19769	1.07123
1510	1.32125	0.962657	0.637823	0.52289	1.19106	1.14196	0.712189	0.956684	0.997196	2.83368	1.03505	0.996056	0.794373	0.64193	1.6377	0.850599	1.16478		1510	1.0662	1.64721	1.11287	1.00707	1.10125	1.12939	1.0919	1.33942	2.70221	0.964523	1.03942	0.975103		1510	1.70186	0.976235	1.29496	0.840615	1.0215	3.13481	1.10893	1.09648	3.46448	0.980136	3.84319	1.2019	1.18259
1515	1.34961	0.87969	0.621458	0.540619	1.22087	1.16879	0.686259	0.947349	0.972044	2.97417	1.03517	0.99639	0.775472	0.580614	1.43201	0.873833	1.13731		1515	1.06958	1.92977	1.08333	0.979578	1.07278	1.09225	1.0385	1.29662	2.47717	1.05559	1.13639	1.1186		1515	1.73416	0.966982	1.33699	0.837223	1.01638	2.88807	1.09793	1.15446	3.62366	0.963147	4.0889	1.19317	1.13983
1520	1.3204	0.94839	0.672739	0.577863	1.19073	1.28545	0.628577	0.871939	0.941316	3.75749	1.05658	0.972324	0.790506	0.600451	1.6659	0.931248	1.10251		1520	1.08289	2.0407	1.13007	1.04397	1.14509	1.06194	1.1254	1.24479	2.22837	0.991833	1.07821	1.23937		1520	1.73912	1.02906	1.2162	0.817223	0.93787	2.75405	1.16202	1.14658	3.41549	0.973667	3.83972	1.16861	1.21537
1525	1.3263	0.939843	0.668028	0.57136	1.22968	1.11433	0.723751	0.939749	1.06272	3.79094	1.03364	1.03828	0.727049	0.518713	1.37251	0.895284	1.08478		1525	1.03896	2.10627	0.996792	1.0673	1.23863	1.07476	1.14766	1.16088	1.86071	0.982112	1.03237	1.38492		1525	1.54332	0.897611	1.28445	0.810663	0.920108	2.52415	1.11678	1.04384	2.79047	0.976827	3.93154	1.25554	1.10802
1530	1.15501	0.947547	0.635646	0.53154	1.20183	1.12448	0.642306	0.960271	1.01705	3.78856	0.989965	0.994098	0.752983	0.544125	1.23677	0.881995	1.16247		1530	1.03115	2.29569	1.13186	1.09023	1.50022	1.03697	1.19706	1.11071	1.604	0.964389	1.02733	1.59126		1530	1.61756	0.987713	1.33999	0.88214	0.968893	2.40896	1.20909	1.06327	2.61744	1.06552	4.27593	1.17294	1.19355
1535	1.27011	0.878445	0.603845	0.5438	1.20583	1.10779	0.671762	0.988875	0.961842	3.81746	1.02144	0.996668	0.794257	0.557576	1.14914	0.908165	1.06771		1535	1.04368	3.35114	1.08026	1.06583	1.43909	1.05576	1.2311	1.1778	1.30242	0.948575	1.07698	1.54082		1535	1.66262	0.916148	1.23905	0.815024	1.03998	2.31269	1.11976	1.15646	2.2747	1.03693	4.31346	1.15583	1.21205
1540	1.26456	0.872031	0.631415	0.570186	1.14058	1.1735	0.706609	0.933405	1.0115	3.64656	1.03964	0.959591	0.821518	0.603501	1.23664	0.862961	1.09167		1540	1.06788	5.09715	1.00889	1.02522	1.43271	1.06921	1.3565	1.0436	1.20071	0.988242	1.03452	1.59234		1540	1.56452	0.953877	1.36425	0.797313	0.98522	2.2244	1.1206	1.59745	2.06421	1.06641	4.43307	1.077	1.12603
1545	1.2435	0.950913	0.5966	0.623453	1.18396	1.1647	0.64938	1.03343	1.00033	3.45674	1.05523	1.03475	0.766185	0.574293	0.998892	0.941667	1.12971		1545	1.09205	7.81509	1.02678	0.970036	1.4386	1.0823	1.32434	1.30501	1.11792	0.91369	1.08013	1.58045		1545	1.62572	0.982193	1.26478	0.843836	1.00247	2.0137	1.14266	2.24088	1.81257	1.08656	4.2042	1.21933	1.21653
1550	1.29935	0.992875	0.633476	0.594876	1.0903	1.1422	0.676754	1.02639	0.96609	3.0348	1.12293	1.0376	0.828653	0.533145	1.03509	0.891325	1.14537		1550	1.03952	8.07098	1.0148	1.00912	1.51287	1.09363	1.42106	1.17433	0.999099	1.04333	1.25154	1.58148		1550	1.67756	0.972076	1.27195	0.896547	0.999191	1.8469	1.21197	3.19211	1.60725	1.07804	4.17361	1.09413	1.22185
1555	1.22985	1.00533	0.596685	0.578428	1.26969	1.09805	0.759073	1.11824	0.954724	2.91576	1.09018	0.955073	0.761089	0.537162	1.015	0.893196	1.08474		1555	1.05686	7.75235	1.05939	0.991745	1.37684	1.14363	1.32505	1.18898	1.02442	0.960576	1.18663	1.60489		1555	1.47906	1.03087	1.40243	0.844209	0.993628	1.70823	1.17563	4.02385	1.55544	1.02605	4.1049	1.10096	1.14937
1560	1.18726	0.955984	0.643433	0.613258	1.2507	1.16755	0.600347	1.11177	0.998577	2.67964	1.12043	0.995678	0.834606	0.536065	0.925417	0.926876	1.18005		1560	1.05303	7.54684	1.02355	0.996025	1.50624	1.02552	1.28539	1.33783	1.02084	0.958206	1.25939	1.66987		1560	1.50738	0.976775	1.35068	0.866937	1.01552	1.65964	1.19863	4.45617	1.45586	1.01374	3.83012	1.14677	1.08781
1565	1.19931	0.966766	0.609168	0.583584	1.28191	1.09827	0.595796	1.27601	1.01697	2.42231	1.16761	1.05799	0.844061	0.56781	1.00278	0.914897	1.13544		1565	0.974465	7.07909	1.08346	0.999041	1.39809	1.07985	1.3137	1.20037	1.04615	0.988515	1.11783	1.91622		1565	1.53723	1.09395	1.3843	0.852074	1.00263	1.55309	1.26058	5.55473	1.31115	0.990035	3.78364	1.03786	1.0788
1570	1.18289	0.976229	0.549805	0.557008	1.27019	1.22867	0.617518	1.33533	1.08631	2.57002	1.08438	1.05264	0.793829	0.575916	0.987432	0.858239	1.04126		1570	1.03399	7.13399	1.11478	0.9008	1.44219	1.00918	1.38126	1.22787	0.943743	1.01096	1.3797	1.71932		1570	1.57693	1.01585	1.33335	0.818896	0.937427	1.47289	1.17293	5.28325	1.26627	1.03609	3.60556	1.12676	1.13215
1575	1.20886	1.0003	0.550247	0.557705	1.34986	1.30431	0.615444	1.41025	1.08821	2.51256	1.13132	1.03581	0.851785	0.549962	1.06425	0.915968	1.0711		1575	1.04144	6.93183	0.985714	0.997404	1.37102	1.00868	1.34021	1.23642	0.930791	0.882771	1.32061	1.64332		1575	1.71942	0.969023	1.25981	0.861268	1.02284	1.45501	1.18467	5.4201	1.20681	1.10262	3.59741	1.15337	1.14672
1580	1.21569	0.98298	0.502236	0.597816	1.22874	1.22199	0.673651	1.61722	1.25179	2.46373	1.11887	1.02487	0.816236	0.617598	1.00411	0.803111	1.08636		1580	0.97267	7.04494	1.08946	0.976467	1.35311	1.0648	1.29837	1.19386	0.996128	0.896034	1.28044	1.36384		1580	1.56031	1.05863	1.30212	0.799454	0.903895	1.38402	1.11904	5.33828	1.18603	0.975102	3.59739	1.09872	1.09267
1585	1.18962	1.00026	0.590021	0.576021	1.20518	1.23645	0.673219	1.79991	1.33202	2.45718	1.16428	1.00882	0.789693	0.652422	1.03216	0.899255	1.07201		1585	1.02033	5.96466	1.04462	0.964785	1.47712	0.98416	1.16139	1.21963	1.01876	0.996832	1.27122	1.43068		1585	1.52114	1.0342	1.35079	0.829679	1.06198	1.35377	1.15819	5.35668	1.24595	0.984832	3.32389	1.07812	1.10115
1590	1.23969	1.01421	0.526443	0.561936	1.35479	1.19574	0.607014	2.0827	1.4002	2.45523	1.20648	1.05822	0.779659	0.573951	1.03952	0.836137	1.0472		1590	0.89977	5.1426	1.06311	0.992139	1.32956	1.05829	1.28204	1.14299	0.977142	0.866639	1.22154	1.27873		1590	1.43997	1.07164	1.33491	0.826593	0.968976	1.2468	1.23123	4.90455	1.2001	1.10031	3.25961	1.13893	1.11332
1595	1.2656	1.02343	0.565117	0.580997	1.28782	1.03864	0.582508	2.53103	1.52675	2.34893	1.19141	1.0599	0.818082	0.626864	1.14237	0.809336	1.12235		1595	0.925593	4.52998	1.09987	1.02953	1.32776	1.07402	1.13462	1.27039	0.940241	0.970054	1.1262	1.19688		1595	1.45508	1.13432	1.32587	0.787139	0.982879	1.1747	1.13055	4.53172	1.24706	1.05125	3.05694	1.24125	1.05833
1600	1.10666	0.980502	0.570642	0.5895	1.32455	1.15571	0.663084	2.85493	1.39826	2.28779	1.35438	1.14025	0.769823	0.612988	1.14386	0.876422	1.09061		1600	0.964271	3.74168	1.10712	0.986492	1.4185	1.04099	1.18237	1.13657	0.912825	0.984711	1.09873	1.11616		1600	1.40065	1.04575	1.28632	0.806129	0.984983	1.21136	1.11007	3.83611	1.20514	1.05987	3.04395	1.24277	1.12385
1605	1.15817	0.977215	0.541638	0.485352	1.31503	1.14327	0.638477	3.17407	1.56914	2.34467	1.23522	1.23995	0.845643	0.614878	1.11762	0.849724	1.03066		1605	1.02694	3.3757	1.13441	1.02616	1.46582	0.985023	1.2095	1.23497	0.963081	1.04041	1.20775	1.16003		1605	1.41547	1.11039	1.34659	0.849193	0.95433	1.09965	1.10581	3.24023	1.1902	1.08791	3.23355	1.18644	0.977593
1610	1.16552	0.886014	0.57877	0.57212	1.34581	1.04897	0.597723	3.39415	1.70251	2.05748	1.21612	1.19976	0.86883	0.579758	1.08149	0.900302	1.09625		1610	1.00788	2.77347	1.21657	1.0115	1.25622	1.0177	1.09479	1.35475	0.956264	0.935877	1.17697	1.04787		1610	1.39816	1.1185	1.32353	0.806122	0.94505	1.0498	1.22141	2.93808	1.20723	1.0554	2.85116	1.15915	1.04102
1615	1.11414	0.928888	0.554114	0.478636	1.22095	1.13718	0.646458	3.50427	2.27521	2.07312	1.33872	1.1843	0.831156	0.544872	1.19593	0.885679	1.10121		1615	0.939417	2.46953	1.23698	1.08865	1.28417	1.0487	1.19044	1.31836	0.912206	0.921277	1.19751	0.990087		1615	1.45217	1.0741	1.23527	0.783993	0.924772	1.10829	1.19791	2.71225	1.22867	1.07111	2.7199	1.23703	1.0553
1620	1.13521	1.04884	0.589812	0.522934	1.1974	1.18438	0.571445	3.89752	2.95845	1.87391	1.17414	1.15817	0.775531	0.531401	1.21628	0.934767	1.14742		1620	0.904989	2.12838	1.15191	0.984262	1.1537	1.0107	1.30782	1.32476	0.965373	0.997457	1.13003	1.0252		1620	1.39497	1.17371	1.21042	0.815728	0.929927	1.00603	1.1726	2.50913	1.18077	1.01802	2.44338	1.22728	1.04135
1625	1.12343	0.94779	0.616925	0.453499	1.16251	1.14654	0.618308	3.65844	3.03352	1.66717	1.2105	1.22495	0.827673	0.519711	1.33743	0.899231	1.11317		1625	0.903017	1.90886	1.14084	1.02611	1.09639	1.02949	1.00233	1.49756	0.89783	0.977644	1.06968	0.942987		1625	1.43054	1.265	1.23575	0.79719	0.986378	1.00007	1.0459	2.33838	1.10892	1.12786	2.35182	1.17824	1.04201
1630	1.11829	0.923522	0.544606	0.514563	1.2856	1.07058	0.633934	3.46594	3.20178	1.55964	1.17921	1.20236	0.882719	0.509343	1.13623	0.928216	1.06848		1630	0.915941	1.6343	1.15716	1.04832	1.17365	0.956552	1.07651	1.32706	0.932167	0.978697	0.988258	0.898214		1630	1.486	1.23238	1.24228	0.797123	0.92915	0.974683	1.0325	2.07611	1.18838	1.06411	2.16863	1.15625	0.965858
1635	1.08893	0.967251	0.537857	0.543591	1.19614	1.08406	0.612518	3.36677	3.28573	1.47538	1.13677	1.23675	0.871112	0.476247	1.20151	0.883818	1.0694		1635	0.90497	1.57698	1.17654	0.973214	1.07302	0.96569	1.04722	1.32347	0.918177	0.933997	0.985186	0.8406		1635	1.36775	1.31915	1.20471	0.847518	0.980117	0.94565	1.07402	2.1306	1.24185	1.03688	2.07521	1.25636	1.00333
1640	1.18132	1.0032	0.525776	0.500655	1.27057	1.04404	0.666573	3.25223	3.38544	1.48416	1.13109	1.17282	0.839257	0.517328	1.01341	0.899804	1.07592		1640	0.88251	1.43802	1.14293	0.97975	1.12377	1.04106	1.09252	1.34142	0.976897	1.07872	0.914721	0.874045		1640	1.38207	1.26988	1.23148	0.826002	1.02784	0.992236	1.23024	1.91386	1.32056	1.07019	1.92757	1.27532	0.964518
1645	1.22141	0.966178	0.511356	0.497855	1.22665	1.15542	0.597064	2.94924	3.85468	1.35743	1.14756	1.19645	0.827951	0.476359	1.18575	0.880867	1.11901		1645	0.884111	1.30515	1.06355	0.978572	0.998785	1.00296	1.05236	1.41149	0.904958	1.05947	0.96307	0.849393		1645	1.28451	1.1565	1.22629	0.823875	1.03254	0.933637	1.19039	1.57807	1.17675	1.05283	1.88316	1.12739	0.943801
1650	1.17603	1.0015	0.57977	0.48362	1.15674	1.06852	0.620235	2.82931	3.80611	1.3604	1.10161	1.20921	0.863388	0.466964	1.02497	0.860378	1.13565		1650	0.966353	1.33314	1.05774	0.894771	0.994828	1.04392	1.02043	1.33607	0.923852	1.07823	0.934229	0.766606		1650	1.31596	1.13018	1.2586	0.773325	0.978143	0.927914	1.20938	1.48662	1.27199	1.05859	1.89489	1.23423	1.04507
1655	1.25562	1.04451	0.498989	0.551386	1.20746	1.18448	0.623186	2.56197	3.42759	1.37342	1.442	1.2436	0.941542	0.425031	1.0594	0.909695	1.13482		1655	0.972569	1.18678	1.1327	0.96679	0.913655	0.984565	0.982656	1.20807	0.92805	1.07135	0.947662	0.783118		1655	1.37802	1.28792	1.28149	0.820619	0.942932	0.936545	1.24917	1.27506	1.25772	1.06554	1.97786	1.21662	0.938056
1660	1.24269	0.980297	0.500058	0.514442	1.15792	1.12922	0.643053	2.77897	3.25312	1.34644	1.12306	1.21916	0.859024	0.481612	1.04722	0.890812	1.2216		1660	0.988993	1.07448	1.07302	0.974848	0.977244	0.952207	1.01141	1.22806	0.945445	1.17497	0.885268	0.798019		1660	1.30494	1.23125	1.24156	0.798685	0.9224	0.923854	1.30171	1.26248	1.1872	1.03059	1.84994	1.22529	0.972623
1665	1.26276	1.07253	0.512851	0.483506	1.15663	1.08161	0.691079	2.45548	2.64912	1.3079	1.15926	1.19458	0.877329	0.440693	1.0092	0.877738	1.20906		1665	1.02389	1.28102	1.09856	0.933726	1.0443	0.926632	0.987494	1.32394	0.94566	1.10736	0.909285	0.753224		1665	1.28448	1.19295	1.24629	0.790735	0.957358	0.890304	1.21661	1.22462	1.22412	1.05697	1.82481	1.21772	0.92248
1670	1.29233	0.988947	0.492147	0.452185	1.17361	1.03618	0.704321	2.28516	2.36665	1.26181	1.12788	1.16587	0.846703	0.434919	1.08667	0.921357	1.19426		1670	0.950771	1.15452	1.05421	0.925518	0.988035	0.984846	1.01377	1.24933	0.952121	1.23244	0.840424	0.73499		1670	1.3468	1.24271	1.28627	0.787016	0.935753	0.830705	1.4537	1.13698	1.30346	1.10807	1.69814	1.12134	0.944207
1675	1.33151	1.00202	0.49974	0.479121	1.12587	1.08167	0.70048	2.32302	2.33074	1.29641	1.20603	1.11711	0.842483	0.465216	1.05082	0.874506	1.17603		1675	0.948982	1.15619	1.05663	0.945292	1.05298	0.983284	0.930666	1.23448	0.950052	1.13359	0.897316	0.746374		1675	1.38863	1.30012	1.26821	0.776306	0.931254	0.839582	1.298	1.13573	1.23031	1.09046	1.70982	1.15202	0.946605
1680	1.34758	0.99195	0.447599	0.482211	1.20779	1.10485	0.628077	2.21687	1.80426	1.27927	1.1674	1.17336	0.885493	0.444176	1.17164	0.937132	1.12762		1680	0.94	1.1801	1.04812	1.0628	0.902005	0.990555	0.978617	1.23273	0.929434	1.06746	0.859984	0.820838		1680	1.2695	1.22511	1.22212	0.841624	0.962847	0.840932	1.31806	1.09348	1.22056	1.08284	1.48752	1.12169	0.911345
1685	1.4467	1.03791	0.428057	0.503609	1.09023	1.12195	0.588566	2.17887	1.56231	1.27601	1.28741	1.16536	0.848088	0.434831	1.06161	1.02744	1.15795		1685	1.01458	1.1484	0.998762	1.01904	0.883679	0.92345	1.00403	1.19353	1.00736	1.02892	0.841525	0.7841		1685	1.23967	1.13625	1.2251	0.784426	0.979085	0.742163	1.25557	1.04919	1.24536	1.07295	1.45247	1.14939	0.878685
1690	1.50715	1.06912	0.462291	0.46173	1.2153	1.01556	0.750004	1.95069	1.41401	1.20494	1.13269	1.20327	0.912598	0.434151	1.18742	1.012	1.31741		1690	0.893601	1.05967	1.06394	1.07057	0.95045	0.935878	0.994765	1.32883	0.912565	1.13054	0.864939	0.804138		1690	1.2514	1.16771	1.26952	0.859059	0.909719	0.81	1.2318	1.08018	1.31583	1.09775	1.33979	1.07628	0.981388
1695	1.42064	1.11697	0.513859	0.52612	1.14079	1.07529	0.68809	1.86411	1.26476	1.22934	1.22179	1.14527	0.929765	0.430647	1.11843	0.968061	1.19923		1695	1.06486	1.12709	1.08631	1.14629	0.938335	0.9966	1.01665	1.15517	0.929018	1.13425	0.785499	0.749599		1695	1.24452	1.18801	1.20137	0.793513	0.969806	0.795647	1.21693	1.13076	1.29911	1.12175	1.40858	1.27025	0.926704
1700	1.57378	1.04316	0.504304	0.492548	1.19218	1.11621	0.665074	1.97399	1.23409	1.18216	1.20002	1.15784	0.939919	0.457998	1.29394	0.956531	1.14256		1700	0.976083	1.10819	1.04381	1.01783	0.9731	0.964827	1.07563	1.15887	0.888516	1.16402	0.817714	0.791411		1700	1.26914	1.17524	1.2004	0.813581	0.989663	0.811831	1.18023	1.0239	1.30566	1.14816	1.2709	1.17064	0.925033
1705	1.35481	1.00155	0.487048	0.48747	1.23433	1.12127	0.660758	1.94124	1.24646	1.33276	1.16344	1.12998	0.856961	0.470519	1.31794	1.00884	1.17317		1705	0.965386	1.19958	1.1303	1.09807	0.992746	0.99052	1.04051	1.19857	0.954677	1.16346	0.877529	0.75134		1705	1.17194	1.07824	1.19183	0.838653	1.02421	0.811585	1.24054	1.09894	1.27449	1.04372	1.35963	1.13565	0.86427
1710	1.39053	1.07282	0.484018	0.495521	1.15108	1.18432	0.587248	1.82942	1.12192	1.30339	1.17108	1.16007	0.814853	0.447894	1.26141	0.881443	1.18708		1710	0.874574	1.05121	1.12389	0.978547	0.928163	0.947678	0.946772	1.32426	0.918781	1.31309	0.85294	0.785134		1710	1.19135	1.11505	1.14013	0.825438	1.02662	0.802847	1.20198	1.10632	1.36257	1.05735	1.359	1.20845	0.914271
1715	1.3466	0.981986	0.462763	0.495561	1.30504	1.16447	0.594368	1.82597	1.13867	1.2754	1.171	1.20637	0.905649	0.510628	1.16311	0.947223	1.1553		1715	0.945455	1.13597	1.16688	0.987517	0.95056	0.921277	0.952452	1.12368	0.843479	1.45156	0.898404	0.824929		1715	1.24516	1.02682	1.2203	0.782906	1.01416	0.750531	1.20698	1.01507	1.29077	1.14174	1.30264	1.13752	0.847466
1720	1.34374	1.04026	0.482252	0.485587	1.16379	1.14438	0.616137	1.668	1.04089	1.20241	1.21403	1.13594	0.942724	0.554526	1.13775	1.66239	1.12435		1720	0.955183	1.15632	1.18731	1.07259	0.879604	0.936905	1.02414	1.18043	0.889414	1.8424	0.788589	0.773309		1720	1.23733	1.09999	1.1756	0.80755	1.01524	0.733445	1.29516	1.04838	1.33313	1.26817	1.32969	1.28432	1.08374
1725	1.37051	1.08757	0.483019	0.541929	1.27804	1.16937	0.658315	1.53853	1.0962	1.26438	1.13812	1.16956	0.996656	0.55438	1.19598	1.27268	1.11935		1725	0.963929	1.17836	1.34597	0.983092	0.935577	0.944504	0.972001	1.19575	0.924612	2.08918	0.746589	0.770921		1725	1.35797	1.12903	1.20626	0.752804	1.03231	0.761788	1.27316	0.999233	1.34296	1.18219	1.27944	1.2299	0.965693
1730	1.27859	1.08437	0.52325	0.553584	1.18164	1.18563	0.558102	1.51326	1.04832	1.33476	1.11494	1.2001	0.932169	0.595891	1.32437	1.11941	1.1307		1730	1.00438	1.18505	1.33365	1.03565	0.949993	0.95621	1.0221	1.29013	0.928632	2.53131	0.716887	0.732477		1730	1.39499	1.29203	1.184	0.837459	1.03524	0.806353	1.36287	1.09574	1.34237	1.26095	1.3426	1.16751	1.13551
1735	1.21139	1.18985	0.538616	0.514857	1.23371	1.02198	0.659469	1.37497	1.02622	1.31499	1.19607	1.18286	0.856714	0.66251	1.25136	1.07437	1.27173		1735	0.930899	1.17297	1.44297	1.01522	0.90683	0.928763	0.963611	1.11247	0.971096	2.77889	0.786692	0.642685		1735	1.45738	1.31481	1.2563	0.895703	0.973033	0.837792	1.20362	1.06997	1.28629	1.33329	1.2647	1.08308	1.06444
1740	1.20513	1.12207	0.523266	0.532314	1.25171	1.12808	0.627141	1.30047	0.971832	1.35595	1.49919	1.16788	0.889348	0.900752	1.21303	1.028	1.23022		1740	0.973625	1.16086	1.28702	1.01685	0.908454	0.936714	1.11307	1.28244	0.892333	3.09168	0.683326	0.750738		1740	1.44223	1.36025	1.1659	0.918361	0.941417	0.812961	1.25792	1.05277	1.39326	1.39011	1.25513	1.16489	1.06
1745	1.25067	1.04077	0.501747	0.569573	1.28218	1.1766	0.581043	1.24196	0.99508	1.30707	1.46766	1.32083	0.937915	0.882942	1.11268	0.955071	1.17579		1745	0.942235	1.23659	1.18169	0.940508	0.91216	1.01084	0.923569	1.20818	0.964698	2.96315	0.799985	0.685607		1745	1.51574	1.43604	1.18887	0.876324	1.00516	0.782683	1.26636	1.09622	1.31565	1.44643	1.47628	1.19601	1.06027
1750	1.16682	1.05644	0.50215	0.581129	1.36118	1.15404	0.650434	1.15761	0.881313	1.52466	1.43652	1.30288	0.912619	1.03009	1.14144	0.910211	1.19044		1750	0.930324	1.26287	1.22189	0.981628	0.95218	1.02608	0.965054	1.08504	0.969639	2.75643	0.78681	0.70285		1750	1.50351	1.37939	1.19034	0.894526	1.02908	0.927754	1.27427	1.02896	1.269	1.51239	1.45926	1.16975	1.1141
1755	1.08524	1.04157	0.530689	0.578605	1.28315	1.0604	0.691054	1.12633	0.939574	1.67739	1.32853	1.28492	0.923124	1.09371	1.12248	0.957919	1.23524		1755	0.878532	1.17174	1.16786	1.0265	0.997981	0.970632	0.974759	1.1182	0.934641	2.86233	0.839297	0.689978		1755	1.55977	1.37559	1.24374	0.800829	1.01558	0.830873	1.20895	1.06073	1.3849	1.45569	1.6479	1.11239	1.19326
1760	1.15514	0.939802	0.52597	0.611497	1.33822	1.11354	0.701168	1.15235	1.04866	1.74154	1.31544	1.30261	0.9425	1.32575	1.06937	1.02944	1.20071		1760	0.933528	1.2366	1.12828	1.02697	1.00971	0.949105	1.01084	1.07204	0.925751	2.89799	0.830417	0.708295		1760	1.51466	1.25135	1.20596	0.826087	1.00922	0.840394	1.17427	1.08143	1.28337	1.48979	1.49966	1.17379	1.22552
1765	1.10012	0.999864	0.555888	0.556329	1.30446	1.17215	0.655535	1.16806	0.968584	1.81134	1.40554	1.3226	0.940372	1.19588	1.03283	0.997761	1.25839		1765	0.92906	1.26206	1.07869	1.00266	0.983583	0.961703	1.05858	1.09252	1.03626	2.84229	0.813637	0.671578		1765	1.54886	1.32566	1.16953	0.788732	0.983382	0.83105	1.25068	1.0532	1.23913	1.45205	1.53141	1.24002	1.2016
1770	1.05471	1.09526	0.571091	0.595482	1.19058	1.13454	0.637448	1.00803	0.975441	1.82653	1.36466	1.35232	0.919818	1.13458	1.05482	1.00384	1.1918		1770	0.993603	1.21099	1.1568	1.0628	0.965685	1.00293	0.984188	1.11333	0.868696	2.54302	0.772385	0.63326		1770	1.54339	1.34468	1.23484	0.74917	0.927323	0.885004	1.28239	1.06535	1.31408	1.50606	1.45672	1.30238	1.07158
1775	1.0762	1.21542	0.610555	0.520575	1.25623	1.2425	0.569774	1.01187	0.925855	1.53981	1.54084	1.55472	0.951937	1.01248	1.13629	0.945291	1.19568		1775	0.997794	1.3381	1.08102	1.05723	0.987874	1.03142	1.02277	1.15411	1.01045	2.48926	0.755347	0.559523		1775	1.49047	1.26314	1.27699	0.848189	0.940523	0.877448	1.43971	1.04626	1.28375	1.43952	1.60915	1.38543	1.27056
1780	1.11961	1.16171	0.561537	0.55023	1.11035	1.11738	0.658239	0.951123	1.04045	1.6262	1.4865	1.52483	0.900541	1.06803	0.993979	0.933047	1.19451		1780	1.01358	1.40991	1.10137	0.948479	0.963443	1.07854	1.01764	1.12216	0.998016	2.17787	0.816027	0.58779		1780	1.49124	1.20765	1.25985	0.783412	0.951533	0.810407	1.37436	1.11321	1.27301	1.55189	1.48642	1.40841	1.16128
1785	1.13515	1.32724	0.420912	0.605262	1.32537	1.11809	0.635148	1.02516	1.03994	1.7428	1.48134	1.66522	0.842205	0.93523	0.989685	0.86734	1.18957		1785	0.985551	1.29884	1.05926	1.04403	0.903461	1.06786	0.978455	1.16338	1.03937	2.01812	0.889402	0.620366		1785	1.45335	1.24807	1.23564	0.841534	0.920045	0.732215	1.46667	1.10806	1.20081	1.47042	1.61761	1.74727	1.21636
1790	1.15961	1.19382	0.519391	0.533467	1.24615	1.04939	0.624345	0.970382	0.996013	1.64287	1.40646	1.62138	0.902067	0.833178	0.963816	0.920105	1.1847		1790	1.02442	1.35937	1.16789	0.939233	0.882717	1.09062	0.929909	1.20997	1.06769	2.01098	0.85117	0.614609		1790	1.59752	1.26526	1.18943	0.714246	0.957475	0.798281	1.41748	1.06271	1.33035	1.45151	1.56464	2.14493	1.14605
1795	1.05591	1.1616	0.504994	0.609724	1.31248	1.06094	0.726846	1.01009	1.01721	1.65387	1.48174	1.70128	0.839676	0.776114	1.01027	0.9008	1.17004		1795	0.951693	1.39872	1.02074	1.05501	1.0158	1.17899	1.07288	1.13293	0.98683	1.735	0.775378	0.626913		1795	1.41231	1.16249	1.19658	0.771815	0.911995	0.835864	1.34454	1.02807	1.2156	1.26052	1.47534	1.9107	1.22443

## Sheet: ED Fig. 5e
Number of Wnt+ cells at 30 hpf
WT	gpr124-/-	mmp25a/b-/-
27	1	30
23	1	21
24	4	27
27	0	25
32	4	23
27	2	21
18	2	30
32	0	28
	2	31
	3	28
	0	30
		30

## Sheet: ED Fig. 5f
Numbers
	WT	mmp25a/b-/-	Total
CtA TCs in mosaic sprouts	28	6	34
ISV TCs in mosaic sprouts	9	8	17
Proportion (%)
	WT	mmp25a/b-/-	Total
CtA TCs in mosaic sprouts	82.3529	17.6471	100
ISV TCs in mosaic sprouts	52.9412	47.0588	100

## Sheet: ED Fig. 5g
Numbers
	WT	mmp25a/b-/-
becomes intraneural tip cell	2	6
remains stalk cell	5	13
Total	7	19
Proportion (%)
	WT	mmp25a/b-/-
becomes intraneural tip cell	28.5714	31.5789
remains stalk cell	71.4286	68.4211
Total	100	100
