# Supplementary material for: A brain-specific angiogenic mechanism enabled by tip cell specialization
Source: Nature. 2024 Apr 3;628(8009):863–71. doi: 10.1038/s41586-024-07283-6 (PMC11041701; doi:10.1038/s41586-024-07283-6)
Supplement: Supplementary file 20 — Source Data Extended Data Fig. 6 [file 41586_2024_7283_MOESM20_ESM.xlsx]

## Sheet: ED Fig. 6k
Number of sprouts at E10.5 (average per hemisphere)
WT	Mmp25-/-
63.5	48
37	34
67.5	36.5
68	37.5
80	53
45	58.5
52.5	34.5
54	32.5

## Sheet: ED Fig. 6l
Limb vascular density (vessel length/area) at E10.5
WT	Mmp25-/-
0.0315	0.0236185
0.025938	0.0246867
0.021194	0.0211291
0.0230676	0.0236
0.0260304	0.0314916
0.0286997	0.0277078
0.0273729	0.025615
0.0230491	0.0274136
0.0262353
0.025525

## Sheet: ED Fig. 6m
Intestine vascular density (mean vessel length/area) at E12.5
WT	Mmp25-/-
0.0260593	0.0273037
0.0276571	0.0272393
0.0267468	0.0292012
0.0297885	0.0304666
0.0296471	0.0323674
0.0274601	0.0331728
0.0324313	0.0306954

## Sheet: ED Fig. 6n
Stomach vascular density (vessel length/area) at E12.5
WT	Mmp25-/-
0.0166979	0.0147437
0.0164932	0.0132123
0.0162639	0.0192878
0.0163827	0.0154944
0.019368	0.0153883
0.0190179	0.0155311
0.0167121	0.0170687
	0.0214672

## Sheet: ED Fig. 6o
Lung vascular density (mean % area coverage) at E12.5
WT	Mmp25-/-
8.97667	9.06333
7.24	7.31333
8.51	8.34
8.82333	8.15
8.95333	10.9167
13.7433	10.7433
7.15667	14.96
	19.2533

## Sheet: ED Fig. 6p
Liver vascular density (mean % area coverage) at E12.5
WT	Mmp25-/-
8.43033	5.37733
3.03033	4.39567
4.57567	3.04267
3.329	3.45633
3.514	5.04767
9.80367	5.31833
9.11033	10.3743
	12.8947
