# Supplementary material for: A brain-specific angiogenic mechanism enabled by tip cell specialization
Source: Nature. 2024 Apr 3;628(8009):863–71. doi: 10.1038/s41586-024-07283-6 (PMC11041701; doi:10.1038/s41586-024-07283-6)
Supplement: Supplementary file 21 — Source Data Extended Data Fig. 7 [file 41586_2024_7283_MOESM21_ESM.xlsx]

## Sheet: ED Fig. 7b
Number of CtA sprouts at 36 hpf
Scrambled sgRNAs	mmp2 sgRNAs	mmp14b sgRNAs	mmp25a sgRNAs	mmp25b sgRNAs	mmp25a and mmp25b sgRNAs	mmp2 and mmp14b sgRNAs	mmp14b and mmp25b sgRNAs
7	11	5	8	2	5	5	3
8	5	7	5	2	3	7	4
7	6	6	6	7	2	7	2
8	8	6	7	3	2	4	3
6	9	6	8	4	2	7	0
8	8	7	6	5	2	7	1
8	8	5	8	9	1	6	2
8	6	5	9	5	2	8	4
7	6	7	6	6	3	7	2
6	11	7	8	4	2	6	4
7	10	6	7	2	4	7	4
6	10	7	8	3	2	5	3
8	8	7	7	6	3	6
5	7	5	5	6	6	7
7	6	7	8	4	1	5
5	9	8	11	4	0	6
8	8	6	10	5	2	8
9	8	5	10	4	3	6
7	9	7	7	6	0	6
8	6	6	10	2	2	4
7	5	6	8	4	0	6
9	6	5	7	2	3	6
8	8	6	5	3	1	6
7	6	7	8	1	6	7
8	7	7	6	2	3	6
6	6	6	5	6	1
6	7		5	6	0
7	9		7	5	3
8	7		7	1	2
6	9		6	7	3
7	9		4	0	4
7	8		6	5	5
	5		7	0
	6		6	4
	7		5	3
	7		7	0
	6		6	3
	6		7	5
	9		6	1
	6		6	0
	7		6	4
	7		8	2
	6		7	5
	7			6
	7			5
	9			6
	6			3
	7			7
	7			4
	5			5
	8			5
	7
	6
	8
	9
	7
	7
	6
	9
	8
	7
	6
	7
	8
	8
	8
	8
	8
	7

## Sheet: ED Fig. 7d
Number of ISV sprouts at 24 hpf
Scrambled sgRNAs	mmp2 sgRNAs	mmp14b sgRNAs	mmp25a sgRNAs	mmp25b sgRNAs	mmp25a and mmp25b sgRNAs	mmp2 and mmp14b sgRNAs	mmp14b and mmp25b sgRNAs
10	8	6	7	7	7	4	6
7	7	5	7	8	7	4	9
7	2	4	9	8	4	3	5
9	3	7	6	7	8	6	6
8	4	10	8	12	7	3	6
12	9	8	8	8	9	4	6
9	5	6	9	9	8	5	6
6	7	6	6	12	6	6	6
10	6	6	9	9	9	3	6
8	7	9	10	11	8	8	7
8	2	5	8	8	7	5	5
8	6	6	9	7	9	6	5
9	4	10	8	8	6	7	7
6	4	9	6	10	8	8	6
6	7	5	9	10	5	9	7
8	4	7	10	8	9	7	6
8	6	6	8	9	7	5	5
10	9	4	10	8	7	4	5
8	3	6	9	8	9	5	5
8	2	7	9	8	8	4	4
10	5		7	9	7	0	3
8	5			7	8	6	6
8	4			6	9	1	5
8	6			7	9	6	3
7	0			7	8	3	8
7	5			8	7	4	7
8	7			8	7	4	8
7	6			8	7	2	5
8	4			10	8	2
7	8			11	8	6
7	5			8	8	3
9	5			11	6	3
10	6			10	8	7
7	7			10	9	8
8	0			9	8	5
9	5			8	7	9
8	5			9	10
9	3			10	8
8	5			7	8
10	5			8	8
7	7			7
7	6			7
7	5			8
9	6			8
8	6			10
9				7
10				8
				8
				8
				9
				8
				10
				6
				8
				6

## Sheet: ED Fig. 7e
Number of CtA sprouts at 36 hpf
mmp25a-/-;-b+/-	mmp25a/b-/-	mmp25a/b-/- + mmp9 mRNA	mmp25a/b-/- + mmp2 mRNA	mmp25a/b-/- + mmp2 Pro- mRNA	mmp25a/b-/- + mmp2 GPI+ mRNA	mmp25a/b-/- + mmp2 Pro- GPI+ mRNA	mmp25a/b-/- + mmp25bmRNA
6	1	0	0	0	1	3	1
8	3	0	1	1	3	8	2
5	2	1	3	1	1	3	4
9	0	1	0	0	0	0	3
7	0	0	0	0	1	0	6
9	0	0	0	1	3	4	4
7	0	1	2	0	3	2	6
7	1	0	1	0	1	4	2
8	1	0	0	1	1	1	0
6	0	0	2	3	3	0	6
9	1	0	0	3	0	0	7
7	0	0	0	1	1	3	4
5	0		0	0	2	1	3
7	0		2	2	0	3	3
6	0		1	5	1	4	5
6	0		0	0	0	2
8	1		0	1	0	3
7	0		0		2	2
7	0		0		2
9	0		1
8	2		0
9	0		1
7	0		0
6	1		0
9	1
5	0
5	0
6	0
9	0
7	0
7	1
9	1
9	1
6	0
6	1
8
8

## Sheet: ED Fig. 7f
Number of CtAs at 48 hpf
WT	gpr124-/-	gpr124-/- + T2-fli1a:mmp25b-2A-RFP	gpr124-/- + T2-fli1a:ΔZn2+BD-2A-RFP	gpr124-/- + T2-fli1a:Zn2+BDH-A-2A-RFP
15	2	1	0	2
14	1	3	0	1
14	1	1	2	0
14	0	1	1	1
14	0	2	2	3
14	0	3	2	0
14	0	1	2	1
14	0	2	1	0
14	0	3	0	2
14	1	3	1	0
14	1	3	0	0
13	0	4	0
13	2	3	0
13	0	2	0
12	2	3
13	0	6
12	2	3
14	0	4
13	0	5
13	1
	1
	0
	0
	0

## Sheet: ED Fig. 7i
Number of CtAs at 48 hpf
mmp25a-/-;-b+/-	mmp25a/b-/-	mmp25a/b-/- + lama1 sgRNAs	mmp25a/b-/- + lama1 scrambled sgRNAs	mmp25a/b-/- + lama2sgRNAs	mmp25a/b-/- + lama2 scrambled sgRNAs
13	3	9	3	3	6
14	4	13	5	4	4
14	3	11	4	4	4
14	6	13	7	1	6
13	3	7	5	5	5
14	7	13	8	5	4
13	6	10	4	3	5
13	5	14	3	5	8
12	5	9	6	6	7
14	5	8	7	4	4
	5	9	6	4	4
	4	12	6	6	7
	6	14	5		6
	2	14	5		4
	4	9	4		5
	4	13	5
	6	9	6
	5	11	6
	5	8	2
	5	8	5
	6	6	5
	6	11	3
		11	6
		12	4
		12	4
		9	6
			6
			4
			4
			7

## Sheet: ED Fig. 7k
Number of CtA sprouts at 36 hpf
mmp25a-/-;-b+/-	mmp25a/b-/- + control MO	mmp25a/b-/- + lama1 MO	mmp25a/b-/- + lama2 MO	mmp25a/b-/- + lama4 MO	mmp25a/b-/- + lama5 MO	mmp25a/b-/- + lamb1a MO	mmp25a/b-/- + lamc1 MO
6	0	3	1	1	0	0	0
3	0	4	0	0	0	0	1
6	1	3	0	0	0	0	0
5	1	6	4	1	1	0	0
6	0	5	1	1	1	0	1
6	0	5	1	0	0	0	1
7	1	3	1	3	0	0	0
6	1	4	0	0	0	2	0
6	2	2	1	0	1	0	4
7	0	5	0	0	0	2	2
8	0	4	1	0	0	0	1
5	1	6	0	0	0	1	3
5	1	4	1	1	1	1	1
5	0	4	0	0	0	5	1
5	0	5	1	2	1	2	0
6	0	6	1	2	1	6	2
	1	3	2	1	0	4	1
	1	6	1	0	0	3
		6	0	1	0	6
		6	0	0	1	1
		5	1		1	5
			1		0	1
			0		0	1
					0	4
						1
						4

## Sheet: ED Fig. 7l
Number of CtAs at 36 hpf
mmp25a-/-;-b+/-	mmp25a/b-/-	mmp25a/b-/- + lama1 sgRNAs	mmp25a/b-/- + lama1 scrambled sgRNAs	mmp25a/b-/- + lama2sgRNAs	mmp25a/b-/- + lama2 scrambled sgRNAs
9	0	1	0	1	0
9	0	3	0	0	1
10	0	1	1	0	2
7	0	2	0	1	1
10	0	0	0	2	0
9	0	3	1	0	2
10	0	6	0	0	1
9	0	5	1	2	0
10	1	1	2	0	0
4	1	4	0	0	1
7	1	5	1	0	0
8	1	1	1	0	1
6	0	4	1	1	2
8	0	5	1	0	0
7	0	5	1	0	0
5	1	4	0	2	1
8	1	4	2	0	3
6		4	0	1	0
8			1	1	1
8			2	0	0
7			0	0	0
			0	0	1
				1	2
				0	1
				2	1
				1	0
				1
