# Supplementary material for: A brain-specific angiogenic mechanism enabled by tip cell specialization
Source: Nature. 2024 Apr 3;628(8009):863–71. doi: 10.1038/s41586-024-07283-6 (PMC11041701; doi:10.1038/s41586-024-07283-6)
Supplement: Supplementary file 22 — Source Data Extended Data Fig. 8 [file 41586_2024_7283_MOESM22_ESM.xlsx]

## Sheet: ED Fig. 8a
Numbers
Targeting	lama1	lama2		Targeting	serpina1		Targeting	col4a1	col4a2	col4a3	col4a4	col4a5	col4a6
Untargeted	22122	34941		Untargeted	1		Untargeted	0	2177	17119	22021	711	1
In frame	64003	34237		In frame	8796		In frame	12500	18440	7293	10507	10739	4752
Out of frame	108939	227991		Out of frame	18103		Out of frame	30089	35420	22269	19376	39121	14871
Total	195064	297169		Total	26900		Total	42589	56037	46681	51904	50571	19624
Proportions (%)
Targeting	lama1	lama2		Targeting	serpina1		Targeting	col4a1	col4a2	col4a3	col4a4	col4a5	col4a6
Untargeted	11.3409	11.758		Untargeted	0.00371747		Untargeted	0	3.88493	36.6723	42.4264	1.40594	0.0050958
In frame	32.8113	11.5211		In frame	32.6989		In frame	29.3503	32.9068	15.6231	20.2431	21.2355	24.2152
Out of frame	55.8478	76.721		Out of frame	67.2974		Out of frame	70.6497	63.2082	47.7046	37.3305	77.3586	75.7797

## Sheet: ED Fig. 8f
Number of CtA sprouts at 36 hpf
mmp25a-/-;-b+/-	mmp25a/b-/-	mmp25a/b-/- + serpina1 sgRNAs
9	2	2
6	0	0
8	1	0
9	0	1
8	3	2
5	2	0
10	1	1
8	0	0
7	0	0
8	3	1
6	0	3
8	1	0
9	2	0
8	3	0
6	0	1
10	2	0
7	2	0
9	0	1
7	0	0
8	0	1
10	1	2
9	0	0
	0

## Sheet: ED Fig. 8g
Number of CtA sprouts at 48 hpf
mmp25a-/-;-b+/-	mmp25a/b-/-	mmp25a/b-/- + serpina1 sgRNAs
14	5	7
14	6	4
12	6	7
13	6	5
15	4	5
14	6	7
13	5	3
14	4	4
14	6	6
12	5	8
14		7
14		6
		5
		5
		5
		6
