# Supplementary material for: A brain-specific angiogenic mechanism enabled by tip cell specialization
Source: Nature. 2024 Apr 3;628(8009):863–71. doi: 10.1038/s41586-024-07283-6 (PMC11041701; doi:10.1038/s41586-024-07283-6)
Supplement: Supplementary file 23 — Source Data Extended Data Fig. 10 [file 41586_2024_7283_MOESM23_ESM.xlsx]

## Sheet: ED Fig. 10a
Number of CtA sprouts at 36 hpf
mmp25a-/-;-b+/-	mmp25a/b-/-	mmp25a/b-/- + col4a1sgRNAs	mmp25a/b-/- + col4a2 sgRNAs	mmp25a/b-/- + col4a3sgRNAs	mmp25a/b-/- + col4a4 sgRNAs	mmp25a/b-/- + col4a5 sgRNAs	mmp25a/b-/- + col4a6 sgRNAs
7	0	0	1	0	1	0	0
6	0	1	1	0	1	1	4
8	0	1	0	0	0	2	2
8	0	0	1	0	3	2	4
6	0	0	1	1	2	2	2
9	0	0	0	0	0	0	1
6	0	1	1	0	1	1	3
8	2	0	0	0	0	0	4
9	0	0	1	0	1	1	3
5	0	0	0	0	0	4	2
8	0	0	1	1	1	6	3
8	1	0	1	2	0		5
8	0	1	0	0	2		4
8	0	0	1	0	0		4
8	1	0	0	0	0		5
7	0	1	0		0		2
6	1	0	0				4
6	0	0	0				8
9	3	0
	0
	0

## Sheet: ED Fig. 10b
Number of CtA sprouts at 36 hpf
mmp25a-/-;-b+/-	mmp25a/b-/- + control MO	mmp25a/b-/- + col4a1 MO	mmp25a/b-/- + col4a2 MO	mmp25a/b-/- + col4a5 MO	mmp25a/b-/- + col4a6 MO
5	1	3	3	8	7
9	0	1	0	3	5
5	0	0	3	7	7
7	0	0	2	5	6
8	1	0	2	5	3
9	0	2	0	4	5
6	1	0		4	5
6	1	1		5	5
6	0	0		5	5
9	1			7	4
7	1			5	6
7	0			8	5
9	2			3	7
10	1				5
10	4				6
	3				4
	0				4
	2				2

## Sheet: ED Fig. 10c
Number of CtA sprouts at 36 hpf
WT	col4a5+/-	col4a5-/-
3	9	7
8	5	5
4	5	6
1	5	5
5	7	0
5	5	6
6	5	1
8	3	2
6	4	4
4	4	2
4	6	0
6	0	3
7	4
6	4
	5
	2
	1
	6
	6
	2
	0
	4

## Sheet: ED Fig. 10d
Number of CtAs at 48 hpf
WT	col4a5+/-	col4a5-/-
11	13	11
13	13	12
14	13	11
14	10	12
12	13	13
12	14	10
13	12	14
14	14	13
10	12	13
12	13	13
13	13	12
12	12	13
12	14
	13
	12
	10
	12
	13
	12
	11
	12
	10
	11

## Sheet: ED Fig. 10i
Number of Wnt+ cells at 30 hpf
WT	gpr124-/- + control MO	gpr124-/- + col4a5 MO	gpr124-/- + col4a6 MO	gpr124-/- + col4a5 and -a6 MO
24	0	1	2	2
21	2	3	1	3
16	1	0	0	0
17	2	0	1	2
16	1	3	0	1
17	0	3	0	2
20	2	1	5	2
21	2	1	0	5
18	0	4	1	0
22	0	0	3	1
21	0	0	1
20	3	0	0
27	2	0	0
27	0		1
21	1		2
30	3
35	2
27	1
31
24
21

## Sheet: ED Fig. 10j
Numbers
	slc16a1a+ CtAs	slc16a1a- CtAs	Total
WT	98	4	102
gpr124-/-col4a5MO	0	54	54
gpr124-/-col4a6MO	9	57	66
gpr124-/-col4a5and -6 MO	0	30	30
Proportions (%)
	slc16a1a+ CtAs	slc16a1a- CtAs	Total
WT	96.0784	3.92157	100
gpr124-/-col4a5MO	0	100	100
gpr124-/-col4a6MO	13.6364	86.3636	100
gpr124-/-col4a5and -6 MO	0	100	100

## Sheet: ED Fig. 10k
Numbers
	fabp11a+ CtAs	fabp11a- CtAs	Total
WT	38	0	38
gpr124-/-col4a5MO	7	31	38
gpr124-/-col4a6MO	4	26	30
gpr124-/-col4a5and -6 MO	0	12	12
Proportions (%)
	fabp11a+ CtAs	fabp11a- CtAs	Total
WT	100	0	100
gpr124-/-col4a5MO	18.4211	81.5789	100
gpr124-/-col4a6MO	13.3333	86.6667	100
gpr124-/-col4a5and -6 MO	0	100	100

## Sheet: ED Fig. 10m
Normalized fluorescence			Normalized fluorescence
Neuropil (Ventral)			Gray matter (Dorsal)
kdrl-/-	kdrl-/- + col4a5 MO		kdrl-/-	kdrl-/- + col4a5 MO
0.0258545	0.0773834		0.0169291	0.0577203
0.0475568	0.0273294		0.044424	0.0178134
0.154092	0.104935		0.118833	0.0907495
0.0811195	0.0447729		0.0757379	0.042011
0.0746554	0.108388		0.0602632	0.105042
0.068645	0.11726		0.0648504	0.11267
0.0375957	0.0729734		0.0323415	0.0465636
0.0355301	0.0528969		0.0339418	0.0573777
0.0559644	0.155482		0.0582563	0.165093
0.0672277	0.0372989		0.0607547	0.0334721
0.0747063	0.0737003		0.0930756	0.0696004
